# Supplementary material for: Modeling the impact of COVID-19 on future tuberculosis burden
Source: Commun Med (Lond). 2022 Jun 29;2:77. doi: 10.1038/s43856-022-00145-0 (PMC9243113; doi:10.1038/s43856-022-00145-0)
Supplement: Supplementary file 3 — Supplementary Data 1 [file 43856_2022_145_MOESM3_ESM.xlsx]

## Sheet: Diagnosis data
	INDIA				INDONESIA				KENYA				PAKISTAN
	t	WithCovid	WithoutCovid		t	WithCovid	WithoutCovid		t	WithCovid	WithoutCovid		t	WithCovid	WithoutCovid
	10.000000	0.877396	0.877396		10.000000	1.181087	1.181087		10.000000	0.283994	0.283994		10.000000	1.581759	1.581759
	10.003000	0.877489	0.877489		10.003000	1.181164	1.181164		10.003000	0.284076	0.284076		10.003000	1.581970	1.581970
	10.006000	0.877581	0.877581		10.006000	1.181241	1.181241		10.006000	0.284158	0.284158		10.006000	1.582181	1.582181
	10.009000	0.877673	0.877673		10.009000	1.181318	1.181318		10.009000	0.284239	0.284239		10.009000	1.582393	1.582393
	10.012000	0.877766	0.877766		10.012000	1.181394	1.181394		10.012000	0.284321	0.284321		10.012000	1.582604	1.582604
	10.015000	0.877858	0.877858		10.015000	1.181471	1.181471		10.015000	0.284403	0.284403		10.015000	1.582815	1.582815
	10.018000	0.877951	0.877951		10.018000	1.181548	1.181548		10.018000	0.284485	0.284485		10.018000	1.583026	1.583026
	10.021000	0.878043	0.878043		10.021000	1.181625	1.181625		10.021000	0.284567	0.284567		10.021000	1.583237	1.583237
	10.024000	0.878136	0.878136		10.024000	1.181702	1.181702		10.024000	0.284649	0.284649		10.024000	1.583448	1.583448
	10.027000	0.878228	0.878228		10.027000	1.181779	1.181779		10.027000	0.284730	0.284730		10.027000	1.583659	1.583659
	10.030000	0.878320	0.878320		10.030000	1.181856	1.181856		10.030000	0.284812	0.284812		10.030000	1.583870	1.583870
	10.033000	0.878413	0.878413		10.033000	1.181933	1.181933		10.033000	0.284894	0.284894		10.033000	1.584081	1.584081
	10.036000	0.878505	0.878505		10.036000	1.182010	1.182010		10.036000	0.284976	0.284976		10.036000	1.584292	1.584292
	10.039000	0.878598	0.878598		10.039000	1.182086	1.182086		10.039000	0.285058	0.285058		10.039000	1.584503	1.584503
	10.042000	0.878690	0.878690		10.042000	1.182163	1.182163		10.042000	0.285140	0.285140		10.042000	1.584714	1.584714
	10.045000	0.878783	0.878783		10.045000	1.182240	1.182240		10.045000	0.285221	0.285221		10.045000	1.584925	1.584925
	10.048000	0.878875	0.878875		10.048000	1.182317	1.182317		10.048000	0.285303	0.285303		10.048000	1.585136	1.585136
	10.051000	0.878967	0.878967		10.051000	1.182394	1.182394		10.051000	0.285385	0.285385		10.051000	1.585347	1.585347
	10.054000	0.879060	0.879060		10.054000	1.182471	1.182471		10.054000	0.285467	0.285467		10.054000	1.585558	1.585558
	10.057000	0.879152	0.879152		10.057000	1.182548	1.182548		10.057000	0.285549	0.285549		10.057000	1.585769	1.585769
	10.060000	0.879245	0.879245		10.060000	1.182625	1.182625		10.060000	0.285630	0.285630		10.060000	1.585979	1.585979
	10.063000	0.879337	0.879337		10.063000	1.182702	1.182702		10.063000	0.285712	0.285712		10.063000	1.586190	1.586190
	10.066000	0.879430	0.879430		10.066000	1.182778	1.182778		10.066000	0.285794	0.285794		10.066000	1.586401	1.586401
	10.069000	0.879522	0.879522		10.069000	1.182855	1.182855		10.069000	0.285876	0.285876		10.069000	1.586612	1.586612
	10.072000	0.879614	0.879614		10.072000	1.182932	1.182932		10.072000	0.285958	0.285958		10.072000	1.586823	1.586823
	10.075000	0.879707	0.879707		10.075000	1.183009	1.183009		10.075000	0.286039	0.286039		10.075000	1.587034	1.587034
	10.078000	0.879799	0.879799		10.078000	1.183086	1.183086		10.078000	0.286121	0.286121		10.078000	1.587245	1.587245
	10.081000	0.879892	0.879892		10.081000	1.183163	1.183163		10.081000	0.286203	0.286203		10.081000	1.587456	1.587456
	10.084000	0.879984	0.879984		10.084000	1.183240	1.183240		10.084000	0.286285	0.286285		10.084000	1.587667	1.587667
	10.087000	0.880076	0.880076		10.087000	1.183317	1.183317		10.087000	0.286367	0.286367		10.087000	1.587877	1.587877
	10.090000	0.880169	0.880169		10.090000	1.183393	1.183393		10.090000	0.286448	0.286448		10.090000	1.588088	1.588088
	10.093000	0.880261	0.880261		10.093000	1.183470	1.183470		10.093000	0.286530	0.286530		10.093000	1.588299	1.588299
	10.096000	0.880354	0.880354		10.096000	1.183547	1.183547		10.096000	0.286612	0.286612		10.096000	1.588510	1.588510
	10.099000	0.880446	0.880446		10.099000	1.183624	1.183624		10.099000	0.286694	0.286694		10.099000	1.588721	1.588721
	10.102000	0.880538	0.880538		10.102000	1.183701	1.183701		10.102000	0.286776	0.286776		10.102000	1.588932	1.588932
	10.105000	0.880631	0.880631		10.105000	1.183778	1.183778		10.105000	0.286857	0.286857		10.105000	1.589142	1.589142
	10.108000	0.880723	0.880723		10.108000	1.183855	1.183855		10.108000	0.286939	0.286939		10.108000	1.589353	1.589353
	10.111000	0.880816	0.880816		10.111000	1.183932	1.183932		10.111000	0.287021	0.287021		10.111000	1.589564	1.589564
	10.114000	0.880908	0.880908		10.114000	1.184008	1.184008		10.114000	0.287103	0.287103		10.114000	1.589775	1.589775
	10.117000	0.881000	0.881000		10.117000	1.184085	1.184085		10.117000	0.287185	0.287185		10.117000	1.589986	1.589986
	10.120000	0.881093	0.881093		10.120000	1.184162	1.184162		10.120000	0.287266	0.287266		10.120000	1.590196	1.590196
	10.123000	0.881185	0.881185		10.123000	1.184239	1.184239		10.123000	0.287348	0.287348		10.123000	1.590407	1.590407
	10.126000	0.881277	0.881277		10.126000	1.184316	1.184316		10.126000	0.287430	0.287430		10.126000	1.590618	1.590618
	10.129000	0.881370	0.881370		10.129000	1.184393	1.184393		10.129000	0.287512	0.287512		10.129000	1.590829	1.590829
	10.132000	0.881462	0.881462		10.132000	1.184470	1.184470		10.132000	0.287594	0.287594		10.132000	1.591039	1.591039
	10.135000	0.881555	0.881555		10.135000	1.184546	1.184546		10.135000	0.287675	0.287675		10.135000	1.591250	1.591250
	10.138000	0.881647	0.881647		10.138000	1.184623	1.184623		10.138000	0.287757	0.287757		10.138000	1.591461	1.591461
	10.141000	0.881739	0.881739		10.141000	1.184700	1.184700		10.141000	0.287839	0.287839		10.141000	1.591671	1.591671
	10.144000	0.881832	0.881832		10.144000	1.184777	1.184777		10.144000	0.287921	0.287921		10.144000	1.591882	1.591882
	10.147000	0.881924	0.881924		10.147000	1.184854	1.184854		10.147000	0.288002	0.288002		10.147000	1.592093	1.592093
	10.150000	0.882016	0.882016		10.150000	1.184931	1.184931		10.150000	0.288084	0.288084		10.150000	1.592304	1.592304
	10.153000	0.882109	0.882109		10.153000	1.185008	1.185008		10.153000	0.288166	0.288166		10.153000	1.592514	1.592514
	10.156000	0.882201	0.882201		10.156000	1.185084	1.185084		10.156000	0.288248	0.288248		10.156000	1.592725	1.592725
	10.159000	0.882294	0.882294		10.159000	1.185161	1.185161		10.159000	0.288330	0.288330		10.159000	1.592935	1.592935
	10.162000	0.882386	0.882386		10.162000	1.185238	1.185238		10.162000	0.288411	0.288411		10.162000	1.593146	1.593146
	10.165000	0.882478	0.882478		10.165000	1.185315	1.185315		10.165000	0.288493	0.288493		10.165000	1.593357	1.593357
	10.168000	0.882571	0.882571		10.168000	1.185392	1.185392		10.168000	0.288575	0.288575		10.168000	1.593567	1.593567
	10.171000	0.882663	0.882663		10.171000	1.185469	1.185469		10.171000	0.288657	0.288657		10.171000	1.593778	1.593778
	10.174000	0.882755	0.882755		10.174000	1.185545	1.185545		10.174000	0.288738	0.288738		10.174000	1.593989	1.593989
	10.177000	0.882848	0.882848		10.177000	1.185622	1.185622		10.177000	0.288820	0.288820		10.177000	1.594199	1.594199
	10.180000	0.882940	0.882940		10.180000	1.185699	1.185699		10.180000	0.288902	0.288902		10.180000	1.594410	1.594410
	10.183000	0.883032	0.883032		10.183000	1.185776	1.185776		10.183000	0.288984	0.288984		10.183000	1.594620	1.594620
	10.186000	0.883125	0.883125		10.186000	1.185853	1.185853		10.186000	0.289065	0.289065		10.186000	1.594831	1.594831
	10.189000	0.883217	0.883217		10.189000	1.185930	1.185930		10.189000	0.289147	0.289147		10.189000	1.595042	1.595042
	10.192000	0.883309	0.883309		10.192000	1.186006	1.186006		10.192000	0.289229	0.289229		10.192000	1.595252	1.595252
	10.195000	0.883402	0.883402		10.195000	1.186083	1.186083		10.195000	0.289311	0.289311		10.195000	1.595463	1.595463
	10.198000	0.883494	0.883494		10.198000	1.186160	1.186160		10.198000	0.289393	0.289393		10.198000	1.595673	1.595673
	10.201000	0.883586	0.883586		10.201000	1.186237	1.186237		10.201000	0.289474	0.289474		10.201000	1.595884	1.595884
	10.204000	0.883679	0.883679		10.204000	1.186314	1.186314		10.204000	0.289556	0.289556		10.204000	1.596094	1.596094
	10.207000	0.883771	0.883771		10.207000	1.186391	1.186391		10.207000	0.289638	0.289638		10.207000	1.596305	1.596305
	10.210000	0.883864	0.883864		10.210000	1.186467	1.186467		10.210000	0.289720	0.289720		10.210000	1.596515	1.596515
	10.213000	0.883956	0.883956		10.213000	1.186544	1.186544		10.213000	0.289801	0.289801		10.213000	1.596726	1.596726
	10.216000	0.884048	0.884048		10.216000	1.186621	1.186621		10.216000	0.289883	0.289883		10.216000	1.596936	1.596936
	10.219000	0.884141	0.884141		10.219000	1.186698	1.186698		10.219000	0.289965	0.289965		10.219000	1.597147	1.597147
	10.222000	0.884233	0.884233		10.222000	1.186775	1.186775		10.222000	0.290047	0.290047		10.222000	1.597357	1.597357
	10.225000	0.884325	0.884325		10.225000	1.186852	1.186852		10.225000	0.290128	0.290128		10.225000	1.597568	1.597568
	10.228000	0.884418	0.884418		10.228000	1.186928	1.186928		10.228000	0.290210	0.290210		10.228000	1.597778	1.597778
	10.231000	0.884510	0.884510		10.231000	1.187005	1.187005		10.231000	0.290292	0.290292		10.231000	1.597989	1.597989
	10.234000	0.884602	0.884602		10.234000	1.187082	1.187082		10.234000	0.290374	0.290374		10.234000	1.598199	1.598199
	10.237000	0.884694	0.884694		10.237000	1.187159	1.187159		10.237000	0.290455	0.290455		10.237000	1.598410	1.598410
	10.240000	0.884787	0.884787		10.240000	1.187236	1.187236		10.240000	0.290537	0.290537		10.240000	1.598620	1.598620
	10.243000	0.884879	0.884879		10.243000	1.187313	1.187313		10.243000	0.290619	0.290619		10.243000	1.598830	1.598830
	10.246000	0.884971	0.884971		10.246000	1.187389	1.187389		10.246000	0.290701	0.290701		10.246000	1.599041	1.599041
	10.249000	0.885064	0.885064		10.249000	1.187466	1.187466		10.249000	0.290782	0.290782		10.249000	1.599251	1.599251
	10.252000	0.885156	0.885156		10.252000	1.187543	1.187543		10.252000	0.290864	0.290864		10.252000	1.599462	1.599462
	10.255000	0.885248	0.885248		10.255000	1.187620	1.187620		10.255000	0.290946	0.290946		10.255000	1.599672	1.599672
	10.258000	0.885341	0.885341		10.258000	1.187697	1.187697		10.258000	0.291028	0.291028		10.258000	1.599882	1.599882
	10.261000	0.885433	0.885433		10.261000	1.187773	1.187773		10.261000	0.291109	0.291109		10.261000	1.600093	1.600093
	10.264000	0.885525	0.885525		10.264000	1.187850	1.187850		10.264000	0.291191	0.291191		10.264000	1.600303	1.600303
	10.267000	0.885618	0.885618		10.267000	1.187927	1.187927		10.267000	0.291273	0.291273		10.267000	1.600513	1.600513
	10.270000	0.885710	0.885710		10.270000	1.188004	1.188004		10.270000	0.291354	0.291354		10.270000	1.600724	1.600724
	10.273000	0.885802	0.885802		10.273000	1.188081	1.188081		10.273000	0.291436	0.291436		10.273000	1.600934	1.600934
	10.276000	0.885895	0.885895		10.276000	1.188157	1.188157		10.276000	0.291518	0.291518		10.276000	1.601144	1.601144
	10.279000	0.885987	0.885987		10.279000	1.188234	1.188234		10.279000	0.291600	0.291600		10.279000	1.601355	1.601355
	10.282000	0.886079	0.886079		10.282000	1.188311	1.188311		10.282000	0.291681	0.291681		10.282000	1.601565	1.601565
	10.285000	0.886171	0.886171		10.285000	1.188388	1.188388		10.285000	0.291763	0.291763		10.285000	1.601775	1.601775
	10.288000	0.886264	0.886264		10.288000	1.188465	1.188465		10.288000	0.291845	0.291845		10.288000	1.601986	1.601986
	10.291000	0.886356	0.886356		10.291000	1.188541	1.188541		10.291000	0.291927	0.291927		10.291000	1.602196	1.602196
	10.294000	0.886448	0.886448		10.294000	1.188618	1.188618		10.294000	0.292008	0.292008		10.294000	1.602406	1.602406
	10.297000	0.886541	0.886541		10.297000	1.188695	1.188695		10.297000	0.292090	0.292090		10.297000	1.602616	1.602616
	10.300000	0.886633	0.886633		10.300000	1.188772	1.188772		10.300000	0.292172	0.292172		10.300000	1.602827	1.602827
	10.303000	0.886725	0.886725		10.303000	1.188849	1.188849		10.303000	0.292253	0.292253		10.303000	1.603037	1.603037
	10.306000	0.886818	0.886818		10.306000	1.188925	1.188925		10.306000	0.292335	0.292335		10.306000	1.603247	1.603247
	10.309000	0.886910	0.886910		10.309000	1.189002	1.189002		10.309000	0.292417	0.292417		10.309000	1.603457	1.603457
	10.312000	0.887002	0.887002		10.312000	1.189079	1.189079		10.312000	0.292499	0.292499		10.312000	1.603668	1.603668
	10.315000	0.887094	0.887094		10.315000	1.189156	1.189156		10.315000	0.292580	0.292580		10.315000	1.603878	1.603878
	10.318000	0.887187	0.887187		10.318000	1.189233	1.189233		10.318000	0.292662	0.292662		10.318000	1.604088	1.604088
	10.321000	0.887279	0.887279		10.321000	1.189309	1.189309		10.321000	0.292744	0.292744		10.321000	1.604298	1.604298
	10.324000	0.887371	0.887371		10.324000	1.189386	1.189386		10.324000	0.292825	0.292825		10.324000	1.604509	1.604509
	10.327000	0.887464	0.887464		10.327000	1.189463	1.189463		10.327000	0.292907	0.292907		10.327000	1.604719	1.604719
	10.330000	0.887556	0.887556		10.330000	1.189540	1.189540		10.330000	0.292989	0.292989		10.330000	1.604929	1.604929
	10.333000	0.887648	0.887648		10.333000	1.189617	1.189617		10.333000	0.293071	0.293071		10.333000	1.605139	1.605139
	10.336000	0.887740	0.887740		10.336000	1.189693	1.189693		10.336000	0.293152	0.293152		10.336000	1.605349	1.605349
	10.339000	0.887833	0.887833		10.339000	1.189770	1.189770		10.339000	0.293234	0.293234		10.339000	1.605559	1.605559
	10.342000	0.887925	0.887925		10.342000	1.189847	1.189847		10.342000	0.293316	0.293316		10.342000	1.605770	1.605770
	10.345000	0.888017	0.888017		10.345000	1.189924	1.189924		10.345000	0.293397	0.293397		10.345000	1.605980	1.605980
	10.348000	0.888109	0.888109		10.348000	1.190000	1.190000		10.348000	0.293479	0.293479		10.348000	1.606190	1.606190
	10.351000	0.888202	0.888202		10.351000	1.190077	1.190077		10.351000	0.293561	0.293561		10.351000	1.606400	1.606400
	10.354000	0.888294	0.888294		10.354000	1.190154	1.190154		10.354000	0.293643	0.293643		10.354000	1.606610	1.606610
	10.357000	0.888386	0.888386		10.357000	1.190231	1.190231		10.357000	0.293724	0.293724		10.357000	1.606820	1.606820
	10.360000	0.888479	0.888479		10.360000	1.190308	1.190308		10.360000	0.293806	0.293806		10.360000	1.607030	1.607030
	10.363000	0.888571	0.888571		10.363000	1.190384	1.190384		10.363000	0.293888	0.293888		10.363000	1.607240	1.607240
	10.366000	0.888663	0.888663		10.366000	1.190461	1.190461		10.366000	0.293969	0.293969		10.366000	1.607450	1.607450
	10.369000	0.888755	0.888755		10.369000	1.190538	1.190538		10.369000	0.294051	0.294051		10.369000	1.607660	1.607660
	10.372000	0.888848	0.888848		10.372000	1.190615	1.190615		10.372000	0.294133	0.294133		10.372000	1.607870	1.607870
	10.375000	0.888940	0.888940		10.375000	1.190691	1.190691		10.375000	0.294214	0.294214		10.375000	1.608081	1.608081
	10.378000	0.889032	0.889032		10.378000	1.190768	1.190768		10.378000	0.294296	0.294296		10.378000	1.608291	1.608291
	10.381000	0.889124	0.889124		10.381000	1.190845	1.190845		10.381000	0.294378	0.294378		10.381000	1.608501	1.608501
	10.384000	0.889217	0.889217		10.384000	1.190922	1.190922		10.384000	0.294459	0.294459		10.384000	1.608711	1.608711
	10.387000	0.889309	0.889309		10.387000	1.190998	1.190998		10.387000	0.294541	0.294541		10.387000	1.608921	1.608921
	10.390000	0.889401	0.889401		10.390000	1.191075	1.191075		10.390000	0.294623	0.294623		10.390000	1.609131	1.609131
	10.393000	0.889493	0.889493		10.393000	1.191152	1.191152		10.393000	0.294705	0.294705		10.393000	1.609341	1.609341
	10.396000	0.889586	0.889586		10.396000	1.191229	1.191229		10.396000	0.294786	0.294786		10.396000	1.609551	1.609551
	10.399000	0.889678	0.889678		10.399000	1.191306	1.191306		10.399000	0.294868	0.294868		10.399000	1.609761	1.609761
	10.402000	0.889770	0.889770		10.402000	1.191382	1.191382		10.402000	0.294950	0.294950		10.402000	1.609971	1.609971
	10.405000	0.889862	0.889862		10.405000	1.191459	1.191459		10.405000	0.295031	0.295031		10.405000	1.610181	1.610181
	10.408000	0.889955	0.889955		10.408000	1.191536	1.191536		10.408000	0.295113	0.295113		10.408000	1.610391	1.610391
	10.411000	0.890047	0.890047		10.411000	1.191613	1.191613		10.411000	0.295195	0.295195		10.411000	1.610600	1.610600
	10.414000	0.890139	0.890139		10.414000	1.191689	1.191689		10.414000	0.295276	0.295276		10.414000	1.610810	1.610810
	10.417000	0.890231	0.890231		10.417000	1.191766	1.191766		10.417000	0.295358	0.295358		10.417000	1.611020	1.611020
	10.420000	0.890323	0.890323		10.420000	1.191843	1.191843		10.420000	0.295440	0.295440		10.420000	1.611230	1.611230
	10.423000	0.890416	0.890416		10.423000	1.191920	1.191920		10.423000	0.295521	0.295521		10.423000	1.611440	1.611440
	10.426000	0.890508	0.890508		10.426000	1.191996	1.191996		10.426000	0.295603	0.295603		10.426000	1.611650	1.611650
	10.429000	0.890600	0.890600		10.429000	1.192073	1.192073		10.429000	0.295685	0.295685		10.429000	1.611860	1.611860
	10.432000	0.890692	0.890692		10.432000	1.192150	1.192150		10.432000	0.295766	0.295766		10.432000	1.612070	1.612070
	10.435000	0.890785	0.890785		10.435000	1.192227	1.192227		10.435000	0.295848	0.295848		10.435000	1.612280	1.612280
	10.438000	0.890877	0.890877		10.438000	1.192303	1.192303		10.438000	0.295930	0.295930		10.438000	1.612490	1.612490
	10.441000	0.890969	0.890969		10.441000	1.192380	1.192380		10.441000	0.296011	0.296011		10.441000	1.612700	1.612700
	10.444000	0.891061	0.891061		10.444000	1.192457	1.192457		10.444000	0.296093	0.296093		10.444000	1.612909	1.612909
	10.447000	0.891154	0.891154		10.447000	1.192534	1.192534		10.447000	0.296175	0.296175		10.447000	1.613119	1.613119
	10.450000	0.891246	0.891246		10.450000	1.192610	1.192610		10.450000	0.296256	0.296256		10.450000	1.613329	1.613329
	10.453000	0.891338	0.891338		10.453000	1.192687	1.192687		10.453000	0.296338	0.296338		10.453000	1.613539	1.613539
	10.456000	0.891430	0.891430		10.456000	1.192764	1.192764		10.456000	0.296420	0.296420		10.456000	1.613749	1.613749
	10.459000	0.891522	0.891522		10.459000	1.192841	1.192841		10.459000	0.296501	0.296501		10.459000	1.613959	1.613959
	10.462000	0.891615	0.891615		10.462000	1.192917	1.192917		10.462000	0.296583	0.296583		10.462000	1.614168	1.614168
	10.465000	0.891707	0.891707		10.465000	1.192994	1.192994		10.465000	0.296665	0.296665		10.465000	1.614378	1.614378
	10.468000	0.891799	0.891799		10.468000	1.193071	1.193071		10.468000	0.296746	0.296746		10.468000	1.614588	1.614588
	10.471000	0.891891	0.891891		10.471000	1.193148	1.193148		10.471000	0.296828	0.296828		10.471000	1.614798	1.614798
	10.474000	0.891983	0.891983		10.474000	1.193224	1.193224		10.474000	0.296910	0.296910		10.474000	1.615007	1.615007
	10.477000	0.892076	0.892076		10.477000	1.193301	1.193301		10.477000	0.296991	0.296991		10.477000	1.615217	1.615217
	10.480000	0.892168	0.892168		10.480000	1.193378	1.193378		10.480000	0.297073	0.297073		10.480000	1.615427	1.615427
	10.483000	0.892260	0.892260		10.483000	1.193454	1.193454		10.483000	0.297155	0.297155		10.483000	1.615637	1.615637
	10.486000	0.892352	0.892352		10.486000	1.193531	1.193531		10.486000	0.297236	0.297236		10.486000	1.615847	1.615847
	10.489000	0.892444	0.892444		10.489000	1.193608	1.193608		10.489000	0.297318	0.297318		10.489000	1.616056	1.616056
	10.492000	0.892537	0.892537		10.492000	1.193685	1.193685		10.492000	0.297400	0.297400		10.492000	1.616266	1.616266
	10.495000	0.892629	0.892629		10.495000	1.193761	1.193761		10.495000	0.297481	0.297481		10.495000	1.616476	1.616476
	10.498000	0.892721	0.892721		10.498000	1.193838	1.193838		10.498000	0.297563	0.297563		10.498000	1.616685	1.616685
	10.501000	0.892813	0.892813		10.501000	1.193915	1.193915		10.501000	0.297645	0.297645		10.501000	1.616895	1.616895
	10.504000	0.892905	0.892905		10.504000	1.193992	1.193992		10.504000	0.297726	0.297726		10.504000	1.617105	1.617105
	10.507000	0.892998	0.892998		10.507000	1.194068	1.194068		10.507000	0.297808	0.297808		10.507000	1.617314	1.617314
	10.510000	0.893090	0.893090		10.510000	1.194145	1.194145		10.510000	0.297889	0.297889		10.510000	1.617524	1.617524
	10.513000	0.893182	0.893182		10.513000	1.194222	1.194222		10.513000	0.297971	0.297971		10.513000	1.617734	1.617734
	10.516000	0.893274	0.893274		10.516000	1.194298	1.194298		10.516000	0.298053	0.298053		10.516000	1.617943	1.617943
	10.519000	0.893366	0.893366		10.519000	1.194375	1.194375		10.519000	0.298134	0.298134		10.519000	1.618153	1.618153
	10.522000	0.893459	0.893459		10.522000	1.194452	1.194452		10.522000	0.298216	0.298216		10.522000	1.618363	1.618363
	10.525000	0.893551	0.893551		10.525000	1.194529	1.194529		10.525000	0.298298	0.298298		10.525000	1.618572	1.618572
	10.528000	0.893643	0.893643		10.528000	1.194605	1.194605		10.528000	0.298379	0.298379		10.528000	1.618782	1.618782
	10.531000	0.893735	0.893735		10.531000	1.194682	1.194682		10.531000	0.298461	0.298461		10.531000	1.618992	1.618992
	10.534000	0.893827	0.893827		10.534000	1.194759	1.194759		10.534000	0.298543	0.298543		10.534000	1.619201	1.619201
	10.537000	0.893919	0.893919		10.537000	1.194835	1.194835		10.537000	0.298624	0.298624		10.537000	1.619411	1.619411
	10.540000	0.894012	0.894012		10.540000	1.194912	1.194912		10.540000	0.298706	0.298706		10.540000	1.619620	1.619620
	10.543000	0.894104	0.894104		10.543000	1.194989	1.194989		10.543000	0.298787	0.298787		10.543000	1.619830	1.619830
	10.546000	0.894196	0.894196		10.546000	1.195066	1.195066		10.546000	0.298869	0.298869		10.546000	1.620040	1.620040
	10.549000	0.894288	0.894288		10.549000	1.195142	1.195142		10.549000	0.298951	0.298951		10.549000	1.620249	1.620249
	10.552000	0.894380	0.894380		10.552000	1.195219	1.195219		10.552000	0.299032	0.299032		10.552000	1.620459	1.620459
	10.555000	0.894472	0.894472		10.555000	1.195296	1.195296		10.555000	0.299114	0.299114		10.555000	1.620668	1.620668
	10.558000	0.894565	0.894565		10.558000	1.195372	1.195372		10.558000	0.299196	0.299196		10.558000	1.620878	1.620878
	10.561000	0.894657	0.894657		10.561000	1.195449	1.195449		10.561000	0.299277	0.299277		10.561000	1.621087	1.621087
	10.564000	0.894749	0.894749		10.564000	1.195526	1.195526		10.564000	0.299359	0.299359		10.564000	1.621297	1.621297
	10.567000	0.894841	0.894841		10.567000	1.195602	1.195602		10.567000	0.299440	0.299440		10.567000	1.621506	1.621506
	10.570000	0.894933	0.894933		10.570000	1.195679	1.195679		10.570000	0.299522	0.299522		10.570000	1.621716	1.621716
	10.573000	0.895025	0.895025		10.573000	1.195756	1.195756		10.573000	0.299604	0.299604		10.573000	1.621925	1.621925
	10.576000	0.895118	0.895118		10.576000	1.195833	1.195833		10.576000	0.299685	0.299685		10.576000	1.622135	1.622135
	10.579000	0.895210	0.895210		10.579000	1.195909	1.195909		10.579000	0.299767	0.299767		10.579000	1.622344	1.622344
	10.582000	0.895302	0.895302		10.582000	1.195986	1.195986		10.582000	0.299849	0.299849		10.582000	1.622554	1.622554
	10.585000	0.895394	0.895394		10.585000	1.196063	1.196063		10.585000	0.299930	0.299930		10.585000	1.622763	1.622763
	10.588000	0.895486	0.895486		10.588000	1.196139	1.196139		10.588000	0.300012	0.300012		10.588000	1.622973	1.622973
	10.591000	0.895578	0.895578		10.591000	1.196216	1.196216		10.591000	0.300093	0.300093		10.591000	1.623182	1.623182
	10.594000	0.895670	0.895670		10.594000	1.196293	1.196293		10.594000	0.300175	0.300175		10.594000	1.623392	1.623392
	10.597000	0.895763	0.895763		10.597000	1.196369	1.196369		10.597000	0.300257	0.300257		10.597000	1.623601	1.623601
	10.600000	0.895855	0.895855		10.600000	1.196446	1.196446		10.600000	0.300338	0.300338		10.600000	1.623811	1.623811
	10.603000	0.895947	0.895947		10.603000	1.196523	1.196523		10.603000	0.300420	0.300420		10.603000	1.624020	1.624020
	10.606000	0.896039	0.896039		10.606000	1.196600	1.196600		10.606000	0.300501	0.300501		10.606000	1.624229	1.624229
	10.609000	0.896131	0.896131		10.609000	1.196676	1.196676		10.609000	0.300583	0.300583		10.609000	1.624439	1.624439
	10.612000	0.896223	0.896223		10.612000	1.196753	1.196753		10.612000	0.300665	0.300665		10.612000	1.624648	1.624648
	10.615000	0.896315	0.896315		10.615000	1.196830	1.196830		10.615000	0.300746	0.300746		10.615000	1.624858	1.624858
	10.618000	0.896408	0.896408		10.618000	1.196906	1.196906		10.618000	0.300828	0.300828		10.618000	1.625067	1.625067
	10.621000	0.896500	0.896500		10.621000	1.196983	1.196983		10.621000	0.300909	0.300909		10.621000	1.625276	1.625276
	10.624000	0.896592	0.896592		10.624000	1.197060	1.197060		10.624000	0.300991	0.300991		10.624000	1.625486	1.625486
	10.627000	0.896684	0.896684		10.627000	1.197136	1.197136		10.627000	0.301073	0.301073		10.627000	1.625695	1.625695
	10.630000	0.896776	0.896776		10.630000	1.197213	1.197213		10.630000	0.301154	0.301154		10.630000	1.625904	1.625904
	10.633000	0.896868	0.896868		10.633000	1.197290	1.197290		10.633000	0.301236	0.301236		10.633000	1.626114	1.626114
	10.636000	0.896960	0.896960		10.636000	1.197366	1.197366		10.636000	0.301317	0.301317		10.636000	1.626323	1.626323
	10.639000	0.897052	0.897052		10.639000	1.197443	1.197443		10.639000	0.301399	0.301399		10.639000	1.626532	1.626532
	10.642000	0.897145	0.897145		10.642000	1.197520	1.197520		10.642000	0.301481	0.301481		10.642000	1.626742	1.626742
	10.645000	0.897237	0.897237		10.645000	1.197596	1.197596		10.645000	0.301562	0.301562		10.645000	1.626951	1.626951
	10.648000	0.897329	0.897329		10.648000	1.197673	1.197673		10.648000	0.301644	0.301644		10.648000	1.627160	1.627160
	10.651000	0.897421	0.897421		10.651000	1.197750	1.197750		10.651000	0.301725	0.301725		10.651000	1.627369	1.627369
	10.654000	0.897513	0.897513		10.654000	1.197826	1.197826		10.654000	0.301807	0.301807		10.654000	1.627579	1.627579
	10.657000	0.897605	0.897605		10.657000	1.197903	1.197903		10.657000	0.301889	0.301889		10.657000	1.627788	1.627788
	10.660000	0.897697	0.897697		10.660000	1.197980	1.197980		10.660000	0.301970	0.301970		10.660000	1.627997	1.627997
	10.663000	0.897789	0.897789		10.663000	1.198056	1.198056		10.663000	0.302052	0.302052		10.663000	1.628207	1.628207
	10.666000	0.897881	0.897881		10.666000	1.198133	1.198133		10.666000	0.302133	0.302133		10.666000	1.628416	1.628416
	10.669000	0.897974	0.897974		10.669000	1.198210	1.198210		10.669000	0.302215	0.302215		10.669000	1.628625	1.628625
	10.672000	0.898066	0.898066		10.672000	1.198286	1.198286		10.672000	0.302297	0.302297		10.672000	1.628834	1.628834
	10.675000	0.898158	0.898158		10.675000	1.198363	1.198363		10.675000	0.302378	0.302378		10.675000	1.629043	1.629043
	10.678000	0.898250	0.898250		10.678000	1.198440	1.198440		10.678000	0.302460	0.302460		10.678000	1.629253	1.629253
	10.681000	0.898342	0.898342		10.681000	1.198516	1.198516		10.681000	0.302541	0.302541		10.681000	1.629462	1.629462
	10.684000	0.898434	0.898434		10.684000	1.198593	1.198593		10.684000	0.302623	0.302623		10.684000	1.629671	1.629671
	10.687000	0.898526	0.898526		10.687000	1.198670	1.198670		10.687000	0.302704	0.302704		10.687000	1.629880	1.629880
	10.690000	0.898618	0.898618		10.690000	1.198746	1.198746		10.690000	0.302786	0.302786		10.690000	1.630089	1.630089
	10.693000	0.898710	0.898710		10.693000	1.198823	1.198823		10.693000	0.302868	0.302868		10.693000	1.630299	1.630299
	10.696000	0.898803	0.898803		10.696000	1.198900	1.198900		10.696000	0.302949	0.302949		10.696000	1.630508	1.630508
	10.699000	0.898895	0.898895		10.699000	1.198976	1.198976		10.699000	0.303031	0.303031		10.699000	1.630717	1.630717
	10.702000	0.898987	0.898987		10.702000	1.199053	1.199053		10.702000	0.303112	0.303112		10.702000	1.630926	1.630926
	10.705000	0.899079	0.899079		10.705000	1.199130	1.199130		10.705000	0.303194	0.303194		10.705000	1.631135	1.631135
	10.708000	0.899171	0.899171		10.708000	1.199206	1.199206		10.708000	0.303275	0.303275		10.708000	1.631344	1.631344
	10.711000	0.899263	0.899263		10.711000	1.199283	1.199283		10.711000	0.303357	0.303357		10.711000	1.631553	1.631553
	10.714000	0.899355	0.899355		10.714000	1.199360	1.199360		10.714000	0.303439	0.303439		10.714000	1.631763	1.631763
	10.717000	0.899447	0.899447		10.717000	1.199436	1.199436		10.717000	0.303520	0.303520		10.717000	1.631972	1.631972
	10.720000	0.899539	0.899539		10.720000	1.199513	1.199513		10.720000	0.303602	0.303602		10.720000	1.632181	1.632181
	10.723000	0.899631	0.899631		10.723000	1.199589	1.199589		10.723000	0.303683	0.303683		10.723000	1.632390	1.632390
	10.726000	0.899723	0.899723		10.726000	1.199666	1.199666		10.726000	0.303765	0.303765		10.726000	1.632599	1.632599
	10.729000	0.899815	0.899815		10.729000	1.199743	1.199743		10.729000	0.303846	0.303846		10.729000	1.632808	1.632808
	10.732000	0.899908	0.899908		10.732000	1.199819	1.199819		10.732000	0.303928	0.303928		10.732000	1.633017	1.633017
	10.735000	0.900000	0.900000		10.735000	1.199896	1.199896		10.735000	0.304010	0.304010		10.735000	1.633226	1.633226
	10.738000	0.900092	0.900092		10.738000	1.199973	1.199973		10.738000	0.304091	0.304091		10.738000	1.633435	1.633435
	10.741000	0.900184	0.900184		10.741000	1.200049	1.200049		10.741000	0.304173	0.304173		10.741000	1.633644	1.633644
	10.744000	0.900276	0.900276		10.744000	1.200126	1.200126		10.744000	0.304254	0.304254		10.744000	1.633853	1.633853
	10.747000	0.900368	0.900368		10.747000	1.200203	1.200203		10.747000	0.304336	0.304336		10.747000	1.634062	1.634062
	10.750000	0.900460	0.900460		10.750000	1.200279	1.200279		10.750000	0.304417	0.304417		10.750000	1.634271	1.634271
	10.753000	0.900552	0.900552		10.753000	1.200356	1.200356		10.753000	0.304499	0.304499		10.753000	1.634480	1.634480
	10.756000	0.900644	0.900644		10.756000	1.200433	1.200433		10.756000	0.304580	0.304580		10.756000	1.634689	1.634689
	10.759000	0.900736	0.900736		10.759000	1.200509	1.200509		10.759000	0.304662	0.304662		10.759000	1.634898	1.634898
	10.762000	0.900828	0.900828		10.762000	1.200586	1.200586		10.762000	0.304743	0.304743		10.762000	1.635107	1.635107
	10.765000	0.900920	0.900920		10.765000	1.200662	1.200662		10.765000	0.304825	0.304825		10.765000	1.635316	1.635316
	10.768000	0.901012	0.901012		10.768000	1.200739	1.200739		10.768000	0.304907	0.304907		10.768000	1.635525	1.635525
	10.771000	0.901104	0.901104		10.771000	1.200816	1.200816		10.771000	0.304988	0.304988		10.771000	1.635734	1.635734
	10.774000	0.901196	0.901196		10.774000	1.200892	1.200892		10.774000	0.305070	0.305070		10.774000	1.635943	1.635943
	10.777000	0.901288	0.901288		10.777000	1.200969	1.200969		10.777000	0.305151	0.305151		10.777000	1.636152	1.636152
	10.780000	0.901381	0.901381		10.780000	1.201046	1.201046		10.780000	0.305233	0.305233		10.780000	1.636361	1.636361
	10.783000	0.901473	0.901473		10.783000	1.201122	1.201122		10.783000	0.305314	0.305314		10.783000	1.636570	1.636570
	10.786000	0.901565	0.901565		10.786000	1.201199	1.201199		10.786000	0.305396	0.305396		10.786000	1.636779	1.636779
	10.789000	0.901657	0.901657		10.789000	1.201275	1.201275		10.789000	0.305477	0.305477		10.789000	1.636988	1.636988
	10.792000	0.901749	0.901749		10.792000	1.201352	1.201352		10.792000	0.305559	0.305559		10.792000	1.637196	1.637196
	10.795000	0.901841	0.901841		10.795000	1.201429	1.201429		10.795000	0.305640	0.305640		10.795000	1.637405	1.637405
	10.798000	0.901933	0.901933		10.798000	1.201505	1.201505		10.798000	0.305722	0.305722		10.798000	1.637614	1.637614
	10.801000	0.902025	0.902025		10.801000	1.201582	1.201582		10.801000	0.305804	0.305804		10.801000	1.637823	1.637823
	10.804000	0.902117	0.902117		10.804000	1.201659	1.201659		10.804000	0.305885	0.305885		10.804000	1.638032	1.638032
	10.807000	0.902209	0.902209		10.807000	1.201735	1.201735		10.807000	0.305967	0.305967		10.807000	1.638241	1.638241
	10.810000	0.902301	0.902301		10.810000	1.201812	1.201812		10.810000	0.306048	0.306048		10.810000	1.638450	1.638450
	10.813000	0.902393	0.902393		10.813000	1.201888	1.201888		10.813000	0.306130	0.306130		10.813000	1.638658	1.638658
	10.816000	0.902485	0.902485		10.816000	1.201965	1.201965		10.816000	0.306211	0.306211		10.816000	1.638867	1.638867
	10.819000	0.902577	0.902577		10.819000	1.202042	1.202042		10.819000	0.306293	0.306293		10.819000	1.639076	1.639076
	10.822000	0.902669	0.902669		10.822000	1.202118	1.202118		10.822000	0.306374	0.306374		10.822000	1.639285	1.639285
	10.825000	0.902761	0.902761		10.825000	1.202195	1.202195		10.825000	0.306456	0.306456		10.825000	1.639494	1.639494
	10.828000	0.902853	0.902853		10.828000	1.202271	1.202271		10.828000	0.306537	0.306537		10.828000	1.639703	1.639703
	10.831000	0.902945	0.902945		10.831000	1.202348	1.202348		10.831000	0.306619	0.306619		10.831000	1.639911	1.639911
	10.834000	0.903037	0.903037		10.834000	1.202425	1.202425		10.834000	0.306700	0.306700		10.834000	1.640120	1.640120
	10.837000	0.903129	0.903129		10.837000	1.202501	1.202501		10.837000	0.306782	0.306782		10.837000	1.640329	1.640329
	10.840000	0.903221	0.903221		10.840000	1.202578	1.202578		10.840000	0.306863	0.306863		10.840000	1.640538	1.640538
	10.843000	0.903313	0.903313		10.843000	1.202654	1.202654		10.843000	0.306945	0.306945		10.843000	1.640746	1.640746
	10.846000	0.903405	0.903405		10.846000	1.202731	1.202731		10.846000	0.307026	0.307026		10.846000	1.640955	1.640955
	10.849000	0.903497	0.903497		10.849000	1.202808	1.202808		10.849000	0.307108	0.307108		10.849000	1.641164	1.641164
	10.852000	0.903589	0.903589		10.852000	1.202884	1.202884		10.852000	0.307189	0.307189		10.852000	1.641373	1.641373
	10.855000	0.903681	0.903681		10.855000	1.202961	1.202961		10.855000	0.307271	0.307271		10.855000	1.641581	1.641581
	10.858000	0.903773	0.903773		10.858000	1.203037	1.203037		10.858000	0.307352	0.307352		10.858000	1.641790	1.641790
	10.861000	0.903865	0.903865		10.861000	1.203114	1.203114		10.861000	0.307434	0.307434		10.861000	1.641999	1.641999
	10.864000	0.903957	0.903957		10.864000	1.203191	1.203191		10.864000	0.307515	0.307515		10.864000	1.642207	1.642207
	10.867000	0.904049	0.904049		10.867000	1.203267	1.203267		10.867000	0.307597	0.307597		10.867000	1.642416	1.642416
	10.870000	0.904141	0.904141		10.870000	1.203344	1.203344		10.870000	0.307679	0.307679		10.870000	1.642625	1.642625
	10.873000	0.904233	0.904233		10.873000	1.203420	1.203420		10.873000	0.307760	0.307760		10.873000	1.642833	1.642833
	10.876000	0.904325	0.904325		10.876000	1.203497	1.203497		10.876000	0.307842	0.307842		10.876000	1.643042	1.643042
	10.879000	0.904417	0.904417		10.879000	1.203574	1.203574		10.879000	0.307923	0.307923		10.879000	1.643251	1.643251
	10.882000	0.904509	0.904509		10.882000	1.203650	1.203650		10.882000	0.308005	0.308005		10.882000	1.643459	1.643459
	10.885000	0.904601	0.904601		10.885000	1.203727	1.203727		10.885000	0.308086	0.308086		10.885000	1.643668	1.643668
	10.888000	0.904693	0.904693		10.888000	1.203803	1.203803		10.888000	0.308168	0.308168		10.888000	1.643877	1.643877
	10.891000	0.904785	0.904785		10.891000	1.203880	1.203880		10.891000	0.308249	0.308249		10.891000	1.644085	1.644085
	10.894000	0.904877	0.904877		10.894000	1.203957	1.203957		10.894000	0.308331	0.308331		10.894000	1.644294	1.644294
	10.897000	0.904969	0.904969		10.897000	1.204033	1.204033		10.897000	0.308412	0.308412		10.897000	1.644502	1.644502
	10.900000	0.905061	0.905061		10.900000	1.204110	1.204110		10.900000	0.308494	0.308494		10.900000	1.644711	1.644711
	10.903000	0.905153	0.905153		10.903000	1.204186	1.204186		10.903000	0.308575	0.308575		10.903000	1.644920	1.644920
	10.906000	0.905245	0.905245		10.906000	1.204263	1.204263		10.906000	0.308657	0.308657		10.906000	1.645128	1.645128
	10.909000	0.905337	0.905337		10.909000	1.204339	1.204339		10.909000	0.308738	0.308738		10.909000	1.645337	1.645337
	10.912000	0.905429	0.905429		10.912000	1.204416	1.204416		10.912000	0.308820	0.308820		10.912000	1.645545	1.645545
	10.915000	0.905521	0.905521		10.915000	1.204493	1.204493		10.915000	0.308901	0.308901		10.915000	1.645754	1.645754
	10.918000	0.905613	0.905613		10.918000	1.204569	1.204569		10.918000	0.308982	0.308982		10.918000	1.645962	1.645962
	10.921000	0.905705	0.905705		10.921000	1.204646	1.204646		10.921000	0.309064	0.309064		10.921000	1.646171	1.646171
	10.924000	0.905797	0.905797		10.924000	1.204722	1.204722		10.924000	0.309145	0.309145		10.924000	1.646380	1.646380
	10.927000	0.905889	0.905889		10.927000	1.204799	1.204799		10.927000	0.309227	0.309227		10.927000	1.646588	1.646588
	10.930000	0.905981	0.905981		10.930000	1.204875	1.204875		10.930000	0.309308	0.309308		10.930000	1.646797	1.646797
	10.933000	0.906073	0.906073		10.933000	1.204952	1.204952		10.933000	0.309390	0.309390		10.933000	1.647005	1.647005
	10.936000	0.906165	0.906165		10.936000	1.205029	1.205029		10.936000	0.309471	0.309471		10.936000	1.647214	1.647214
	10.939000	0.906257	0.906257		10.939000	1.205105	1.205105		10.939000	0.309553	0.309553		10.939000	1.647422	1.647422
	10.942000	0.906349	0.906349		10.942000	1.205182	1.205182		10.942000	0.309634	0.309634		10.942000	1.647631	1.647631
	10.945000	0.906441	0.906441		10.945000	1.205258	1.205258		10.945000	0.309716	0.309716		10.945000	1.647839	1.647839
	10.948000	0.906533	0.906533		10.948000	1.205335	1.205335		10.948000	0.309797	0.309797		10.948000	1.648047	1.648047
	10.951000	0.906625	0.906625		10.951000	1.205411	1.205411		10.951000	0.309879	0.309879		10.951000	1.648256	1.648256
	10.954000	0.906717	0.906717		10.954000	1.205488	1.205488		10.954000	0.309960	0.309960		10.954000	1.648464	1.648464
	10.957000	0.906809	0.906809		10.957000	1.205565	1.205565		10.957000	0.310042	0.310042		10.957000	1.648673	1.648673
	10.960000	0.906901	0.906901		10.960000	1.205641	1.205641		10.960000	0.310123	0.310123		10.960000	1.648881	1.648881
	10.963000	0.906993	0.906993		10.963000	1.205718	1.205718		10.963000	0.310205	0.310205		10.963000	1.649090	1.649090
	10.966000	0.907085	0.907085		10.966000	1.205794	1.205794		10.966000	0.310286	0.310286		10.966000	1.649298	1.649298
	10.969000	0.907177	0.907177		10.969000	1.205871	1.205871		10.969000	0.310368	0.310368		10.969000	1.649507	1.649507
	10.972000	0.907269	0.907269		10.972000	1.205947	1.205947		10.972000	0.310449	0.310449		10.972000	1.649715	1.649715
	10.975000	0.907361	0.907361		10.975000	1.206024	1.206024		10.975000	0.310531	0.310531		10.975000	1.649923	1.649923
	10.978000	0.907453	0.907453		10.978000	1.206100	1.206100		10.978000	0.310612	0.310612		10.978000	1.650132	1.650132
	10.981000	0.907545	0.907545		10.981000	1.206177	1.206177		10.981000	0.310694	0.310694		10.981000	1.650340	1.650340
	10.984000	0.907637	0.907637		10.984000	1.206254	1.206254		10.984000	0.310775	0.310775		10.984000	1.650548	1.650548
	10.987000	0.907729	0.907729		10.987000	1.206330	1.206330		10.987000	0.310856	0.310856		10.987000	1.650757	1.650757
	10.990000	0.907820	0.907820		10.990000	1.206407	1.206407		10.990000	0.310938	0.310938		10.990000	1.650965	1.650965
	10.993000	0.907912	0.907912		10.993000	1.206483	1.206483		10.993000	0.311019	0.311019		10.993000	1.651173	1.651173
	10.996000	0.908004	0.908004		10.996000	1.206560	1.206560		10.996000	0.311101	0.311101		10.996000	1.651382	1.651382
	10.999000	0.908096	0.908096		10.999000	1.206636	1.206636		10.999000	0.311182	0.311182		10.999000	1.651590	1.651590
	11.002000	0.908188	0.908188		11.002000	1.206713	1.206713		11.002000	0.311264	0.311264		11.002000	1.651798	1.651798
	11.005000	0.908280	0.908280		11.005000	1.206789	1.206789		11.005000	0.311345	0.311345		11.005000	1.652007	1.652007
	11.008000	0.908372	0.908372		11.008000	1.206866	1.206866		11.008000	0.311427	0.311427		11.008000	1.652215	1.652215
	11.011000	0.908464	0.908464		11.011000	1.206942	1.206942		11.011000	0.311508	0.311508		11.011000	1.652423	1.652423
	11.014000	0.908556	0.908556		11.014000	1.207019	1.207019		11.014000	0.311590	0.311590		11.014000	1.652632	1.652632
	11.017000	0.908648	0.908648		11.017000	1.207096	1.207096		11.017000	0.311671	0.311671		11.017000	1.652840	1.652840
	11.020000	0.908740	0.908740		11.020000	1.207172	1.207172		11.020000	0.311753	0.311753		11.020000	1.653048	1.653048
	11.023000	0.908832	0.908832		11.023000	1.207249	1.207249		11.023000	0.311834	0.311834		11.023000	1.653256	1.653256
	11.026000	0.908924	0.908924		11.026000	1.207325	1.207325		11.026000	0.311915	0.311915		11.026000	1.653465	1.653465
	11.029000	0.909016	0.909016		11.029000	1.207402	1.207402		11.029000	0.311997	0.311997		11.029000	1.653673	1.653673
	11.032000	0.909108	0.909108		11.032000	1.207478	1.207478		11.032000	0.312078	0.312078		11.032000	1.653881	1.653881
	11.035000	0.909200	0.909200		11.035000	1.207555	1.207555		11.035000	0.312160	0.312160		11.035000	1.654089	1.654089
	11.038000	0.909291	0.909291		11.038000	1.207631	1.207631		11.038000	0.312241	0.312241		11.038000	1.654298	1.654298
	11.041000	0.909383	0.909383		11.041000	1.207708	1.207708		11.041000	0.312323	0.312323		11.041000	1.654506	1.654506
	11.044000	0.909475	0.909475		11.044000	1.207784	1.207784		11.044000	0.312404	0.312404		11.044000	1.654714	1.654714
	11.047000	0.909567	0.909567		11.047000	1.207861	1.207861		11.047000	0.312486	0.312486		11.047000	1.654922	1.654922
	11.050000	0.909659	0.909659		11.050000	1.207937	1.207937		11.050000	0.312567	0.312567		11.050000	1.655130	1.655130
	11.053000	0.909751	0.909751		11.053000	1.208014	1.208014		11.053000	0.312648	0.312648		11.053000	1.655339	1.655339
	11.056000	0.909843	0.909843		11.056000	1.208091	1.208091		11.056000	0.312730	0.312730		11.056000	1.655547	1.655547
	11.059000	0.909935	0.909935		11.059000	1.208167	1.208167		11.059000	0.312811	0.312811		11.059000	1.655755	1.655755
	11.062000	0.910027	0.910027		11.062000	1.208244	1.208244		11.062000	0.312893	0.312893		11.062000	1.655963	1.655963
	11.065000	0.910119	0.910119		11.065000	1.208320	1.208320		11.065000	0.312974	0.312974		11.065000	1.656171	1.656171
	11.068000	0.910211	0.910211		11.068000	1.208397	1.208397		11.068000	0.313056	0.313056		11.068000	1.656379	1.656379
	11.071000	0.910302	0.910302		11.071000	1.208473	1.208473		11.071000	0.313137	0.313137		11.071000	1.656587	1.656587
	11.074000	0.910394	0.910394		11.074000	1.208550	1.208550		11.074000	0.313218	0.313218		11.074000	1.656795	1.656795
	11.077000	0.910486	0.910486		11.077000	1.208626	1.208626		11.077000	0.313300	0.313300		11.077000	1.657004	1.657004
	11.080000	0.910578	0.910578		11.080000	1.208703	1.208703		11.080000	0.313381	0.313381		11.080000	1.657212	1.657212
	11.083000	0.910670	0.910670		11.083000	1.208779	1.208779		11.083000	0.313463	0.313463		11.083000	1.657420	1.657420
	11.086000	0.910762	0.910762		11.086000	1.208856	1.208856		11.086000	0.313544	0.313544		11.086000	1.657628	1.657628
	11.089000	0.910854	0.910854		11.089000	1.208932	1.208932		11.089000	0.313626	0.313626		11.089000	1.657836	1.657836
	11.092000	0.910946	0.910946		11.092000	1.209009	1.209009		11.092000	0.313707	0.313707		11.092000	1.658044	1.658044
	11.095000	0.911038	0.911038		11.095000	1.209085	1.209085		11.095000	0.313788	0.313788		11.095000	1.658252	1.658252
	11.098000	0.911130	0.911130		11.098000	1.209162	1.209162		11.098000	0.313870	0.313870		11.098000	1.658460	1.658460
	11.101000	0.911221	0.911221		11.101000	1.209238	1.209238		11.101000	0.313951	0.313951		11.101000	1.658668	1.658668
	11.104000	0.911313	0.911313		11.104000	1.209315	1.209315		11.104000	0.314033	0.314033		11.104000	1.658876	1.658876
	11.107000	0.911405	0.911405		11.107000	1.209391	1.209391		11.107000	0.314114	0.314114		11.107000	1.659084	1.659084
	11.110000	0.911497	0.911497		11.110000	1.209468	1.209468		11.110000	0.314196	0.314196		11.110000	1.659292	1.659292
	11.113000	0.911589	0.911589		11.113000	1.209544	1.209544		11.113000	0.314277	0.314277		11.113000	1.659500	1.659500
	11.116000	0.911681	0.911681		11.116000	1.209621	1.209621		11.116000	0.314358	0.314358		11.116000	1.659708	1.659708
	11.119000	0.911773	0.911773		11.119000	1.209697	1.209697		11.119000	0.314440	0.314440		11.119000	1.659916	1.659916
	11.122000	0.911865	0.911865		11.122000	1.209774	1.209774		11.122000	0.314521	0.314521		11.122000	1.660124	1.660124
	11.125000	0.911957	0.911957		11.125000	1.209850	1.209850		11.125000	0.314603	0.314603		11.125000	1.660332	1.660332
	11.128000	0.912048	0.912048		11.128000	1.209927	1.209927		11.128000	0.314684	0.314684		11.128000	1.660540	1.660540
	11.131000	0.912140	0.912140		11.131000	1.210003	1.210003		11.131000	0.314765	0.314765		11.131000	1.660748	1.660748
	11.134000	0.912232	0.912232		11.134000	1.210080	1.210080		11.134000	0.314847	0.314847		11.134000	1.660956	1.660956
	11.137000	0.912324	0.912324		11.137000	1.210156	1.210156		11.137000	0.314928	0.314928		11.137000	1.661164	1.661164
	11.140000	0.912416	0.912416		11.140000	1.210233	1.210233		11.140000	0.315010	0.315010		11.140000	1.661372	1.661372
	11.143000	0.912508	0.912508		11.143000	1.210309	1.210309		11.143000	0.315091	0.315091		11.143000	1.661580	1.661580
	11.146000	0.912600	0.912600		11.146000	1.210386	1.210386		11.146000	0.315173	0.315173		11.146000	1.661788	1.661788
	11.149000	0.912692	0.912692		11.149000	1.210462	1.210462		11.149000	0.315254	0.315254		11.149000	1.661996	1.661996
	11.152000	0.912783	0.912783		11.152000	1.210539	1.210539		11.152000	0.315335	0.315335		11.152000	1.662204	1.662204
	11.155000	0.912875	0.912875		11.155000	1.210615	1.210615		11.155000	0.315417	0.315417		11.155000	1.662412	1.662412
	11.158000	0.912967	0.912967		11.158000	1.210692	1.210692		11.158000	0.315498	0.315498		11.158000	1.662619	1.662619
	11.161000	0.913059	0.913059		11.161000	1.210768	1.210768		11.161000	0.315580	0.315580		11.161000	1.662827	1.662827
	11.164000	0.913151	0.913151		11.164000	1.210845	1.210845		11.164000	0.315661	0.315661		11.164000	1.663035	1.663035
	11.167000	0.913243	0.913243		11.167000	1.210921	1.210921		11.167000	0.315742	0.315742		11.167000	1.663243	1.663243
	11.170000	0.913335	0.913335		11.170000	1.210998	1.210998		11.170000	0.315824	0.315824		11.170000	1.663451	1.663451
	11.173000	0.913426	0.913426		11.173000	1.211074	1.211074		11.173000	0.315905	0.315905		11.173000	1.663659	1.663659
	11.176000	0.913518	0.913518		11.176000	1.211151	1.211151		11.176000	0.315987	0.315987		11.176000	1.663867	1.663867
	11.179000	0.913610	0.913610		11.179000	1.211227	1.211227		11.179000	0.316068	0.316068		11.179000	1.664074	1.664074
	11.182000	0.913702	0.913702		11.182000	1.211304	1.211304		11.182000	0.316149	0.316149		11.182000	1.664282	1.664282
	11.185000	0.913794	0.913794		11.185000	1.211380	1.211380		11.185000	0.316231	0.316231		11.185000	1.664490	1.664490
	11.188000	0.913886	0.913886		11.188000	1.211457	1.211457		11.188000	0.316312	0.316312		11.188000	1.664698	1.664698
	11.191000	0.913978	0.913978		11.191000	1.211533	1.211533		11.191000	0.316393	0.316393		11.191000	1.664906	1.664906
	11.194000	0.914069	0.914069		11.194000	1.211610	1.211610		11.194000	0.316475	0.316475		11.194000	1.665113	1.665113
	11.197000	0.914161	0.914161		11.197000	1.211686	1.211686		11.197000	0.316556	0.316556		11.197000	1.665321	1.665321
	11.200000	0.914253	0.914253		11.200000	1.211763	1.211763		11.200000	0.316638	0.316638		11.200000	1.665529	1.665529
	11.203000	0.914345	0.914345		11.203000	1.211839	1.211839		11.203000	0.316719	0.316719		11.203000	1.665737	1.665737
	11.206000	0.914437	0.914437		11.206000	1.211915	1.211915		11.206000	0.316800	0.316800		11.206000	1.665944	1.665944
	11.209000	0.914529	0.914529		11.209000	1.211992	1.211992		11.209000	0.316882	0.316882		11.209000	1.666152	1.666152
	11.212000	0.914620	0.914620		11.212000	1.212068	1.212068		11.212000	0.316963	0.316963		11.212000	1.666360	1.666360
	11.215000	0.914712	0.914712		11.215000	1.212145	1.212145		11.215000	0.317045	0.317045		11.215000	1.666568	1.666568
	11.218000	0.914804	0.914804		11.218000	1.212221	1.212221		11.218000	0.317126	0.317126		11.218000	1.666775	1.666775
	11.221000	0.914896	0.914896		11.221000	1.212298	1.212298		11.221000	0.317207	0.317207		11.221000	1.666983	1.666983
	11.224000	0.914988	0.914988		11.224000	1.212374	1.212374		11.224000	0.317289	0.317289		11.224000	1.667191	1.667191
	11.227000	0.915080	0.915080		11.227000	1.212451	1.212451		11.227000	0.317370	0.317370		11.227000	1.667399	1.667399
	11.230000	0.915171	0.915171		11.230000	1.212527	1.212527		11.230000	0.317451	0.317451		11.230000	1.667606	1.667606
	11.233000	0.915263	0.915263		11.233000	1.212604	1.212604		11.233000	0.317533	0.317533		11.233000	1.667814	1.667814
	11.236000	0.915355	0.915355		11.236000	1.212680	1.212680		11.236000	0.317614	0.317614		11.236000	1.668022	1.668022
	11.239000	0.915447	0.915447		11.239000	1.212757	1.212757		11.239000	0.317696	0.317696		11.239000	1.668229	1.668229
	11.242000	0.915539	0.915539		11.242000	1.212833	1.212833		11.242000	0.317777	0.317777		11.242000	1.668437	1.668437
	11.245000	0.915631	0.915631		11.245000	1.212910	1.212910		11.245000	0.317858	0.317858		11.245000	1.668645	1.668645
	11.248000	0.915722	0.915722		11.248000	1.212986	1.212986		11.248000	0.317940	0.317940		11.248000	1.668852	1.668852
	11.251000	0.915814	0.915814		11.251000	1.213062	1.213062		11.251000	0.318021	0.318021		11.251000	1.669060	1.669060
	11.254000	0.915906	0.915906		11.254000	1.213139	1.213139		11.254000	0.318102	0.318102		11.254000	1.669267	1.669267
	11.257000	0.915998	0.915998		11.257000	1.213215	1.213215		11.257000	0.318184	0.318184		11.257000	1.669475	1.669475
	11.260000	0.916090	0.916090		11.260000	1.213292	1.213292		11.260000	0.318265	0.318265		11.260000	1.669683	1.669683
	11.263000	0.916181	0.916181		11.263000	1.213368	1.213368		11.263000	0.318346	0.318346		11.263000	1.669890	1.669890
	11.266000	0.916273	0.916273		11.266000	1.213445	1.213445		11.266000	0.318428	0.318428		11.266000	1.670098	1.670098
	11.269000	0.916365	0.916365		11.269000	1.213521	1.213521		11.269000	0.318509	0.318509		11.269000	1.670305	1.670305
	11.272000	0.916457	0.916457		11.272000	1.213598	1.213598		11.272000	0.318591	0.318591		11.272000	1.670513	1.670513
	11.275000	0.916549	0.916549		11.275000	1.213674	1.213674		11.275000	0.318672	0.318672		11.275000	1.670721	1.670721
	11.278000	0.916640	0.916640		11.278000	1.213751	1.213751		11.278000	0.318753	0.318753		11.278000	1.670928	1.670928
	11.281000	0.916732	0.916732		11.281000	1.213827	1.213827		11.281000	0.318835	0.318835		11.281000	1.671136	1.671136
	11.284000	0.916824	0.916824		11.284000	1.213903	1.213903		11.284000	0.318916	0.318916		11.284000	1.671343	1.671343
	11.287000	0.916916	0.916916		11.287000	1.213980	1.213980		11.287000	0.318997	0.318997		11.287000	1.671551	1.671551
	11.290000	0.917008	0.917008		11.290000	1.214056	1.214056		11.290000	0.319079	0.319079		11.290000	1.671758	1.671758
	11.293000	0.917099	0.917099		11.293000	1.214133	1.214133		11.293000	0.319160	0.319160		11.293000	1.671966	1.671966
	11.296000	0.917191	0.917191		11.296000	1.214209	1.214209		11.296000	0.319241	0.319241		11.296000	1.672173	1.672173
	11.299000	0.917283	0.917283		11.299000	1.214286	1.214286		11.299000	0.319323	0.319323		11.299000	1.672381	1.672381
	11.302000	0.917375	0.917375		11.302000	1.214362	1.214362		11.302000	0.319404	0.319404		11.302000	1.672588	1.672588
	11.305000	0.917467	0.917467		11.305000	1.214439	1.214439		11.305000	0.319485	0.319485		11.305000	1.672796	1.672796
	11.308000	0.917558	0.917558		11.308000	1.214515	1.214515		11.308000	0.319567	0.319567		11.308000	1.673003	1.673003
	11.311000	0.917650	0.917650		11.311000	1.214591	1.214591		11.311000	0.319648	0.319648		11.311000	1.673211	1.673211
	11.314000	0.917742	0.917742		11.314000	1.214668	1.214668		11.314000	0.319729	0.319729		11.314000	1.673418	1.673418
	11.317000	0.917834	0.917834		11.317000	1.214744	1.214744		11.317000	0.319811	0.319811		11.317000	1.673626	1.673626
	11.320000	0.917926	0.917926		11.320000	1.214821	1.214821		11.320000	0.319892	0.319892		11.320000	1.673833	1.673833
	11.323000	0.918017	0.918017		11.323000	1.214897	1.214897		11.323000	0.319973	0.319973		11.323000	1.674040	1.674040
	11.326000	0.918109	0.918109		11.326000	1.214974	1.214974		11.326000	0.320055	0.320055		11.326000	1.674248	1.674248
	11.329000	0.918201	0.918201		11.329000	1.215050	1.215050		11.329000	0.320136	0.320136		11.329000	1.674455	1.674455
	11.332000	0.918293	0.918293		11.332000	1.215126	1.215126		11.332000	0.320217	0.320217		11.332000	1.674663	1.674663
	11.335000	0.918384	0.918384		11.335000	1.215203	1.215203		11.335000	0.320299	0.320299		11.335000	1.674870	1.674870
	11.338000	0.918476	0.918476		11.338000	1.215279	1.215279		11.338000	0.320380	0.320380		11.338000	1.675078	1.675078
	11.341000	0.918568	0.918568		11.341000	1.215356	1.215356		11.341000	0.320461	0.320461		11.341000	1.675285	1.675285
	11.344000	0.918660	0.918660		11.344000	1.215432	1.215432		11.344000	0.320543	0.320543		11.344000	1.675492	1.675492
	11.347000	0.918752	0.918752		11.347000	1.215509	1.215509		11.347000	0.320624	0.320624		11.347000	1.675700	1.675700
	11.350000	0.918843	0.918843		11.350000	1.215585	1.215585		11.350000	0.320705	0.320705		11.350000	1.675907	1.675907
	11.353000	0.918935	0.918935		11.353000	1.215661	1.215661		11.353000	0.320787	0.320787		11.353000	1.676114	1.676114
	11.356000	0.919027	0.919027		11.356000	1.215738	1.215738		11.356000	0.320868	0.320868		11.356000	1.676322	1.676322
	11.359000	0.919119	0.919119		11.359000	1.215814	1.215814		11.359000	0.320949	0.320949		11.359000	1.676529	1.676529
	11.362000	0.919210	0.919210		11.362000	1.215891	1.215891		11.362000	0.321031	0.321031		11.362000	1.676736	1.676736
	11.365000	0.919302	0.919302		11.365000	1.215967	1.215967		11.365000	0.321112	0.321112		11.365000	1.676944	1.676944
	11.368000	0.919394	0.919394		11.368000	1.216043	1.216043		11.368000	0.321193	0.321193		11.368000	1.677151	1.677151
	11.371000	0.919486	0.919486		11.371000	1.216120	1.216120		11.371000	0.321275	0.321275		11.371000	1.677358	1.677358
	11.374000	0.919577	0.919577		11.374000	1.216196	1.216196		11.374000	0.321356	0.321356		11.374000	1.677566	1.677566
	11.377000	0.919669	0.919669		11.377000	1.216273	1.216273		11.377000	0.321437	0.321437		11.377000	1.677773	1.677773
	11.380000	0.919761	0.919761		11.380000	1.216349	1.216349		11.380000	0.321519	0.321519		11.380000	1.677980	1.677980
	11.383000	0.919853	0.919853		11.383000	1.216426	1.216426		11.383000	0.321600	0.321600		11.383000	1.678187	1.678187
	11.386000	0.919944	0.919944		11.386000	1.216502	1.216502		11.386000	0.321681	0.321681		11.386000	1.678395	1.678395
	11.389000	0.920036	0.920036		11.389000	1.216578	1.216578		11.389000	0.321763	0.321763		11.389000	1.678602	1.678602
	11.392000	0.920128	0.920128		11.392000	1.216655	1.216655		11.392000	0.321844	0.321844		11.392000	1.678809	1.678809
	11.395000	0.920220	0.920220		11.395000	1.216731	1.216731		11.395000	0.321925	0.321925		11.395000	1.679016	1.679016
	11.398000	0.920311	0.920311		11.398000	1.216808	1.216808		11.398000	0.322007	0.322007		11.398000	1.679224	1.679224
	11.401000	0.920403	0.920403		11.401000	1.216884	1.216884		11.401000	0.322088	0.322088		11.401000	1.679431	1.679431
	11.404000	0.920495	0.920495		11.404000	1.216960	1.216960		11.404000	0.322169	0.322169		11.404000	1.679638	1.679638
	11.407000	0.920587	0.920587		11.407000	1.217037	1.217037		11.407000	0.322251	0.322251		11.407000	1.679845	1.679845
	11.410000	0.920678	0.920678		11.410000	1.217113	1.217113		11.410000	0.322332	0.322332		11.410000	1.680053	1.680053
	11.413000	0.920770	0.920770		11.413000	1.217190	1.217190		11.413000	0.322413	0.322413		11.413000	1.680260	1.680260
	11.416000	0.920862	0.920862		11.416000	1.217266	1.217266		11.416000	0.322494	0.322494		11.416000	1.680467	1.680467
	11.419000	0.920954	0.920954		11.419000	1.217342	1.217342		11.419000	0.322576	0.322576		11.419000	1.680674	1.680674
	11.422000	0.921045	0.921045		11.422000	1.217419	1.217419		11.422000	0.322657	0.322657		11.422000	1.680881	1.680881
	11.425000	0.921137	0.921137		11.425000	1.217495	1.217495		11.425000	0.322738	0.322738		11.425000	1.681088	1.681088
	11.428000	0.921229	0.921229		11.428000	1.217572	1.217572		11.428000	0.322820	0.322820		11.428000	1.681296	1.681296
	11.431000	0.921320	0.921320		11.431000	1.217648	1.217648		11.431000	0.322901	0.322901		11.431000	1.681503	1.681503
	11.434000	0.921412	0.921412		11.434000	1.217724	1.217724		11.434000	0.322982	0.322982		11.434000	1.681710	1.681710
	11.437000	0.921504	0.921504		11.437000	1.217801	1.217801		11.437000	0.323064	0.323064		11.437000	1.681917	1.681917
	11.440000	0.921596	0.921596		11.440000	1.217877	1.217877		11.440000	0.323145	0.323145		11.440000	1.682124	1.682124
	11.443000	0.921687	0.921687		11.443000	1.217954	1.217954		11.443000	0.323226	0.323226		11.443000	1.682331	1.682331
	11.446000	0.921779	0.921779		11.446000	1.218030	1.218030		11.446000	0.323307	0.323307		11.446000	1.682538	1.682538
	11.449000	0.921871	0.921871		11.449000	1.218106	1.218106		11.449000	0.323389	0.323389		11.449000	1.682745	1.682745
	11.452000	0.921962	0.921962		11.452000	1.218183	1.218183		11.452000	0.323470	0.323470		11.452000	1.682952	1.682952
	11.455000	0.922054	0.922054		11.455000	1.218259	1.218259		11.455000	0.323551	0.323551		11.455000	1.683159	1.683159
	11.458000	0.922146	0.922146		11.458000	1.218335	1.218335		11.458000	0.323633	0.323633		11.458000	1.683367	1.683367
	11.461000	0.922238	0.922238		11.461000	1.218412	1.218412		11.461000	0.323714	0.323714		11.461000	1.683574	1.683574
	11.464000	0.922329	0.922329		11.464000	1.218488	1.218488		11.464000	0.323795	0.323795		11.464000	1.683781	1.683781
	11.467000	0.922421	0.922421		11.467000	1.218565	1.218565		11.467000	0.323876	0.323876		11.467000	1.683988	1.683988
	11.470000	0.922513	0.922513		11.470000	1.218641	1.218641		11.470000	0.323958	0.323958		11.470000	1.684195	1.684195
	11.473000	0.922604	0.922604		11.473000	1.218717	1.218717		11.473000	0.324039	0.324039		11.473000	1.684402	1.684402
	11.476000	0.922696	0.922696		11.476000	1.218794	1.218794		11.476000	0.324120	0.324120		11.476000	1.684609	1.684609
	11.479000	0.922788	0.922788		11.479000	1.218870	1.218870		11.479000	0.324202	0.324202		11.479000	1.684816	1.684816
	11.482000	0.922880	0.922880		11.482000	1.218946	1.218946		11.482000	0.324283	0.324283		11.482000	1.685023	1.685023
	11.485000	0.922971	0.922971		11.485000	1.219023	1.219023		11.485000	0.324364	0.324364		11.485000	1.685230	1.685230
	11.488000	0.923063	0.923063		11.488000	1.219099	1.219099		11.488000	0.324445	0.324445		11.488000	1.685437	1.685437
	11.491000	0.923155	0.923155		11.491000	1.219176	1.219176		11.491000	0.324527	0.324527		11.491000	1.685644	1.685644
	11.494000	0.923246	0.923246		11.494000	1.219252	1.219252		11.494000	0.324608	0.324608		11.494000	1.685851	1.685851
	11.497000	0.923338	0.923338		11.497000	1.219328	1.219328		11.497000	0.324689	0.324689		11.497000	1.686058	1.686058
	11.500000	0.923430	0.923430		11.500000	1.219405	1.219405		11.500000	0.324771	0.324771		11.500000	1.686265	1.686265
	11.503000	0.923521	0.923521		11.503000	1.219481	1.219481		11.503000	0.324852	0.324852		11.503000	1.686472	1.686472
	11.506000	0.923613	0.923613		11.506000	1.219557	1.219557		11.506000	0.324933	0.324933		11.506000	1.686678	1.686678
	11.509000	0.923705	0.923705		11.509000	1.219634	1.219634		11.509000	0.325014	0.325014		11.509000	1.686885	1.686885
	11.512000	0.923796	0.923796		11.512000	1.219710	1.219710		11.512000	0.325096	0.325096		11.512000	1.687092	1.687092
	11.515000	0.923888	0.923888		11.515000	1.219787	1.219787		11.515000	0.325177	0.325177		11.515000	1.687299	1.687299
	11.518000	0.923980	0.923980		11.518000	1.219863	1.219863		11.518000	0.325258	0.325258		11.518000	1.687506	1.687506
	11.521000	0.924072	0.924072		11.521000	1.219939	1.219939		11.521000	0.325339	0.325339		11.521000	1.687713	1.687713
	11.524000	0.924163	0.924163		11.524000	1.220016	1.220016		11.524000	0.325421	0.325421		11.524000	1.687920	1.687920
	11.527000	0.924255	0.924255		11.527000	1.220092	1.220092		11.527000	0.325502	0.325502		11.527000	1.688127	1.688127
	11.530000	0.924347	0.924347		11.530000	1.220168	1.220168		11.530000	0.325583	0.325583		11.530000	1.688334	1.688334
	11.533000	0.924438	0.924438		11.533000	1.220245	1.220245		11.533000	0.325664	0.325664		11.533000	1.688541	1.688541
	11.536000	0.924530	0.924530		11.536000	1.220321	1.220321		11.536000	0.325746	0.325746		11.536000	1.688747	1.688747
	11.539000	0.924622	0.924622		11.539000	1.220397	1.220397		11.539000	0.325827	0.325827		11.539000	1.688954	1.688954
	11.542000	0.924713	0.924713		11.542000	1.220474	1.220474		11.542000	0.325908	0.325908		11.542000	1.689161	1.689161
	11.545000	0.924805	0.924805		11.545000	1.220550	1.220550		11.545000	0.325990	0.325990		11.545000	1.689368	1.689368
	11.548000	0.924897	0.924897		11.548000	1.220626	1.220626		11.548000	0.326071	0.326071		11.548000	1.689575	1.689575
	11.551000	0.924988	0.924988		11.551000	1.220703	1.220703		11.551000	0.326152	0.326152		11.551000	1.689782	1.689782
	11.554000	0.925080	0.925080		11.554000	1.220779	1.220779		11.554000	0.326233	0.326233		11.554000	1.689988	1.689988
	11.557000	0.925172	0.925172		11.557000	1.220856	1.220856		11.557000	0.326315	0.326315		11.557000	1.690195	1.690195
	11.560000	0.925263	0.925263		11.560000	1.220932	1.220932		11.560000	0.326396	0.326396		11.560000	1.690402	1.690402
	11.563000	0.925355	0.925355		11.563000	1.221008	1.221008		11.563000	0.326477	0.326477		11.563000	1.690609	1.690609
	11.566000	0.925447	0.925447		11.566000	1.221085	1.221085		11.566000	0.326558	0.326558		11.566000	1.690815	1.690815
	11.569000	0.925538	0.925538		11.569000	1.221161	1.221161		11.569000	0.326640	0.326640		11.569000	1.691022	1.691022
	11.572000	0.925630	0.925630		11.572000	1.221237	1.221237		11.572000	0.326721	0.326721		11.572000	1.691229	1.691229
	11.575000	0.925722	0.925722		11.575000	1.221314	1.221314		11.575000	0.326802	0.326802		11.575000	1.691436	1.691436
	11.578000	0.925813	0.925813		11.578000	1.221390	1.221390		11.578000	0.326883	0.326883		11.578000	1.691642	1.691642
	11.581000	0.925905	0.925905		11.581000	1.221466	1.221466		11.581000	0.326965	0.326965		11.581000	1.691849	1.691849
	11.584000	0.925997	0.925997		11.584000	1.221543	1.221543		11.584000	0.327046	0.327046		11.584000	1.692056	1.692056
	11.587000	0.926088	0.926088		11.587000	1.221619	1.221619		11.587000	0.327127	0.327127		11.587000	1.692263	1.692263
	11.590000	0.926180	0.926180		11.590000	1.221695	1.221695		11.590000	0.327208	0.327208		11.590000	1.692469	1.692469
	11.593000	0.926271	0.926271		11.593000	1.221772	1.221772		11.593000	0.327289	0.327289		11.593000	1.692676	1.692676
	11.596000	0.926363	0.926363		11.596000	1.221848	1.221848		11.596000	0.327371	0.327371		11.596000	1.692883	1.692883
	11.599000	0.926455	0.926455		11.599000	1.221924	1.221924		11.599000	0.327452	0.327452		11.599000	1.693089	1.693089
	11.602000	0.926546	0.926546		11.602000	1.222001	1.222001		11.602000	0.327533	0.327533		11.602000	1.693296	1.693296
	11.605000	0.926638	0.926638		11.605000	1.222077	1.222077		11.605000	0.327614	0.327614		11.605000	1.693503	1.693503
	11.608000	0.926730	0.926730		11.608000	1.222153	1.222153		11.608000	0.327696	0.327696		11.608000	1.693709	1.693709
	11.611000	0.926821	0.926821		11.611000	1.222230	1.222230		11.611000	0.327777	0.327777		11.611000	1.693916	1.693916
	11.614000	0.926913	0.926913		11.614000	1.222306	1.222306		11.614000	0.327858	0.327858		11.614000	1.694123	1.694123
	11.617000	0.927005	0.927005		11.617000	1.222382	1.222382		11.617000	0.327939	0.327939		11.617000	1.694329	1.694329
	11.620000	0.927096	0.927096		11.620000	1.222459	1.222459		11.620000	0.328021	0.328021		11.620000	1.694536	1.694536
	11.623000	0.927188	0.927188		11.623000	1.222535	1.222535		11.623000	0.328102	0.328102		11.623000	1.694743	1.694743
	11.626000	0.927279	0.927279		11.626000	1.222611	1.222611		11.626000	0.328183	0.328183		11.626000	1.694949	1.694949
	11.629000	0.927371	0.927371		11.629000	1.222688	1.222688		11.629000	0.328264	0.328264		11.629000	1.695156	1.695156
	11.632000	0.927463	0.927463		11.632000	1.222764	1.222764		11.632000	0.328345	0.328345		11.632000	1.695362	1.695362
	11.635000	0.927554	0.927554		11.635000	1.222840	1.222840		11.635000	0.328427	0.328427		11.635000	1.695569	1.695569
	11.638000	0.927646	0.927646		11.638000	1.222917	1.222917		11.638000	0.328508	0.328508		11.638000	1.695776	1.695776
	11.641000	0.927738	0.927738		11.641000	1.222993	1.222993		11.641000	0.328589	0.328589		11.641000	1.695982	1.695982
	11.644000	0.927829	0.927829		11.644000	1.223069	1.223069		11.644000	0.328670	0.328670		11.644000	1.696189	1.696189
	11.647000	0.927921	0.927921		11.647000	1.223146	1.223146		11.647000	0.328752	0.328752		11.647000	1.696395	1.696395
	11.650000	0.928012	0.928012		11.650000	1.223222	1.223222		11.650000	0.328833	0.328833		11.650000	1.696602	1.696602
	11.653000	0.928104	0.928104		11.653000	1.223298	1.223298		11.653000	0.328914	0.328914		11.653000	1.696808	1.696808
	11.656000	0.928196	0.928196		11.656000	1.223374	1.223374		11.656000	0.328995	0.328995		11.656000	1.697015	1.697015
	11.659000	0.928287	0.928287		11.659000	1.223451	1.223451		11.659000	0.329076	0.329076		11.659000	1.697221	1.697221
	11.662000	0.928379	0.928379		11.662000	1.223527	1.223527		11.662000	0.329158	0.329158		11.662000	1.697428	1.697428
	11.665000	0.928471	0.928471		11.665000	1.223603	1.223603		11.665000	0.329239	0.329239		11.665000	1.697634	1.697634
	11.668000	0.928562	0.928562		11.668000	1.223680	1.223680		11.668000	0.329320	0.329320		11.668000	1.697841	1.697841
	11.671000	0.928654	0.928654		11.671000	1.223756	1.223756		11.671000	0.329401	0.329401		11.671000	1.698047	1.698047
	11.674000	0.928745	0.928745		11.674000	1.223832	1.223832		11.674000	0.329483	0.329483		11.674000	1.698254	1.698254
	11.677000	0.928837	0.928837		11.677000	1.223909	1.223909		11.677000	0.329564	0.329564		11.677000	1.698460	1.698460
	11.680000	0.928929	0.928929		11.680000	1.223985	1.223985		11.680000	0.329645	0.329645		11.680000	1.698667	1.698667
	11.683000	0.929020	0.929020		11.683000	1.224061	1.224061		11.683000	0.329726	0.329726		11.683000	1.698873	1.698873
	11.686000	0.929112	0.929112		11.686000	1.224138	1.224138		11.686000	0.329807	0.329807		11.686000	1.699080	1.699080
	11.689000	0.929203	0.929203		11.689000	1.224214	1.224214		11.689000	0.329889	0.329889		11.689000	1.699286	1.699286
	11.692000	0.929295	0.929295		11.692000	1.224290	1.224290		11.692000	0.329970	0.329970		11.692000	1.699493	1.699493
	11.695000	0.929387	0.929387		11.695000	1.224366	1.224366		11.695000	0.330051	0.330051		11.695000	1.699699	1.699699
	11.698000	0.929478	0.929478		11.698000	1.224443	1.224443		11.698000	0.330132	0.330132		11.698000	1.699905	1.699905
	11.701000	0.929570	0.929570		11.701000	1.224519	1.224519		11.701000	0.330213	0.330213		11.701000	1.700112	1.700112
	11.704000	0.929661	0.929661		11.704000	1.224595	1.224595		11.704000	0.330295	0.330295		11.704000	1.700318	1.700318
	11.707000	0.929753	0.929753		11.707000	1.224672	1.224672		11.707000	0.330376	0.330376		11.707000	1.700525	1.700525
	11.710000	0.929845	0.929845		11.710000	1.224748	1.224748		11.710000	0.330457	0.330457		11.710000	1.700731	1.700731
	11.713000	0.929936	0.929936		11.713000	1.224824	1.224824		11.713000	0.330538	0.330538		11.713000	1.700937	1.700937
	11.716000	0.930028	0.930028		11.716000	1.224900	1.224900		11.716000	0.330619	0.330619		11.716000	1.701144	1.701144
	11.719000	0.930119	0.930119		11.719000	1.224977	1.224977		11.719000	0.330701	0.330701		11.719000	1.701350	1.701350
	11.722000	0.930211	0.930211		11.722000	1.225053	1.225053		11.722000	0.330782	0.330782		11.722000	1.701556	1.701556
	11.725000	0.930302	0.930302		11.725000	1.225129	1.225129		11.725000	0.330863	0.330863		11.725000	1.701763	1.701763
	11.728000	0.930394	0.930394		11.728000	1.225206	1.225206		11.728000	0.330944	0.330944		11.728000	1.701969	1.701969
	11.731000	0.930486	0.930486		11.731000	1.225282	1.225282		11.731000	0.331025	0.331025		11.731000	1.702175	1.702175
	11.734000	0.930577	0.930577		11.734000	1.225358	1.225358		11.734000	0.331106	0.331106		11.734000	1.702382	1.702382
	11.737000	0.930669	0.930669		11.737000	1.225435	1.225435		11.737000	0.331188	0.331188		11.737000	1.702588	1.702588
	11.740000	0.930760	0.930760		11.740000	1.225511	1.225511		11.740000	0.331269	0.331269		11.740000	1.702794	1.702794
	11.743000	0.930852	0.930852		11.743000	1.225587	1.225587		11.743000	0.331350	0.331350		11.743000	1.703001	1.703001
	11.746000	0.930943	0.930943		11.746000	1.225663	1.225663		11.746000	0.331431	0.331431		11.746000	1.703207	1.703207
	11.749000	0.931035	0.931035		11.749000	1.225740	1.225740		11.749000	0.331512	0.331512		11.749000	1.703413	1.703413
	11.752000	0.931127	0.931127		11.752000	1.225816	1.225816		11.752000	0.331594	0.331594		11.752000	1.703619	1.703619
	11.755000	0.931218	0.931218		11.755000	1.225892	1.225892		11.755000	0.331675	0.331675		11.755000	1.703826	1.703826
	11.758000	0.931310	0.931310		11.758000	1.225968	1.225968		11.758000	0.331756	0.331756		11.758000	1.704032	1.704032
	11.761000	0.931401	0.931401		11.761000	1.226045	1.226045		11.761000	0.331837	0.331837		11.761000	1.704238	1.704238
	11.764000	0.931493	0.931493		11.764000	1.226121	1.226121		11.764000	0.331918	0.331918		11.764000	1.704444	1.704444
	11.767000	0.931584	0.931584		11.767000	1.226197	1.226197		11.767000	0.331999	0.331999		11.767000	1.704651	1.704651
	11.770000	0.931676	0.931676		11.770000	1.226274	1.226274		11.770000	0.332081	0.332081		11.770000	1.704857	1.704857
	11.773000	0.931768	0.931768		11.773000	1.226350	1.226350		11.773000	0.332162	0.332162		11.773000	1.705063	1.705063
	11.776000	0.931859	0.931859		11.776000	1.226426	1.226426		11.776000	0.332243	0.332243		11.776000	1.705269	1.705269
	11.779000	0.931951	0.931951		11.779000	1.226502	1.226502		11.779000	0.332324	0.332324		11.779000	1.705475	1.705475
	11.782000	0.932042	0.932042		11.782000	1.226579	1.226579		11.782000	0.332405	0.332405		11.782000	1.705682	1.705682
	11.785000	0.932134	0.932134		11.785000	1.226655	1.226655		11.785000	0.332486	0.332486		11.785000	1.705888	1.705888
	11.788000	0.932225	0.932225		11.788000	1.226731	1.226731		11.788000	0.332568	0.332568		11.788000	1.706094	1.706094
	11.791000	0.932317	0.932317		11.791000	1.226807	1.226807		11.791000	0.332649	0.332649		11.791000	1.706300	1.706300
	11.794000	0.932408	0.932408		11.794000	1.226884	1.226884		11.794000	0.332730	0.332730		11.794000	1.706506	1.706506
	11.797000	0.932500	0.932500		11.797000	1.226960	1.226960		11.797000	0.332811	0.332811		11.797000	1.706712	1.706712
	11.800000	0.932591	0.932591		11.800000	1.227036	1.227036		11.800000	0.332892	0.332892		11.800000	1.706919	1.706919
	11.803000	0.932683	0.932683		11.803000	1.227113	1.227113		11.803000	0.332973	0.332973		11.803000	1.707125	1.707125
	11.806000	0.932775	0.932775		11.806000	1.227189	1.227189		11.806000	0.333055	0.333055		11.806000	1.707331	1.707331
	11.809000	0.932866	0.932866		11.809000	1.227265	1.227265		11.809000	0.333136	0.333136		11.809000	1.707537	1.707537
	11.812000	0.932958	0.932958		11.812000	1.227341	1.227341		11.812000	0.333217	0.333217		11.812000	1.707743	1.707743
	11.815000	0.933049	0.933049		11.815000	1.227418	1.227418		11.815000	0.333298	0.333298		11.815000	1.707949	1.707949
	11.818000	0.933141	0.933141		11.818000	1.227494	1.227494		11.818000	0.333379	0.333379		11.818000	1.708155	1.708155
	11.821000	0.933232	0.933232		11.821000	1.227570	1.227570		11.821000	0.333460	0.333460		11.821000	1.708361	1.708361
	11.824000	0.933324	0.933324		11.824000	1.227646	1.227646		11.824000	0.333542	0.333542		11.824000	1.708567	1.708567
	11.827000	0.933415	0.933415		11.827000	1.227723	1.227723		11.827000	0.333623	0.333623		11.827000	1.708773	1.708773
	11.830000	0.933507	0.933507		11.830000	1.227799	1.227799		11.830000	0.333704	0.333704		11.830000	1.708979	1.708979
	11.833000	0.933598	0.933598		11.833000	1.227875	1.227875		11.833000	0.333785	0.333785		11.833000	1.709186	1.709186
	11.836000	0.933690	0.933690		11.836000	1.227951	1.227951		11.836000	0.333866	0.333866		11.836000	1.709392	1.709392
	11.839000	0.933781	0.933781		11.839000	1.228028	1.228028		11.839000	0.333947	0.333947		11.839000	1.709598	1.709598
	11.842000	0.933873	0.933873		11.842000	1.228104	1.228104		11.842000	0.334028	0.334028		11.842000	1.709804	1.709804
	11.845000	0.933964	0.933964		11.845000	1.228180	1.228180		11.845000	0.334110	0.334110		11.845000	1.710010	1.710010
	11.848000	0.934056	0.934056		11.848000	1.228256	1.228256		11.848000	0.334191	0.334191		11.848000	1.710216	1.710216
	11.851000	0.934147	0.934147		11.851000	1.228333	1.228333		11.851000	0.334272	0.334272		11.851000	1.710422	1.710422
	11.854000	0.934239	0.934239		11.854000	1.228409	1.228409		11.854000	0.334353	0.334353		11.854000	1.710628	1.710628
	11.857000	0.934330	0.934330		11.857000	1.228485	1.228485		11.857000	0.334434	0.334434		11.857000	1.710834	1.710834
	11.860000	0.934422	0.934422		11.860000	1.228561	1.228561		11.860000	0.334515	0.334515		11.860000	1.711040	1.711040
	11.863000	0.934514	0.934514		11.863000	1.228638	1.228638		11.863000	0.334596	0.334596		11.863000	1.711246	1.711246
	11.866000	0.934605	0.934605		11.866000	1.228714	1.228714		11.866000	0.334678	0.334678		11.866000	1.711451	1.711451
	11.869000	0.934697	0.934697		11.869000	1.228790	1.228790		11.869000	0.334759	0.334759		11.869000	1.711657	1.711657
	11.872000	0.934788	0.934788		11.872000	1.228866	1.228866		11.872000	0.334840	0.334840		11.872000	1.711863	1.711863
	11.875000	0.934880	0.934880		11.875000	1.228942	1.228942		11.875000	0.334921	0.334921		11.875000	1.712069	1.712069
	11.878000	0.934971	0.934971		11.878000	1.229019	1.229019		11.878000	0.335002	0.335002		11.878000	1.712275	1.712275
	11.881000	0.935063	0.935063		11.881000	1.229095	1.229095		11.881000	0.335083	0.335083		11.881000	1.712481	1.712481
	11.884000	0.935154	0.935154		11.884000	1.229171	1.229171		11.884000	0.335164	0.335164		11.884000	1.712687	1.712687
	11.887000	0.935246	0.935246		11.887000	1.229247	1.229247		11.887000	0.335246	0.335246		11.887000	1.712893	1.712893
	11.890000	0.935337	0.935337		11.890000	1.229324	1.229324		11.890000	0.335327	0.335327		11.890000	1.713099	1.713099
	11.893000	0.935429	0.935429		11.893000	1.229400	1.229400		11.893000	0.335408	0.335408		11.893000	1.713305	1.713305
	11.896000	0.935520	0.935520		11.896000	1.229476	1.229476		11.896000	0.335489	0.335489		11.896000	1.713511	1.713511
	11.899000	0.935612	0.935612		11.899000	1.229552	1.229552		11.899000	0.335570	0.335570		11.899000	1.713716	1.713716
	11.902000	0.935703	0.935703		11.902000	1.229629	1.229629		11.902000	0.335651	0.335651		11.902000	1.713922	1.713922
	11.905000	0.935795	0.935795		11.905000	1.229705	1.229705		11.905000	0.335732	0.335732		11.905000	1.714128	1.714128
	11.908000	0.935886	0.935886		11.908000	1.229781	1.229781		11.908000	0.335813	0.335813		11.908000	1.714334	1.714334
	11.911000	0.935978	0.935978		11.911000	1.229857	1.229857		11.911000	0.335895	0.335895		11.911000	1.714540	1.714540
	11.914000	0.936069	0.936069		11.914000	1.229933	1.229933		11.914000	0.335976	0.335976		11.914000	1.714746	1.714746
	11.917000	0.936160	0.936160		11.917000	1.230010	1.230010		11.917000	0.336057	0.336057		11.917000	1.714952	1.714952
	11.920000	0.936252	0.936252		11.920000	1.230086	1.230086		11.920000	0.336138	0.336138		11.920000	1.715157	1.715157
	11.923000	0.936343	0.936343		11.923000	1.230162	1.230162		11.923000	0.336219	0.336219		11.923000	1.715363	1.715363
	11.926000	0.936435	0.936435		11.926000	1.230238	1.230238		11.926000	0.336300	0.336300		11.926000	1.715569	1.715569
	11.929000	0.936526	0.936526		11.929000	1.230315	1.230315		11.929000	0.336381	0.336381		11.929000	1.715775	1.715775
	11.932000	0.936618	0.936618		11.932000	1.230391	1.230391		11.932000	0.336462	0.336462		11.932000	1.715980	1.715980
	11.935000	0.936709	0.936709		11.935000	1.230467	1.230467		11.935000	0.336543	0.336543		11.935000	1.716186	1.716186
	11.938000	0.936801	0.936801		11.938000	1.230543	1.230543		11.938000	0.336625	0.336625		11.938000	1.716392	1.716392
	11.941000	0.936892	0.936892		11.941000	1.230619	1.230619		11.941000	0.336706	0.336706		11.941000	1.716598	1.716598
	11.944000	0.936984	0.936984		11.944000	1.230696	1.230696		11.944000	0.336787	0.336787		11.944000	1.716804	1.716804
	11.947000	0.937075	0.937075		11.947000	1.230772	1.230772		11.947000	0.336868	0.336868		11.947000	1.717009	1.717009
	11.950000	0.937167	0.937167		11.950000	1.230848	1.230848		11.950000	0.336949	0.336949		11.950000	1.717215	1.717215
	11.953000	0.937258	0.937258		11.953000	1.230924	1.230924		11.953000	0.337030	0.337030		11.953000	1.717421	1.717421
	11.956000	0.937350	0.937350		11.956000	1.231000	1.231000		11.956000	0.337111	0.337111		11.956000	1.717626	1.717626
	11.959000	0.937441	0.937441		11.959000	1.231077	1.231077		11.959000	0.337192	0.337192		11.959000	1.717832	1.717832
	11.962000	0.937533	0.937533		11.962000	1.231153	1.231153		11.962000	0.337273	0.337273		11.962000	1.718038	1.718038
	11.965000	0.937624	0.937624		11.965000	1.231229	1.231229		11.965000	0.337355	0.337355		11.965000	1.718244	1.718244
	11.968000	0.937715	0.937715		11.968000	1.231305	1.231305		11.968000	0.337436	0.337436		11.968000	1.718449	1.718449
	11.971000	0.937807	0.937807		11.971000	1.231381	1.231381		11.971000	0.337517	0.337517		11.971000	1.718655	1.718655
	11.974000	0.937898	0.937898		11.974000	1.231458	1.231458		11.974000	0.337598	0.337598		11.974000	1.718861	1.718861
	11.977000	0.937990	0.937990		11.977000	1.231534	1.231534		11.977000	0.337679	0.337679		11.977000	1.719066	1.719066
	11.980000	0.938081	0.938081		11.980000	1.231610	1.231610		11.980000	0.337760	0.337760		11.980000	1.719272	1.719272
	11.983000	0.938173	0.938173		11.983000	1.231686	1.231686		11.983000	0.337841	0.337841		11.983000	1.719478	1.719478
	11.986000	0.938264	0.938264		11.986000	1.231762	1.231762		11.986000	0.337922	0.337922		11.986000	1.719683	1.719683
	11.989000	0.938356	0.938356		11.989000	1.231839	1.231839		11.989000	0.338003	0.338003		11.989000	1.719889	1.719889
	11.992000	0.938447	0.938447		11.992000	1.231915	1.231915		11.992000	0.338084	0.338084		11.992000	1.720094	1.720094
	11.995000	0.938539	0.938539		11.995000	1.231991	1.231991		11.995000	0.338165	0.338165		11.995000	1.720300	1.720300
	11.998000	0.938630	0.938630		11.998000	1.232067	1.232067		11.998000	0.338247	0.338247		11.998000	1.720506	1.720506
	12.001000	0.938721	0.938721		12.001000	1.232143	1.232143		12.001000	0.338328	0.338328		12.001000	1.720711	1.720711
	12.004000	0.938813	0.938813		12.004000	1.232220	1.232220		12.004000	0.338409	0.338409		12.004000	1.720917	1.720917
	12.007000	0.938904	0.938904		12.007000	1.232296	1.232296		12.007000	0.338490	0.338490		12.007000	1.721122	1.721122
	12.010000	0.938996	0.938996		12.010000	1.232372	1.232372		12.010000	0.338571	0.338571		12.010000	1.721328	1.721328
	12.013000	0.939087	0.939087		12.013000	1.232448	1.232448		12.013000	0.338652	0.338652		12.013000	1.721533	1.721533
	12.016000	0.939179	0.939179		12.016000	1.232524	1.232524		12.016000	0.338733	0.338733		12.016000	1.721739	1.721739
	12.019000	0.939270	0.939270		12.019000	1.232601	1.232601		12.019000	0.338814	0.338814		12.019000	1.721945	1.721945
	12.022000	0.939362	0.939362		12.022000	1.232677	1.232677		12.022000	0.338895	0.338895		12.022000	1.722150	1.722150
	12.025000	0.939453	0.939453		12.025000	1.232753	1.232753		12.025000	0.338976	0.338976		12.025000	1.722356	1.722356
	12.028000	0.939544	0.939544		12.028000	1.232829	1.232829		12.028000	0.339057	0.339057		12.028000	1.722561	1.722561
	12.031000	0.939636	0.939636		12.031000	1.232905	1.232905		12.031000	0.339138	0.339138		12.031000	1.722767	1.722767
	12.034000	0.939727	0.939727		12.034000	1.232981	1.232981		12.034000	0.339220	0.339220		12.034000	1.722972	1.722972
	12.037000	0.939819	0.939819		12.037000	1.233058	1.233058		12.037000	0.339301	0.339301		12.037000	1.723178	1.723178
	12.040000	0.939910	0.939910		12.040000	1.233134	1.233134		12.040000	0.339382	0.339382		12.040000	1.723383	1.723383
	12.043000	0.940001	0.940001		12.043000	1.233210	1.233210		12.043000	0.339463	0.339463		12.043000	1.723589	1.723589
	12.046000	0.940093	0.940093		12.046000	1.233286	1.233286		12.046000	0.339544	0.339544		12.046000	1.723794	1.723794
	12.049000	0.940184	0.940184		12.049000	1.233362	1.233362		12.049000	0.339625	0.339625		12.049000	1.724000	1.724000
	12.052000	0.940276	0.940276		12.052000	1.233439	1.233439		12.052000	0.339706	0.339706		12.052000	1.724205	1.724205
	12.055000	0.940367	0.940367		12.055000	1.233515	1.233515		12.055000	0.339787	0.339787		12.055000	1.724410	1.724410
	12.058000	0.940459	0.940459		12.058000	1.233591	1.233591		12.058000	0.339868	0.339868		12.058000	1.724616	1.724616
	12.061000	0.940550	0.940550		12.061000	1.233667	1.233667		12.061000	0.339949	0.339949		12.061000	1.724821	1.724821
	12.064000	0.940641	0.940641		12.064000	1.233743	1.233743		12.064000	0.340030	0.340030		12.064000	1.725027	1.725027
	12.067000	0.940733	0.940733		12.067000	1.233819	1.233819		12.067000	0.340111	0.340111		12.067000	1.725232	1.725232
	12.070000	0.940824	0.940824		12.070000	1.233896	1.233896		12.070000	0.340192	0.340192		12.070000	1.725438	1.725438
	12.073000	0.940916	0.940916		12.073000	1.233972	1.233972		12.073000	0.340273	0.340273		12.073000	1.725643	1.725643
	12.076000	0.941007	0.941007		12.076000	1.234048	1.234048		12.076000	0.340354	0.340354		12.076000	1.725848	1.725848
	12.079000	0.941098	0.941098		12.079000	1.234124	1.234124		12.079000	0.340436	0.340436		12.079000	1.726054	1.726054
	12.082000	0.941190	0.941190		12.082000	1.234200	1.234200		12.082000	0.340517	0.340517		12.082000	1.726259	1.726259
	12.085000	0.941281	0.941281		12.085000	1.234276	1.234276		12.085000	0.340598	0.340598		12.085000	1.726465	1.726465
	12.088000	0.941373	0.941373		12.088000	1.234353	1.234353		12.088000	0.340679	0.340679		12.088000	1.726670	1.726670
	12.091000	0.941464	0.941464		12.091000	1.234429	1.234429		12.091000	0.340760	0.340760		12.091000	1.726875	1.726875
	12.094000	0.941555	0.941555		12.094000	1.234505	1.234505		12.094000	0.340841	0.340841		12.094000	1.727081	1.727081
	12.097000	0.941647	0.941647		12.097000	1.234581	1.234581		12.097000	0.340922	0.340922		12.097000	1.727286	1.727286
	12.100000	0.941738	0.941738		12.100000	1.234657	1.234657		12.100000	0.341003	0.341003		12.100000	1.727491	1.727491
	12.103000	0.941830	0.941830		12.103000	1.234733	1.234733		12.103000	0.341084	0.341084		12.103000	1.727697	1.727697
	12.106000	0.941921	0.941921		12.106000	1.234809	1.234809		12.106000	0.341165	0.341165		12.106000	1.727902	1.727902
	12.109000	0.942012	0.942012		12.109000	1.234886	1.234886		12.109000	0.341246	0.341246		12.109000	1.728107	1.728107
	12.112000	0.942104	0.942104		12.112000	1.234962	1.234962		12.112000	0.341327	0.341327		12.112000	1.728312	1.728312
	12.115000	0.942195	0.942195		12.115000	1.235038	1.235038		12.115000	0.341408	0.341408		12.115000	1.728518	1.728518
	12.118000	0.942287	0.942287		12.118000	1.235114	1.235114		12.118000	0.341489	0.341489		12.118000	1.728723	1.728723
	12.121000	0.942378	0.942378		12.121000	1.235190	1.235190		12.121000	0.341570	0.341570		12.121000	1.728928	1.728928
	12.124000	0.942469	0.942469		12.124000	1.235266	1.235266		12.124000	0.341651	0.341651		12.124000	1.729134	1.729134
	12.127000	0.942561	0.942561		12.127000	1.235343	1.235343		12.127000	0.341732	0.341732		12.127000	1.729339	1.729339
	12.130000	0.942652	0.942652		12.130000	1.235419	1.235419		12.130000	0.341813	0.341813		12.130000	1.729544	1.729544
	12.133000	0.942743	0.942743		12.133000	1.235495	1.235495		12.133000	0.341894	0.341894		12.133000	1.729749	1.729749
	12.136000	0.942835	0.942835		12.136000	1.235571	1.235571		12.136000	0.341975	0.341975		12.136000	1.729955	1.729955
	12.139000	0.942926	0.942926		12.139000	1.235647	1.235647		12.139000	0.342056	0.342056		12.139000	1.730160	1.730160
	12.142000	0.943018	0.943018		12.142000	1.235723	1.235723		12.142000	0.342138	0.342138		12.142000	1.730365	1.730365
	12.145000	0.943109	0.943109		12.145000	1.235799	1.235799		12.145000	0.342219	0.342219		12.145000	1.730570	1.730570
	12.148000	0.943200	0.943200		12.148000	1.235876	1.235876		12.148000	0.342300	0.342300		12.148000	1.730775	1.730775
	12.151000	0.943292	0.943292		12.151000	1.235952	1.235952		12.151000	0.342381	0.342381		12.151000	1.730981	1.730981
	12.154000	0.943383	0.943383		12.154000	1.236028	1.236028		12.154000	0.342462	0.342462		12.154000	1.731186	1.731186
	12.157000	0.943474	0.943474		12.157000	1.236104	1.236104		12.157000	0.342543	0.342543		12.157000	1.731391	1.731391
	12.160000	0.943566	0.943566		12.160000	1.236180	1.236180		12.160000	0.342624	0.342624		12.160000	1.731596	1.731596
	12.163000	0.943657	0.943657		12.163000	1.236256	1.236256		12.163000	0.342705	0.342705		12.163000	1.731801	1.731801
	12.166000	0.943749	0.943749		12.166000	1.236332	1.236332		12.166000	0.342786	0.342786		12.166000	1.732006	1.732006
	12.169000	0.943840	0.943840		12.169000	1.236408	1.236408		12.169000	0.342867	0.342867		12.169000	1.732211	1.732211
	12.172000	0.943931	0.943931		12.172000	1.236485	1.236485		12.172000	0.342948	0.342948		12.172000	1.732417	1.732417
	12.175000	0.944023	0.944023		12.175000	1.236561	1.236561		12.175000	0.343029	0.343029		12.175000	1.732622	1.732622
	12.178000	0.944114	0.944114		12.178000	1.236637	1.236637		12.178000	0.343110	0.343110		12.178000	1.732827	1.732827
	12.181000	0.944205	0.944205		12.181000	1.236713	1.236713		12.181000	0.343191	0.343191		12.181000	1.733032	1.733032
	12.184000	0.944297	0.944297		12.184000	1.236789	1.236789		12.184000	0.343272	0.343272		12.184000	1.733237	1.733237
	12.187000	0.944388	0.944388		12.187000	1.236865	1.236865		12.187000	0.343353	0.343353		12.187000	1.733442	1.733442
	12.190000	0.944479	0.944479		12.190000	1.236941	1.236941		12.190000	0.343434	0.343434		12.190000	1.733647	1.733647
	12.193000	0.944571	0.944571		12.193000	1.237017	1.237017		12.193000	0.343515	0.343515		12.193000	1.733852	1.733852
	12.196000	0.944662	0.944662		12.196000	1.237094	1.237094		12.196000	0.343596	0.343596		12.196000	1.734057	1.734057
	12.199000	0.944753	0.944753		12.199000	1.237170	1.237170		12.199000	0.343677	0.343677		12.199000	1.734262	1.734262
	12.202000	0.944845	0.944845		12.202000	1.237246	1.237246		12.202000	0.343758	0.343758		12.202000	1.734468	1.734468
	12.205000	0.944936	0.944936		12.205000	1.237322	1.237322		12.205000	0.343839	0.343839		12.205000	1.734673	1.734673
	12.208000	0.945027	0.945027		12.208000	1.237398	1.237398		12.208000	0.343920	0.343920		12.208000	1.734878	1.734878
	12.211000	0.945119	0.945119		12.211000	1.237474	1.237474		12.211000	0.344001	0.344001		12.211000	1.735083	1.735083
	12.214000	0.945210	0.945210		12.214000	1.237550	1.237550		12.214000	0.344082	0.344082		12.214000	1.735288	1.735288
	12.217000	0.945301	0.945301		12.217000	1.237626	1.237626		12.217000	0.344163	0.344163		12.217000	1.735493	1.735493
	12.220000	0.945393	0.945393		12.220000	1.237703	1.237703		12.220000	0.344244	0.344244		12.220000	1.735698	1.735698
	12.223000	0.945484	0.945484		12.223000	1.237779	1.237779		12.223000	0.344325	0.344325		12.223000	1.735903	1.735903
	12.226000	0.945575	0.945575		12.226000	1.237855	1.237855		12.226000	0.344406	0.344406		12.226000	1.736108	1.736108
	12.229000	0.945667	0.945667		12.229000	1.237931	1.237931		12.229000	0.344487	0.344487		12.229000	1.736313	1.736313
	12.232000	0.945758	0.945758		12.232000	1.238007	1.238007		12.232000	0.344568	0.344568		12.232000	1.736518	1.736518
	12.235000	0.945849	0.945849		12.235000	1.238083	1.238083		12.235000	0.344649	0.344649		12.235000	1.736723	1.736723
	12.238000	0.945941	0.945941		12.238000	1.238159	1.238159		12.238000	0.344730	0.344730		12.238000	1.736927	1.736927
	12.241000	0.946032	0.946032		12.241000	1.238235	1.238235		12.241000	0.344811	0.344811		12.241000	1.737132	1.737132
	12.244000	0.946123	0.946123		12.244000	1.238311	1.238311		12.244000	0.344892	0.344892		12.244000	1.737337	1.737337
	12.247000	0.946215	0.946215		12.247000	1.238388	1.238388		12.247000	0.344973	0.344973		12.247000	1.737542	1.737542
	12.250000	0.946306	0.946306		12.250000	1.238464	1.238464		12.250000	0.345054	0.345054		12.250000	1.737747	1.737747
	12.253000	0.946397	0.946397		12.253000	1.238540	1.238540		12.253000	0.345135	0.345135		12.253000	1.737952	1.737952
	12.256000	0.946489	0.946489		12.256000	1.238616	1.238616		12.256000	0.345216	0.345216		12.256000	1.738157	1.738157
	12.259000	0.946580	0.946580		12.259000	1.238692	1.238692		12.259000	0.345297	0.345297		12.259000	1.738362	1.738362
	12.262000	0.946671	0.946671		12.262000	1.238768	1.238768		12.262000	0.345378	0.345378		12.262000	1.738567	1.738567
	12.265000	0.946763	0.946763		12.265000	1.238844	1.238844		12.265000	0.345459	0.345459		12.265000	1.738772	1.738772
	12.268000	0.946854	0.946854		12.268000	1.238920	1.238920		12.268000	0.345540	0.345540		12.268000	1.738977	1.738977
	12.271000	0.946945	0.946945		12.271000	1.238996	1.238996		12.271000	0.345621	0.345621		12.271000	1.739181	1.739181
	12.274000	0.947037	0.947037		12.274000	1.239072	1.239072		12.274000	0.345702	0.345702		12.274000	1.739386	1.739386
	12.277000	0.947128	0.947128		12.277000	1.239148	1.239148		12.277000	0.345783	0.345783		12.277000	1.739591	1.739591
	12.280000	0.947219	0.947219		12.280000	1.239225	1.239225		12.280000	0.345864	0.345864		12.280000	1.739796	1.739796
	12.283000	0.947310	0.947310		12.283000	1.239301	1.239301		12.283000	0.345945	0.345945		12.283000	1.740001	1.740001
	12.286000	0.947402	0.947402		12.286000	1.239377	1.239377		12.286000	0.346026	0.346026		12.286000	1.740206	1.740206
	12.289000	0.947493	0.947493		12.289000	1.239453	1.239453		12.289000	0.346107	0.346107		12.289000	1.740411	1.740411
	12.292000	0.947584	0.947584		12.292000	1.239529	1.239529		12.292000	0.346188	0.346188		12.292000	1.740615	1.740615
	12.295000	0.947676	0.947676		12.295000	1.239605	1.239605		12.295000	0.346269	0.346269		12.295000	1.740820	1.740820
	12.298000	0.947767	0.947767		12.298000	1.239681	1.239681		12.298000	0.346350	0.346350		12.298000	1.741025	1.741025
	12.301000	0.947858	0.947858		12.301000	1.239757	1.239757		12.301000	0.346431	0.346431		12.301000	1.741230	1.741230
	12.304000	0.947950	0.947950		12.304000	1.239833	1.239833		12.304000	0.346512	0.346512		12.304000	1.741434	1.741434
	12.307000	0.948041	0.948041		12.307000	1.239909	1.239909		12.307000	0.346593	0.346593		12.307000	1.741639	1.741639
	12.310000	0.948132	0.948132		12.310000	1.239985	1.239985		12.310000	0.346674	0.346674		12.310000	1.741844	1.741844
	12.313000	0.948223	0.948223		12.313000	1.240062	1.240062		12.313000	0.346755	0.346755		12.313000	1.742049	1.742049
	12.316000	0.948315	0.948315		12.316000	1.240138	1.240138		12.316000	0.346836	0.346836		12.316000	1.742254	1.742254
	12.319000	0.948406	0.948406		12.319000	1.240214	1.240214		12.319000	0.346917	0.346917		12.319000	1.742458	1.742458
	12.322000	0.948497	0.948497		12.322000	1.240290	1.240290		12.322000	0.346998	0.346998		12.322000	1.742663	1.742663
	12.325000	0.948589	0.948589		12.325000	1.240366	1.240366		12.325000	0.347079	0.347079		12.325000	1.742868	1.742868
	12.328000	0.948680	0.948680		12.328000	1.240442	1.240442		12.328000	0.347160	0.347160		12.328000	1.743072	1.743072
	12.331000	0.948771	0.948771		12.331000	1.240518	1.240518		12.331000	0.347241	0.347241		12.331000	1.743277	1.743277
	12.334000	0.948862	0.948862		12.334000	1.240594	1.240594		12.334000	0.347321	0.347321		12.334000	1.743482	1.743482
	12.337000	0.948954	0.948954		12.337000	1.240670	1.240670		12.337000	0.347402	0.347402		12.337000	1.743687	1.743687
	12.340000	0.949045	0.949045		12.340000	1.240746	1.240746		12.340000	0.347483	0.347483		12.340000	1.743891	1.743891
	12.343000	0.949136	0.949136		12.343000	1.240822	1.240822		12.343000	0.347564	0.347564		12.343000	1.744096	1.744096
	12.346000	0.949228	0.949228		12.346000	1.240898	1.240898		12.346000	0.347645	0.347645		12.346000	1.744301	1.744301
	12.349000	0.949319	0.949319		12.349000	1.240974	1.240974		12.349000	0.347726	0.347726		12.349000	1.744505	1.744505
	12.352000	0.949410	0.949410		12.352000	1.241050	1.241050		12.352000	0.347807	0.347807		12.352000	1.744710	1.744710
	12.355000	0.949501	0.949501		12.355000	1.241127	1.241127		12.355000	0.347888	0.347888		12.355000	1.744914	1.744914
	12.358000	0.949593	0.949593		12.358000	1.241203	1.241203		12.358000	0.347969	0.347969		12.358000	1.745119	1.745119
	12.361000	0.949684	0.949684		12.361000	1.241279	1.241279		12.361000	0.348050	0.348050		12.361000	1.745324	1.745324
	12.364000	0.949775	0.949775		12.364000	1.241355	1.241355		12.364000	0.348131	0.348131		12.364000	1.745528	1.745528
	12.367000	0.949866	0.949866		12.367000	1.241431	1.241431		12.367000	0.348212	0.348212		12.367000	1.745733	1.745733
	12.370000	0.949958	0.949958		12.370000	1.241507	1.241507		12.370000	0.348293	0.348293		12.370000	1.745938	1.745938
	12.373000	0.950049	0.950049		12.373000	1.241583	1.241583		12.373000	0.348374	0.348374		12.373000	1.746142	1.746142
	12.376000	0.950140	0.950140		12.376000	1.241659	1.241659		12.376000	0.348455	0.348455		12.376000	1.746347	1.746347
	12.379000	0.950231	0.950231		12.379000	1.241735	1.241735		12.379000	0.348536	0.348536		12.379000	1.746551	1.746551
	12.382000	0.950323	0.950323		12.382000	1.241811	1.241811		12.382000	0.348617	0.348617		12.382000	1.746756	1.746756
	12.385000	0.950414	0.950414		12.385000	1.241887	1.241887		12.385000	0.348698	0.348698		12.385000	1.746960	1.746960
	12.388000	0.950505	0.950505		12.388000	1.241963	1.241963		12.388000	0.348779	0.348779		12.388000	1.747165	1.747165
	12.391000	0.950596	0.950596		12.391000	1.242039	1.242039		12.391000	0.348860	0.348860		12.391000	1.747370	1.747370
	12.394000	0.950688	0.950688		12.394000	1.242115	1.242115		12.394000	0.348941	0.348941		12.394000	1.747574	1.747574
	12.397000	0.950779	0.950779		12.397000	1.242191	1.242191		12.397000	0.349021	0.349021		12.397000	1.747779	1.747779
	12.400000	0.950870	0.950870		12.400000	1.242267	1.242267		12.400000	0.349102	0.349102		12.400000	1.747983	1.747983
	12.403000	0.950961	0.950961		12.403000	1.242343	1.242343		12.403000	0.349183	0.349183		12.403000	1.748188	1.748188
	12.406000	0.951053	0.951053		12.406000	1.242420	1.242420		12.406000	0.349264	0.349264		12.406000	1.748392	1.748392
	12.409000	0.951144	0.951144		12.409000	1.242496	1.242496		12.409000	0.349345	0.349345		12.409000	1.748597	1.748597
	12.412000	0.951235	0.951235		12.412000	1.242572	1.242572		12.412000	0.349426	0.349426		12.412000	1.748801	1.748801
	12.415000	0.951326	0.951326		12.415000	1.242648	1.242648		12.415000	0.349507	0.349507		12.415000	1.749006	1.749006
	12.418000	0.951418	0.951418		12.418000	1.242724	1.242724		12.418000	0.349588	0.349588		12.418000	1.749210	1.749210
	12.421000	0.951509	0.951509		12.421000	1.242800	1.242800		12.421000	0.349669	0.349669		12.421000	1.749415	1.749415
	12.424000	0.951600	0.951600		12.424000	1.242876	1.242876		12.424000	0.349750	0.349750		12.424000	1.749619	1.749619
	12.427000	0.951691	0.951691		12.427000	1.242952	1.242952		12.427000	0.349831	0.349831		12.427000	1.749823	1.749823
	12.430000	0.951783	0.951783		12.430000	1.243028	1.243028		12.430000	0.349912	0.349912		12.430000	1.750028	1.750028
	12.433000	0.951874	0.951874		12.433000	1.243104	1.243104		12.433000	0.349993	0.349993		12.433000	1.750232	1.750232
	12.436000	0.951965	0.951965		12.436000	1.243180	1.243180		12.436000	0.350074	0.350074		12.436000	1.750437	1.750437
	12.439000	0.952056	0.952056		12.439000	1.243256	1.243256		12.439000	0.350155	0.350155		12.439000	1.750641	1.750641
	12.442000	0.952147	0.952147		12.442000	1.243332	1.243332		12.442000	0.350235	0.350235		12.442000	1.750846	1.750846
	12.445000	0.952239	0.952239		12.445000	1.243408	1.243408		12.445000	0.350316	0.350316		12.445000	1.751050	1.751050
	12.448000	0.952330	0.952330		12.448000	1.243484	1.243484		12.448000	0.350397	0.350397		12.448000	1.751254	1.751254
	12.451000	0.952421	0.952421		12.451000	1.243560	1.243560		12.451000	0.350478	0.350478		12.451000	1.751459	1.751459
	12.454000	0.952512	0.952512		12.454000	1.243636	1.243636		12.454000	0.350559	0.350559		12.454000	1.751663	1.751663
	12.457000	0.952604	0.952604		12.457000	1.243712	1.243712		12.457000	0.350640	0.350640		12.457000	1.751868	1.751868
	12.460000	0.952695	0.952695		12.460000	1.243788	1.243788		12.460000	0.350721	0.350721		12.460000	1.752072	1.752072
	12.463000	0.952786	0.952786		12.463000	1.243864	1.243864		12.463000	0.350802	0.350802		12.463000	1.752276	1.752276
	12.466000	0.952877	0.952877		12.466000	1.243940	1.243940		12.466000	0.350883	0.350883		12.466000	1.752481	1.752481
	12.469000	0.952968	0.952968		12.469000	1.244016	1.244016		12.469000	0.350964	0.350964		12.469000	1.752685	1.752685
	12.472000	0.953060	0.953060		12.472000	1.244092	1.244092		12.472000	0.351045	0.351045		12.472000	1.752889	1.752889
	12.475000	0.953151	0.953151		12.475000	1.244168	1.244168		12.475000	0.351126	0.351126		12.475000	1.753094	1.753094
	12.478000	0.953242	0.953242		12.478000	1.244244	1.244244		12.478000	0.351206	0.351206		12.478000	1.753298	1.753298
	12.481000	0.953333	0.953333		12.481000	1.244320	1.244320		12.481000	0.351287	0.351287		12.481000	1.753502	1.753502
	12.484000	0.953424	0.953424		12.484000	1.244396	1.244396		12.484000	0.351368	0.351368		12.484000	1.753706	1.753706
	12.487000	0.953516	0.953516		12.487000	1.244472	1.244472		12.487000	0.351449	0.351449		12.487000	1.753911	1.753911
	12.490000	0.953607	0.953607		12.490000	1.244548	1.244548		12.490000	0.351530	0.351530		12.490000	1.754115	1.754115
	12.493000	0.953698	0.953698		12.493000	1.244624	1.244624		12.493000	0.351611	0.351611		12.493000	1.754319	1.754319
	12.496000	0.953789	0.953789		12.496000	1.244700	1.244700		12.496000	0.351692	0.351692		12.496000	1.754524	1.754524
	12.499000	0.953880	0.953880		12.499000	1.244776	1.244776		12.499000	0.351773	0.351773		12.499000	1.754728	1.754728
	12.502000	0.953972	0.953972		12.502000	1.244853	1.244853		12.502000	0.351854	0.351854		12.502000	1.754932	1.754932
	12.505000	0.954063	0.954063		12.505000	1.244929	1.244929		12.505000	0.351935	0.351935		12.505000	1.755136	1.755136
	12.508000	0.954154	0.954154		12.508000	1.245005	1.245005		12.508000	0.352016	0.352016		12.508000	1.755341	1.755341
	12.511000	0.954245	0.954245		12.511000	1.245081	1.245081		12.511000	0.352096	0.352096		12.511000	1.755545	1.755545
	12.514000	0.954336	0.954336		12.514000	1.245157	1.245157		12.514000	0.352177	0.352177		12.514000	1.755749	1.755749
	12.517000	0.954428	0.954428		12.517000	1.245233	1.245233		12.517000	0.352258	0.352258		12.517000	1.755953	1.755953
	12.520000	0.954519	0.954519		12.520000	1.245309	1.245309		12.520000	0.352339	0.352339		12.520000	1.756157	1.756157
	12.523000	0.954610	0.954610		12.523000	1.245385	1.245385		12.523000	0.352420	0.352420		12.523000	1.756362	1.756362
	12.526000	0.954701	0.954701		12.526000	1.245461	1.245461		12.526000	0.352501	0.352501		12.526000	1.756566	1.756566
	12.529000	0.954792	0.954792		12.529000	1.245537	1.245537		12.529000	0.352582	0.352582		12.529000	1.756770	1.756770
	12.532000	0.954883	0.954883		12.532000	1.245613	1.245613		12.532000	0.352663	0.352663		12.532000	1.756974	1.756974
	12.535000	0.954975	0.954975		12.535000	1.245689	1.245689		12.535000	0.352744	0.352744		12.535000	1.757178	1.757178
	12.538000	0.955066	0.955066		12.538000	1.245765	1.245765		12.538000	0.352824	0.352824		12.538000	1.757382	1.757382
	12.541000	0.955157	0.955157		12.541000	1.245841	1.245841		12.541000	0.352905	0.352905		12.541000	1.757587	1.757587
	12.544000	0.955248	0.955248		12.544000	1.245917	1.245917		12.544000	0.352986	0.352986		12.544000	1.757791	1.757791
	12.547000	0.955339	0.955339		12.547000	1.245993	1.245993		12.547000	0.353067	0.353067		12.547000	1.757995	1.757995
	12.550000	0.955431	0.955431		12.550000	1.246069	1.246069		12.550000	0.353148	0.353148		12.550000	1.758199	1.758199
	12.553000	0.955522	0.955522		12.553000	1.246145	1.246145		12.553000	0.353229	0.353229		12.553000	1.758403	1.758403
	12.556000	0.955613	0.955613		12.556000	1.246221	1.246221		12.556000	0.353310	0.353310		12.556000	1.758607	1.758607
	12.559000	0.955704	0.955704		12.559000	1.246297	1.246297		12.559000	0.353391	0.353391		12.559000	1.758811	1.758811
	12.562000	0.955795	0.955795		12.562000	1.246373	1.246373		12.562000	0.353472	0.353472		12.562000	1.759015	1.759015
	12.565000	0.955886	0.955886		12.565000	1.246449	1.246449		12.565000	0.353552	0.353552		12.565000	1.759219	1.759219
	12.568000	0.955978	0.955978		12.568000	1.246525	1.246525		12.568000	0.353633	0.353633		12.568000	1.759423	1.759423
	12.571000	0.956069	0.956069		12.571000	1.246601	1.246601		12.571000	0.353714	0.353714		12.571000	1.759628	1.759628
	12.574000	0.956160	0.956160		12.574000	1.246677	1.246677		12.574000	0.353795	0.353795		12.574000	1.759832	1.759832
	12.577000	0.956251	0.956251		12.577000	1.246753	1.246753		12.577000	0.353876	0.353876		12.577000	1.760036	1.760036
	12.580000	0.956342	0.956342		12.580000	1.246829	1.246829		12.580000	0.353957	0.353957		12.580000	1.760240	1.760240
	12.583000	0.956433	0.956433		12.583000	1.246905	1.246905		12.583000	0.354038	0.354038		12.583000	1.760444	1.760444
	12.586000	0.956524	0.956524		12.586000	1.246980	1.246980		12.586000	0.354119	0.354119		12.586000	1.760648	1.760648
	12.589000	0.956616	0.956616		12.589000	1.247056	1.247056		12.589000	0.354199	0.354199		12.589000	1.760852	1.760852
	12.592000	0.956707	0.956707		12.592000	1.247132	1.247132		12.592000	0.354280	0.354280		12.592000	1.761056	1.761056
	12.595000	0.956798	0.956798		12.595000	1.247208	1.247208		12.595000	0.354361	0.354361		12.595000	1.761260	1.761260
	12.598000	0.956889	0.956889		12.598000	1.247284	1.247284		12.598000	0.354442	0.354442		12.598000	1.761464	1.761464
	12.601000	0.956980	0.956980		12.601000	1.247360	1.247360		12.601000	0.354523	0.354523		12.601000	1.761668	1.761668
	12.604000	0.957071	0.957071		12.604000	1.247436	1.247436		12.604000	0.354604	0.354604		12.604000	1.761872	1.761872
	12.607000	0.957163	0.957163		12.607000	1.247512	1.247512		12.607000	0.354685	0.354685		12.607000	1.762076	1.762076
	12.610000	0.957254	0.957254		12.610000	1.247588	1.247588		12.610000	0.354765	0.354765		12.610000	1.762280	1.762280
	12.613000	0.957345	0.957345		12.613000	1.247664	1.247664		12.613000	0.354846	0.354846		12.613000	1.762484	1.762484
	12.616000	0.957436	0.957436		12.616000	1.247740	1.247740		12.616000	0.354927	0.354927		12.616000	1.762688	1.762688
	12.619000	0.957527	0.957527		12.619000	1.247816	1.247816		12.619000	0.355008	0.355008		12.619000	1.762891	1.762891
	12.622000	0.957618	0.957618		12.622000	1.247892	1.247892		12.622000	0.355089	0.355089		12.622000	1.763095	1.763095
	12.625000	0.957709	0.957709		12.625000	1.247968	1.247968		12.625000	0.355170	0.355170		12.625000	1.763299	1.763299
	12.628000	0.957800	0.957800		12.628000	1.248044	1.248044		12.628000	0.355251	0.355251		12.628000	1.763503	1.763503
	12.631000	0.957892	0.957892		12.631000	1.248120	1.248120		12.631000	0.355331	0.355331		12.631000	1.763707	1.763707
	12.634000	0.957983	0.957983		12.634000	1.248196	1.248196		12.634000	0.355412	0.355412		12.634000	1.763911	1.763911
	12.637000	0.958074	0.958074		12.637000	1.248272	1.248272		12.637000	0.355493	0.355493		12.637000	1.764115	1.764115
	12.640000	0.958165	0.958165		12.640000	1.248348	1.248348		12.640000	0.355574	0.355574		12.640000	1.764319	1.764319
	12.643000	0.958256	0.958256		12.643000	1.248424	1.248424		12.643000	0.355655	0.355655		12.643000	1.764523	1.764523
	12.646000	0.958347	0.958347		12.646000	1.248500	1.248500		12.646000	0.355736	0.355736		12.646000	1.764727	1.764727
	12.649000	0.958438	0.958438		12.649000	1.248576	1.248576		12.649000	0.355817	0.355817		12.649000	1.764930	1.764930
	12.652000	0.958529	0.958529		12.652000	1.248652	1.248652		12.652000	0.355897	0.355897		12.652000	1.765134	1.765134
	12.655000	0.958621	0.958621		12.655000	1.248728	1.248728		12.655000	0.355978	0.355978		12.655000	1.765338	1.765338
	12.658000	0.958712	0.958712		12.658000	1.248804	1.248804		12.658000	0.356059	0.356059		12.658000	1.765542	1.765542
	12.661000	0.958803	0.958803		12.661000	1.248880	1.248880		12.661000	0.356140	0.356140		12.661000	1.765746	1.765746
	12.664000	0.958894	0.958894		12.664000	1.248956	1.248956		12.664000	0.356221	0.356221		12.664000	1.765950	1.765950
	12.667000	0.958985	0.958985		12.667000	1.249032	1.249032		12.667000	0.356302	0.356302		12.667000	1.766153	1.766153
	12.670000	0.959076	0.959076		12.670000	1.249108	1.249108		12.670000	0.356383	0.356383		12.670000	1.766357	1.766357
	12.673000	0.959167	0.959167		12.673000	1.249184	1.249184		12.673000	0.356463	0.356463		12.673000	1.766561	1.766561
	12.676000	0.959258	0.959258		12.676000	1.249260	1.249260		12.676000	0.356544	0.356544		12.676000	1.766765	1.766765
	12.679000	0.959350	0.959350		12.679000	1.249335	1.249335		12.679000	0.356625	0.356625		12.679000	1.766969	1.766969
	12.682000	0.959441	0.959441		12.682000	1.249411	1.249411		12.682000	0.356706	0.356706		12.682000	1.767172	1.767172
	12.685000	0.959532	0.959532		12.685000	1.249487	1.249487		12.685000	0.356787	0.356787		12.685000	1.767376	1.767376
	12.688000	0.959623	0.959623		12.688000	1.249563	1.249563		12.688000	0.356868	0.356868		12.688000	1.767580	1.767580
	12.691000	0.959714	0.959714		12.691000	1.249639	1.249639		12.691000	0.356948	0.356948		12.691000	1.767784	1.767784
	12.694000	0.959805	0.959805		12.694000	1.249715	1.249715		12.694000	0.357029	0.357029		12.694000	1.767987	1.767987
	12.697000	0.959896	0.959896		12.697000	1.249791	1.249791		12.697000	0.357110	0.357110		12.697000	1.768191	1.768191
	12.700000	0.959987	0.959987		12.700000	1.249867	1.249867		12.700000	0.357191	0.357191		12.700000	1.768395	1.768395
	12.703000	0.960078	0.960078		12.703000	1.249943	1.249943		12.703000	0.357272	0.357272		12.703000	1.768598	1.768598
	12.706000	0.960169	0.960169		12.706000	1.250019	1.250019		12.706000	0.357353	0.357353		12.706000	1.768802	1.768802
	12.709000	0.960261	0.960261		12.709000	1.250095	1.250095		12.709000	0.357433	0.357433		12.709000	1.769006	1.769006
	12.712000	0.960352	0.960352		12.712000	1.250171	1.250171		12.712000	0.357514	0.357514		12.712000	1.769210	1.769210
	12.715000	0.960443	0.960443		12.715000	1.250247	1.250247		12.715000	0.357595	0.357595		12.715000	1.769413	1.769413
	12.718000	0.960534	0.960534		12.718000	1.250323	1.250323		12.718000	0.357676	0.357676		12.718000	1.769617	1.769617
	12.721000	0.960625	0.960625		12.721000	1.250399	1.250399		12.721000	0.357757	0.357757		12.721000	1.769821	1.769821
	12.724000	0.960716	0.960716		12.724000	1.250475	1.250475		12.724000	0.357837	0.357837		12.724000	1.770024	1.770024
	12.727000	0.960807	0.960807		12.727000	1.250551	1.250551		12.727000	0.357918	0.357918		12.727000	1.770228	1.770228
	12.730000	0.960898	0.960898		12.730000	1.250627	1.250627		12.730000	0.357999	0.357999		12.730000	1.770432	1.770432
	12.733000	0.960989	0.960989		12.733000	1.250702	1.250702		12.733000	0.358080	0.358080		12.733000	1.770635	1.770635
	12.736000	0.961080	0.961080		12.736000	1.250778	1.250778		12.736000	0.358161	0.358161		12.736000	1.770839	1.770839
	12.739000	0.961171	0.961171		12.739000	1.250854	1.250854		12.739000	0.358242	0.358242		12.739000	1.771042	1.771042
	12.742000	0.961262	0.961262		12.742000	1.250930	1.250930		12.742000	0.358322	0.358322		12.742000	1.771246	1.771246
	12.745000	0.961353	0.961353		12.745000	1.251006	1.251006		12.745000	0.358403	0.358403		12.745000	1.771450	1.771450
	12.748000	0.961445	0.961445		12.748000	1.251082	1.251082		12.748000	0.358484	0.358484		12.748000	1.771653	1.771653
	12.751000	0.961536	0.961536		12.751000	1.251158	1.251158		12.751000	0.358565	0.358565		12.751000	1.771857	1.771857
	12.754000	0.961627	0.961627		12.754000	1.251234	1.251234		12.754000	0.358646	0.358646		12.754000	1.772060	1.772060
	12.757000	0.961718	0.961718		12.757000	1.251310	1.251310		12.757000	0.358726	0.358726		12.757000	1.772264	1.772264
	12.760000	0.961809	0.961809		12.760000	1.251386	1.251386		12.760000	0.358807	0.358807		12.760000	1.772467	1.772467
	12.763000	0.961900	0.961900		12.763000	1.251462	1.251462		12.763000	0.358888	0.358888		12.763000	1.772671	1.772671
	12.766000	0.961991	0.961991		12.766000	1.251538	1.251538		12.766000	0.358969	0.358969		12.766000	1.772875	1.772875
	12.769000	0.962082	0.962082		12.769000	1.251614	1.251614		12.769000	0.359050	0.359050		12.769000	1.773078	1.773078
	12.772000	0.962173	0.962173		12.772000	1.251689	1.251689		12.772000	0.359130	0.359130		12.772000	1.773282	1.773282
	12.775000	0.962264	0.962264		12.775000	1.251765	1.251765		12.775000	0.359211	0.359211		12.775000	1.773485	1.773485
	12.778000	0.962355	0.962355		12.778000	1.251841	1.251841		12.778000	0.359292	0.359292		12.778000	1.773689	1.773689
	12.781000	0.962446	0.962446		12.781000	1.251917	1.251917		12.781000	0.359373	0.359373		12.781000	1.773892	1.773892
	12.784000	0.962537	0.962537		12.784000	1.251993	1.251993		12.784000	0.359454	0.359454		12.784000	1.774096	1.774096
	12.787000	0.962628	0.962628		12.787000	1.252069	1.252069		12.787000	0.359534	0.359534		12.787000	1.774299	1.774299
	12.790000	0.962719	0.962719		12.790000	1.252145	1.252145		12.790000	0.359615	0.359615		12.790000	1.774503	1.774503
	12.793000	0.962810	0.962810		12.793000	1.252221	1.252221		12.793000	0.359696	0.359696		12.793000	1.774706	1.774706
	12.796000	0.962902	0.962902		12.796000	1.252297	1.252297		12.796000	0.359777	0.359777		12.796000	1.774910	1.774910
	12.799000	0.962993	0.962993		12.799000	1.252373	1.252373		12.799000	0.359858	0.359858		12.799000	1.775113	1.775113
	12.802000	0.963084	0.963084		12.802000	1.252449	1.252449		12.802000	0.359938	0.359938		12.802000	1.775316	1.775316
	12.805000	0.963175	0.963175		12.805000	1.252525	1.252525		12.805000	0.360019	0.360019		12.805000	1.775520	1.775520
	12.808000	0.963266	0.963266		12.808000	1.252600	1.252600		12.808000	0.360100	0.360100		12.808000	1.775723	1.775723
	12.811000	0.963357	0.963357		12.811000	1.252676	1.252676		12.811000	0.360181	0.360181		12.811000	1.775927	1.775927
	12.814000	0.963448	0.963448		12.814000	1.252752	1.252752		12.814000	0.360262	0.360262		12.814000	1.776130	1.776130
	12.817000	0.963539	0.963539		12.817000	1.252828	1.252828		12.817000	0.360342	0.360342		12.817000	1.776334	1.776334
	12.820000	0.963630	0.963630		12.820000	1.252904	1.252904		12.820000	0.360423	0.360423		12.820000	1.776537	1.776537
	12.823000	0.963721	0.963721		12.823000	1.252980	1.252980		12.823000	0.360504	0.360504		12.823000	1.776740	1.776740
	12.826000	0.963812	0.963812		12.826000	1.253056	1.253056		12.826000	0.360585	0.360585		12.826000	1.776944	1.776944
	12.829000	0.963903	0.963903		12.829000	1.253132	1.253132		12.829000	0.360665	0.360665		12.829000	1.777147	1.777147
	12.832000	0.963994	0.963994		12.832000	1.253208	1.253208		12.832000	0.360746	0.360746		12.832000	1.777351	1.777351
	12.835000	0.964085	0.964085		12.835000	1.253284	1.253284		12.835000	0.360827	0.360827		12.835000	1.777554	1.777554
	12.838000	0.964176	0.964176		12.838000	1.253359	1.253359		12.838000	0.360908	0.360908		12.838000	1.777757	1.777757
	12.841000	0.964267	0.964267		12.841000	1.253435	1.253435		12.841000	0.360989	0.360989		12.841000	1.777961	1.777961
	12.844000	0.964358	0.964358		12.844000	1.253511	1.253511		12.844000	0.361069	0.361069		12.844000	1.778164	1.778164
	12.847000	0.964449	0.964449		12.847000	1.253587	1.253587		12.847000	0.361150	0.361150		12.847000	1.778367	1.778367
	12.850000	0.964540	0.964540		12.850000	1.253663	1.253663		12.850000	0.361231	0.361231		12.850000	1.778571	1.778571
	12.853000	0.964631	0.964631		12.853000	1.253739	1.253739		12.853000	0.361312	0.361312		12.853000	1.778774	1.778774
	12.856000	0.964722	0.964722		12.856000	1.253815	1.253815		12.856000	0.361392	0.361392		12.856000	1.778977	1.778977
	12.859000	0.964813	0.964813		12.859000	1.253891	1.253891		12.859000	0.361473	0.361473		12.859000	1.779181	1.779181
	12.862000	0.964904	0.964904		12.862000	1.253967	1.253967		12.862000	0.361554	0.361554		12.862000	1.779384	1.779384
	12.865000	0.964995	0.964995		12.865000	1.254042	1.254042		12.865000	0.361635	0.361635		12.865000	1.779587	1.779587
	12.868000	0.965086	0.965086		12.868000	1.254118	1.254118		12.868000	0.361716	0.361716		12.868000	1.779790	1.779790
	12.871000	0.965177	0.965177		12.871000	1.254194	1.254194		12.871000	0.361796	0.361796		12.871000	1.779994	1.779994
	12.874000	0.965268	0.965268		12.874000	1.254270	1.254270		12.874000	0.361877	0.361877		12.874000	1.780197	1.780197
	12.877000	0.965359	0.965359		12.877000	1.254346	1.254346		12.877000	0.361958	0.361958		12.877000	1.780400	1.780400
	12.880000	0.965450	0.965450		12.880000	1.254422	1.254422		12.880000	0.362039	0.362039		12.880000	1.780603	1.780603
	12.883000	0.965541	0.965541		12.883000	1.254498	1.254498		12.883000	0.362119	0.362119		12.883000	1.780807	1.780807
	12.886000	0.965632	0.965632		12.886000	1.254574	1.254574		12.886000	0.362200	0.362200		12.886000	1.781010	1.781010
	12.889000	0.965723	0.965723		12.889000	1.254650	1.254650		12.889000	0.362281	0.362281		12.889000	1.781213	1.781213
	12.892000	0.965814	0.965814		12.892000	1.254725	1.254725		12.892000	0.362362	0.362362		12.892000	1.781416	1.781416
	12.895000	0.965905	0.965905		12.895000	1.254801	1.254801		12.895000	0.362442	0.362442		12.895000	1.781619	1.781619
	12.898000	0.965996	0.965996		12.898000	1.254877	1.254877		12.898000	0.362523	0.362523		12.898000	1.781823	1.781823
	12.901000	0.966087	0.966087		12.901000	1.254953	1.254953		12.901000	0.362604	0.362604		12.901000	1.782026	1.782026
	12.904000	0.966178	0.966178		12.904000	1.255029	1.255029		12.904000	0.362685	0.362685		12.904000	1.782229	1.782229
	12.907000	0.966269	0.966269		12.907000	1.255105	1.255105		12.907000	0.362765	0.362765		12.907000	1.782432	1.782432
	12.910000	0.966360	0.966360		12.910000	1.255181	1.255181		12.910000	0.362846	0.362846		12.910000	1.782635	1.782635
	12.913000	0.966451	0.966451		12.913000	1.255256	1.255256		12.913000	0.362927	0.362927		12.913000	1.782839	1.782839
	12.916000	0.966542	0.966542		12.916000	1.255332	1.255332		12.916000	0.363008	0.363008		12.916000	1.783042	1.783042
	12.919000	0.966633	0.966633		12.919000	1.255408	1.255408		12.919000	0.363088	0.363088		12.919000	1.783245	1.783245
	12.922000	0.966724	0.966724		12.922000	1.255484	1.255484		12.922000	0.363169	0.363169		12.922000	1.783448	1.783448
	12.925000	0.966815	0.966815		12.925000	1.255560	1.255560		12.925000	0.363250	0.363250		12.925000	1.783651	1.783651
	12.928000	0.966906	0.966906		12.928000	1.255636	1.255636		12.928000	0.363331	0.363331		12.928000	1.783854	1.783854
	12.931000	0.966997	0.966997		12.931000	1.255712	1.255712		12.931000	0.363411	0.363411		12.931000	1.784057	1.784057
	12.934000	0.967088	0.967088		12.934000	1.255788	1.255788		12.934000	0.363492	0.363492		12.934000	1.784260	1.784260
	12.937000	0.967179	0.967179		12.937000	1.255863	1.255863		12.937000	0.363573	0.363573		12.937000	1.784463	1.784463
	12.940000	0.967270	0.967270		12.940000	1.255939	1.255939		12.940000	0.363654	0.363654		12.940000	1.784667	1.784667
	12.943000	0.967361	0.967361		12.943000	1.256015	1.256015		12.943000	0.363734	0.363734		12.943000	1.784870	1.784870
	12.946000	0.967452	0.967452		12.946000	1.256091	1.256091		12.946000	0.363815	0.363815		12.946000	1.785073	1.785073
	12.949000	0.967543	0.967543		12.949000	1.256167	1.256167		12.949000	0.363896	0.363896		12.949000	1.785276	1.785276
	12.952000	0.967634	0.967634		12.952000	1.256243	1.256243		12.952000	0.363977	0.363977		12.952000	1.785479	1.785479
	12.955000	0.967725	0.967725		12.955000	1.256319	1.256319		12.955000	0.364057	0.364057		12.955000	1.785682	1.785682
	12.958000	0.967816	0.967816		12.958000	1.256394	1.256394		12.958000	0.364138	0.364138		12.958000	1.785885	1.785885
	12.961000	0.967907	0.967907		12.961000	1.256470	1.256470		12.961000	0.364219	0.364219		12.961000	1.786088	1.786088
	12.964000	0.967998	0.967998		12.964000	1.256546	1.256546		12.964000	0.364300	0.364300		12.964000	1.786291	1.786291
	12.967000	0.968089	0.968089		12.967000	1.256622	1.256622		12.967000	0.364380	0.364380		12.967000	1.786494	1.786494
	12.970000	0.968180	0.968180		12.970000	1.256698	1.256698		12.970000	0.364461	0.364461		12.970000	1.786697	1.786697
	12.973000	0.968271	0.968271		12.973000	1.256774	1.256774		12.973000	0.364542	0.364542		12.973000	1.786900	1.786900
	12.976000	0.968362	0.968362		12.976000	1.256850	1.256850		12.976000	0.364622	0.364622		12.976000	1.787103	1.787103
	12.979000	0.968453	0.968453		12.979000	1.256925	1.256925		12.979000	0.364703	0.364703		12.979000	1.787306	1.787306
	12.982000	0.968544	0.968544		12.982000	1.257001	1.257001		12.982000	0.364784	0.364784		12.982000	1.787509	1.787509
	12.985000	0.968635	0.968635		12.985000	1.257077	1.257077		12.985000	0.364865	0.364865		12.985000	1.787712	1.787712
	12.988000	0.968726	0.968726		12.988000	1.257153	1.257153		12.988000	0.364945	0.364945		12.988000	1.787915	1.787915
	12.991000	0.968817	0.968817		12.991000	1.257229	1.257229		12.991000	0.365026	0.365026		12.991000	1.788118	1.788118
	12.994000	0.968908	0.968908		12.994000	1.257305	1.257305		12.994000	0.365107	0.365107		12.994000	1.788321	1.788321
	12.997000	0.968999	0.968999		12.997000	1.257380	1.257380		12.997000	0.365187	0.365187		12.997000	1.788524	1.788524
	13.000000	0.969089	0.969089		13.000000	1.257456	1.257456		13.000000	0.365268	0.365268		13.000000	1.788727	1.788727
	13.003000	0.969180	0.969180		13.003000	1.257532	1.257532		13.003000	0.365349	0.365349		13.003000	1.788929	1.788929
	13.006000	0.969271	0.969271		13.006000	1.257608	1.257608		13.006000	0.365430	0.365430		13.006000	1.789132	1.789132
	13.009000	0.969362	0.969362		13.009000	1.257684	1.257684		13.009000	0.365510	0.365510		13.009000	1.789335	1.789335
	13.012000	0.969453	0.969453		13.012000	1.257760	1.257760		13.012000	0.365591	0.365591		13.012000	1.789538	1.789538
	13.015000	0.969544	0.969544		13.015000	1.257835	1.257835		13.015000	0.365672	0.365672		13.015000	1.789741	1.789741
	13.018000	0.969635	0.969635		13.018000	1.257911	1.257911		13.018000	0.365753	0.365753		13.018000	1.789944	1.789944
	13.021000	0.969726	0.969726		13.021000	1.257987	1.257987		13.021000	0.365833	0.365833		13.021000	1.790147	1.790147
	13.024000	0.969817	0.969817		13.024000	1.258063	1.258063		13.024000	0.365914	0.365914		13.024000	1.790350	1.790350
	13.027000	0.969908	0.969908		13.027000	1.258139	1.258139		13.027000	0.365995	0.365995		13.027000	1.790553	1.790553
	13.030000	0.969999	0.969999		13.030000	1.258215	1.258215		13.030000	0.366075	0.366075		13.030000	1.790755	1.790755
	13.033000	0.970090	0.970090		13.033000	1.258290	1.258290		13.033000	0.366156	0.366156		13.033000	1.790958	1.790958
	13.036000	0.970181	0.970181		13.036000	1.258366	1.258366		13.036000	0.366237	0.366237		13.036000	1.791161	1.791161
	13.039000	0.970272	0.970272		13.039000	1.258442	1.258442		13.039000	0.366317	0.366317		13.039000	1.791364	1.791364
	13.042000	0.970363	0.970363		13.042000	1.258518	1.258518		13.042000	0.366398	0.366398		13.042000	1.791567	1.791567
	13.045000	0.970454	0.970454		13.045000	1.258594	1.258594		13.045000	0.366479	0.366479		13.045000	1.791769	1.791769
	13.048000	0.970544	0.970544		13.048000	1.258670	1.258670		13.048000	0.366560	0.366560		13.048000	1.791972	1.791972
	13.051000	0.970635	0.970635		13.051000	1.258745	1.258745		13.051000	0.366640	0.366640		13.051000	1.792175	1.792175
	13.054000	0.970726	0.970726		13.054000	1.258821	1.258821		13.054000	0.366721	0.366721		13.054000	1.792378	1.792378
	13.057000	0.970817	0.970817		13.057000	1.258897	1.258897		13.057000	0.366802	0.366802		13.057000	1.792581	1.792581
	13.060000	0.970908	0.970908		13.060000	1.258973	1.258973		13.060000	0.366882	0.366882		13.060000	1.792783	1.792783
	13.063000	0.970999	0.970999		13.063000	1.259049	1.259049		13.063000	0.366963	0.366963		13.063000	1.792986	1.792986
	13.066000	0.971090	0.971090		13.066000	1.259124	1.259124		13.066000	0.367044	0.367044		13.066000	1.793189	1.793189
	13.069000	0.971181	0.971181		13.069000	1.259200	1.259200		13.069000	0.367124	0.367124		13.069000	1.793392	1.793392
	13.072000	0.971272	0.971272		13.072000	1.259276	1.259276		13.072000	0.367205	0.367205		13.072000	1.793594	1.793594
	13.075000	0.971363	0.971363		13.075000	1.259352	1.259352		13.075000	0.367286	0.367286		13.075000	1.793797	1.793797
	13.078000	0.971454	0.971454		13.078000	1.259428	1.259428		13.078000	0.367367	0.367367		13.078000	1.794000	1.794000
	13.081000	0.971545	0.971545		13.081000	1.259504	1.259504		13.081000	0.367447	0.367447		13.081000	1.794203	1.794203
	13.084000	0.971635	0.971635		13.084000	1.259579	1.259579		13.084000	0.367528	0.367528		13.084000	1.794405	1.794405
	13.087000	0.971726	0.971726		13.087000	1.259655	1.259655		13.087000	0.367609	0.367609		13.087000	1.794608	1.794608
	13.090000	0.971817	0.971817		13.090000	1.259731	1.259731		13.090000	0.367689	0.367689		13.090000	1.794811	1.794811
	13.093000	0.971908	0.971908		13.093000	1.259807	1.259807		13.093000	0.367770	0.367770		13.093000	1.795013	1.795013
	13.096000	0.971999	0.971999		13.096000	1.259883	1.259883		13.096000	0.367851	0.367851		13.096000	1.795216	1.795216
	13.099000	0.972090	0.972090		13.099000	1.259958	1.259958		13.099000	0.367931	0.367931		13.099000	1.795419	1.795419
	13.102000	0.972181	0.972181		13.102000	1.260034	1.260034		13.102000	0.368012	0.368012		13.102000	1.795621	1.795621
	13.105000	0.972272	0.972272		13.105000	1.260110	1.260110		13.105000	0.368093	0.368093		13.105000	1.795824	1.795824
	13.108000	0.972363	0.972363		13.108000	1.260186	1.260186		13.108000	0.368173	0.368173		13.108000	1.796027	1.796027
	13.111000	0.972454	0.972454		13.111000	1.260262	1.260262		13.111000	0.368254	0.368254		13.111000	1.796229	1.796229
	13.114000	0.972544	0.972544		13.114000	1.260337	1.260337		13.114000	0.368335	0.368335		13.114000	1.796432	1.796432
	13.117000	0.972635	0.972635		13.117000	1.260413	1.260413		13.117000	0.368415	0.368415		13.117000	1.796634	1.796634
	13.120000	0.972726	0.972726		13.120000	1.260489	1.260489		13.120000	0.368496	0.368496		13.120000	1.796837	1.796837
	13.123000	0.972817	0.972817		13.123000	1.260565	1.260565		13.123000	0.368577	0.368577		13.123000	1.797040	1.797040
	13.126000	0.972908	0.972908		13.126000	1.260641	1.260641		13.126000	0.368657	0.368657		13.126000	1.797242	1.797242
	13.129000	0.972999	0.972999		13.129000	1.260716	1.260716		13.129000	0.368738	0.368738		13.129000	1.797445	1.797445
	13.132000	0.973090	0.973090		13.132000	1.260792	1.260792		13.132000	0.368819	0.368819		13.132000	1.797647	1.797647
	13.135000	0.973181	0.973181		13.135000	1.260868	1.260868		13.135000	0.368899	0.368899		13.135000	1.797850	1.797850
	13.138000	0.973272	0.973272		13.138000	1.260944	1.260944		13.138000	0.368980	0.368980		13.138000	1.798052	1.798052
	13.141000	0.973362	0.973362		13.141000	1.261019	1.261019		13.141000	0.369061	0.369061		13.141000	1.798255	1.798255
	13.144000	0.973453	0.973453		13.144000	1.261095	1.261095		13.144000	0.369141	0.369141		13.144000	1.798458	1.798458
	13.147000	0.973544	0.973544		13.147000	1.261171	1.261171		13.147000	0.369222	0.369222		13.147000	1.798660	1.798660
	13.150000	0.973635	0.973635		13.150000	1.261247	1.261247		13.150000	0.369303	0.369303		13.150000	1.798863	1.798863
	13.153000	0.973726	0.973726		13.153000	1.261323	1.261323		13.153000	0.369383	0.369383		13.153000	1.799065	1.799065
	13.156000	0.973817	0.973817		13.156000	1.261398	1.261398		13.156000	0.369464	0.369464		13.156000	1.799268	1.799268
	13.159000	0.973908	0.973908		13.159000	1.261474	1.261474		13.159000	0.369545	0.369545		13.159000	1.799470	1.799470
	13.162000	0.973999	0.973999		13.162000	1.261550	1.261550		13.162000	0.369625	0.369625		13.162000	1.799673	1.799673
	13.165000	0.974089	0.974089		13.165000	1.261626	1.261626		13.165000	0.369706	0.369706		13.165000	1.799875	1.799875
	13.168000	0.974180	0.974180		13.168000	1.261702	1.261702		13.168000	0.369787	0.369787		13.168000	1.800078	1.800078
	13.171000	0.974271	0.974271		13.171000	1.261777	1.261777		13.171000	0.369867	0.369867		13.171000	1.800280	1.800280
	13.174000	0.974362	0.974362		13.174000	1.261853	1.261853		13.174000	0.369948	0.369948		13.174000	1.800483	1.800483
	13.177000	0.974453	0.974453		13.177000	1.261929	1.261929		13.177000	0.370029	0.370029		13.177000	1.800685	1.800685
	13.180000	0.974544	0.974544		13.180000	1.262005	1.262005		13.180000	0.370109	0.370109		13.180000	1.800888	1.800888
	13.183000	0.974635	0.974635		13.183000	1.262080	1.262080		13.183000	0.370190	0.370190		13.183000	1.801090	1.801090
	13.186000	0.974725	0.974725		13.186000	1.262156	1.262156		13.186000	0.370271	0.370271		13.186000	1.801292	1.801292
	13.189000	0.974816	0.974816		13.189000	1.262232	1.262232		13.189000	0.370351	0.370351		13.189000	1.801495	1.801495
	13.192000	0.974907	0.974907		13.192000	1.262308	1.262308		13.192000	0.370432	0.370432		13.192000	1.801697	1.801697
	13.195000	0.974998	0.974998		13.195000	1.262384	1.262384		13.195000	0.370513	0.370513		13.195000	1.801900	1.801900
	13.198000	0.975089	0.975089		13.198000	1.262459	1.262459		13.198000	0.370593	0.370593		13.198000	1.802102	1.802102
	13.201000	0.975180	0.975180		13.201000	1.262535	1.262535		13.201000	0.370674	0.370674		13.201000	1.802304	1.802304
	13.204000	0.975271	0.975271		13.204000	1.262611	1.262611		13.204000	0.370755	0.370755		13.204000	1.802507	1.802507
	13.207000	0.975361	0.975361		13.207000	1.262687	1.262687		13.207000	0.370835	0.370835		13.207000	1.802709	1.802709
	13.210000	0.975452	0.975452		13.210000	1.262762	1.262762		13.210000	0.370916	0.370916		13.210000	1.802912	1.802912
	13.213000	0.975543	0.975543		13.213000	1.262838	1.262838		13.213000	0.370996	0.370996		13.213000	1.803114	1.803114
	13.216000	0.975634	0.975634		13.216000	1.262914	1.262914		13.216000	0.371077	0.371077		13.216000	1.803316	1.803316
	13.219000	0.975725	0.975725		13.219000	1.262990	1.262990		13.219000	0.371158	0.371158		13.219000	1.803519	1.803519
	13.222000	0.975816	0.975816		13.222000	1.263065	1.263065		13.222000	0.371238	0.371238		13.222000	1.803721	1.803721
	13.225000	0.975906	0.975906		13.225000	1.263141	1.263141		13.225000	0.371319	0.371319		13.225000	1.803923	1.803923
	13.228000	0.975997	0.975997		13.228000	1.263217	1.263217		13.228000	0.371400	0.371400		13.228000	1.804126	1.804126
	13.231000	0.976088	0.976088		13.231000	1.263293	1.263293		13.231000	0.371480	0.371480		13.231000	1.804328	1.804328
	13.234000	0.976179	0.976179		13.234000	1.263368	1.263368		13.234000	0.371561	0.371561		13.234000	1.804530	1.804530
	13.237000	0.976270	0.976270		13.237000	1.263444	1.263444		13.237000	0.371642	0.371642		13.237000	1.804733	1.804733
	13.240000	0.976361	0.976361		13.240000	1.263520	1.263520		13.240000	0.371722	0.371722		13.240000	1.804935	1.804935
	13.243000	0.976451	0.976451		13.243000	1.263596	1.263596		13.243000	0.371803	0.371803		13.243000	1.805137	1.805137
	13.246000	0.976542	0.976542		13.246000	1.263671	1.263671		13.246000	0.371883	0.371883		13.246000	1.805339	1.805339
	13.249000	0.976633	0.976633		13.249000	1.263747	1.263747		13.249000	0.371964	0.371964		13.249000	1.805542	1.805542
	13.252000	0.976724	0.976724		13.252000	1.263823	1.263823		13.252000	0.372045	0.372045		13.252000	1.805744	1.805744
	13.255000	0.976815	0.976815		13.255000	1.263899	1.263899		13.255000	0.372125	0.372125		13.255000	1.805946	1.805946
	13.258000	0.976906	0.976906		13.258000	1.263974	1.263974		13.258000	0.372206	0.372206		13.258000	1.806148	1.806148
	13.261000	0.976996	0.976996		13.261000	1.264050	1.264050		13.261000	0.372287	0.372287		13.261000	1.806351	1.806351
	13.264000	0.977087	0.977087		13.264000	1.264126	1.264126		13.264000	0.372367	0.372367		13.264000	1.806553	1.806553
	13.267000	0.977178	0.977178		13.267000	1.264202	1.264202		13.267000	0.372448	0.372448		13.267000	1.806755	1.806755
	13.270000	0.977269	0.977269		13.270000	1.264277	1.264277		13.270000	0.372528	0.372528		13.270000	1.806957	1.806957
	13.273000	0.977360	0.977360		13.273000	1.264353	1.264353		13.273000	0.372609	0.372609		13.273000	1.807160	1.807160
	13.276000	0.977450	0.977450		13.276000	1.264429	1.264429		13.276000	0.372690	0.372690		13.276000	1.807362	1.807362
	13.279000	0.977541	0.977541		13.279000	1.264505	1.264505		13.279000	0.372770	0.372770		13.279000	1.807564	1.807564
	13.282000	0.977632	0.977632		13.282000	1.264580	1.264580		13.282000	0.372851	0.372851		13.282000	1.807766	1.807766
	13.285000	0.977723	0.977723		13.285000	1.264656	1.264656		13.285000	0.372931	0.372931		13.285000	1.807968	1.807968
	13.288000	0.977814	0.977814		13.288000	1.264732	1.264732		13.288000	0.373012	0.373012		13.288000	1.808170	1.808170
	13.291000	0.977905	0.977905		13.291000	1.264808	1.264808		13.291000	0.373093	0.373093		13.291000	1.808373	1.808373
	13.294000	0.977995	0.977995		13.294000	1.264883	1.264883		13.294000	0.373173	0.373173		13.294000	1.808575	1.808575
	13.297000	0.978086	0.978086		13.297000	1.264959	1.264959		13.297000	0.373254	0.373254		13.297000	1.808777	1.808777
	13.300000	0.978177	0.978177		13.300000	1.265035	1.265035		13.300000	0.373335	0.373335		13.300000	1.808979	1.808979
	13.303000	0.978268	0.978268		13.303000	1.265111	1.265111		13.303000	0.373415	0.373415		13.303000	1.809181	1.809181
	13.306000	0.978359	0.978359		13.306000	1.265186	1.265186		13.306000	0.373496	0.373496		13.306000	1.809383	1.809383
	13.309000	0.978449	0.978449		13.309000	1.265262	1.265262		13.309000	0.373576	0.373576		13.309000	1.809585	1.809585
	13.312000	0.978540	0.978540		13.312000	1.265338	1.265338		13.312000	0.373657	0.373657		13.312000	1.809787	1.809787
	13.315000	0.978631	0.978631		13.315000	1.265413	1.265413		13.315000	0.373738	0.373738		13.315000	1.809990	1.809990
	13.318000	0.978722	0.978722		13.318000	1.265489	1.265489		13.318000	0.373818	0.373818		13.318000	1.810192	1.810192
	13.321000	0.978813	0.978813		13.321000	1.265565	1.265565		13.321000	0.373899	0.373899		13.321000	1.810394	1.810394
	13.324000	0.978903	0.978903		13.324000	1.265641	1.265641		13.324000	0.373979	0.373979		13.324000	1.810596	1.810596
	13.327000	0.978994	0.978994		13.327000	1.265716	1.265716		13.327000	0.374060	0.374060		13.327000	1.810798	1.810798
	13.330000	0.979085	0.979085		13.330000	1.265792	1.265792		13.330000	0.374141	0.374141		13.330000	1.811000	1.811000
	13.333000	0.979176	0.979176		13.333000	1.265868	1.265868		13.333000	0.374221	0.374221		13.333000	1.811202	1.811202
	13.336000	0.979266	0.979266		13.336000	1.265944	1.265944		13.336000	0.374302	0.374302		13.336000	1.811404	1.811404
	13.339000	0.979357	0.979357		13.339000	1.266019	1.266019		13.339000	0.374382	0.374382		13.339000	1.811606	1.811606
	13.342000	0.979448	0.979448		13.342000	1.266095	1.266095		13.342000	0.374463	0.374463		13.342000	1.811808	1.811808
	13.345000	0.979539	0.979539		13.345000	1.266171	1.266171		13.345000	0.374544	0.374544		13.345000	1.812010	1.812010
	13.348000	0.979630	0.979630		13.348000	1.266246	1.266246		13.348000	0.374624	0.374624		13.348000	1.812212	1.812212
	13.351000	0.979720	0.979720		13.351000	1.266322	1.266322		13.351000	0.374705	0.374705		13.351000	1.812414	1.812414
	13.354000	0.979811	0.979811		13.354000	1.266398	1.266398		13.354000	0.374785	0.374785		13.354000	1.812616	1.812616
	13.357000	0.979902	0.979902		13.357000	1.266474	1.266474		13.357000	0.374866	0.374866		13.357000	1.812818	1.812818
	13.360000	0.979993	0.979993		13.360000	1.266549	1.266549		13.360000	0.374946	0.374946		13.360000	1.813020	1.813020
	13.363000	0.980083	0.980083		13.363000	1.266625	1.266625		13.363000	0.375027	0.375027		13.363000	1.813222	1.813222
	13.366000	0.980174	0.980174		13.366000	1.266701	1.266701		13.366000	0.375108	0.375108		13.366000	1.813424	1.813424
	13.369000	0.980265	0.980265		13.369000	1.266776	1.266776		13.369000	0.375188	0.375188		13.369000	1.813626	1.813626
	13.372000	0.980356	0.980356		13.372000	1.266852	1.266852		13.372000	0.375269	0.375269		13.372000	1.813828	1.813828
	13.375000	0.980447	0.980447		13.375000	1.266928	1.266928		13.375000	0.375349	0.375349		13.375000	1.814030	1.814030
	13.378000	0.980537	0.980537		13.378000	1.267004	1.267004		13.378000	0.375430	0.375430		13.378000	1.814232	1.814232
	13.381000	0.980628	0.980628		13.381000	1.267079	1.267079		13.381000	0.375511	0.375511		13.381000	1.814434	1.814434
	13.384000	0.980719	0.980719		13.384000	1.267155	1.267155		13.384000	0.375591	0.375591		13.384000	1.814636	1.814636
	13.387000	0.980810	0.980810		13.387000	1.267231	1.267231		13.387000	0.375672	0.375672		13.387000	1.814837	1.814837
	13.390000	0.980900	0.980900		13.390000	1.267306	1.267306		13.390000	0.375752	0.375752		13.390000	1.815039	1.815039
	13.393000	0.980991	0.980991		13.393000	1.267382	1.267382		13.393000	0.375833	0.375833		13.393000	1.815241	1.815241
	13.396000	0.981082	0.981082		13.396000	1.267458	1.267458		13.396000	0.375913	0.375913		13.396000	1.815443	1.815443
	13.399000	0.981173	0.981173		13.399000	1.267533	1.267533		13.399000	0.375994	0.375994		13.399000	1.815645	1.815645
	13.402000	0.981263	0.981263		13.402000	1.267609	1.267609		13.402000	0.376075	0.376075		13.402000	1.815847	1.815847
	13.405000	0.981354	0.981354		13.405000	1.267685	1.267685		13.405000	0.376155	0.376155		13.405000	1.816049	1.816049
	13.408000	0.981445	0.981445		13.408000	1.267761	1.267761		13.408000	0.376236	0.376236		13.408000	1.816251	1.816251
	13.411000	0.981536	0.981536		13.411000	1.267836	1.267836		13.411000	0.376316	0.376316		13.411000	1.816452	1.816452
	13.414000	0.981626	0.981626		13.414000	1.267912	1.267912		13.414000	0.376397	0.376397		13.414000	1.816654	1.816654
	13.417000	0.981717	0.981717		13.417000	1.267988	1.267988		13.417000	0.376477	0.376477		13.417000	1.816856	1.816856
	13.420000	0.981808	0.981808		13.420000	1.268063	1.268063		13.420000	0.376558	0.376558		13.420000	1.817058	1.817058
	13.423000	0.981899	0.981899		13.423000	1.268139	1.268139		13.423000	0.376639	0.376639		13.423000	1.817260	1.817260
	13.426000	0.981989	0.981989		13.426000	1.268215	1.268215		13.426000	0.376719	0.376719		13.426000	1.817461	1.817461
	13.429000	0.982080	0.982080		13.429000	1.268290	1.268290		13.429000	0.376800	0.376800		13.429000	1.817663	1.817663
	13.432000	0.982171	0.982171		13.432000	1.268366	1.268366		13.432000	0.376880	0.376880		13.432000	1.817865	1.817865
	13.435000	0.982262	0.982262		13.435000	1.268442	1.268442		13.435000	0.376961	0.376961		13.435000	1.818067	1.818067
	13.438000	0.982352	0.982352		13.438000	1.268517	1.268517		13.438000	0.377041	0.377041		13.438000	1.818269	1.818269
	13.441000	0.982443	0.982443		13.441000	1.268593	1.268593		13.441000	0.377122	0.377122		13.441000	1.818470	1.818470
	13.444000	0.982534	0.982534		13.444000	1.268669	1.268669		13.444000	0.377202	0.377202		13.444000	1.818672	1.818672
	13.447000	0.982624	0.982624		13.447000	1.268745	1.268745		13.447000	0.377283	0.377283		13.447000	1.818874	1.818874
	13.450000	0.982715	0.982715		13.450000	1.268820	1.268820		13.450000	0.377364	0.377364		13.450000	1.819076	1.819076
	13.453000	0.982806	0.982806		13.453000	1.268896	1.268896		13.453000	0.377444	0.377444		13.453000	1.819277	1.819277
	13.456000	0.982897	0.982897		13.456000	1.268972	1.268972		13.456000	0.377525	0.377525		13.456000	1.819479	1.819479
	13.459000	0.982987	0.982987		13.459000	1.269047	1.269047		13.459000	0.377605	0.377605		13.459000	1.819681	1.819681
	13.462000	0.983078	0.983078		13.462000	1.269123	1.269123		13.462000	0.377686	0.377686		13.462000	1.819882	1.819882
	13.465000	0.983169	0.983169		13.465000	1.269199	1.269199		13.465000	0.377766	0.377766		13.465000	1.820084	1.820084
	13.468000	0.983259	0.983259		13.468000	1.269274	1.269274		13.468000	0.377847	0.377847		13.468000	1.820286	1.820286
	13.471000	0.983350	0.983350		13.471000	1.269350	1.269350		13.471000	0.377927	0.377927		13.471000	1.820488	1.820488
	13.474000	0.983441	0.983441		13.474000	1.269426	1.269426		13.474000	0.378008	0.378008		13.474000	1.820689	1.820689
	13.477000	0.983532	0.983532		13.477000	1.269501	1.269501		13.477000	0.378088	0.378088		13.477000	1.820891	1.820891
	13.480000	0.983622	0.983622		13.480000	1.269577	1.269577		13.480000	0.378169	0.378169		13.480000	1.821093	1.821093
	13.483000	0.983713	0.983713		13.483000	1.269653	1.269653		13.483000	0.378250	0.378250		13.483000	1.821294	1.821294
	13.486000	0.983804	0.983804		13.486000	1.269728	1.269728		13.486000	0.378330	0.378330		13.486000	1.821496	1.821496
	13.489000	0.983894	0.983894		13.489000	1.269804	1.269804		13.489000	0.378411	0.378411		13.489000	1.821697	1.821697
	13.492000	0.983985	0.983985		13.492000	1.269880	1.269880		13.492000	0.378491	0.378491		13.492000	1.821899	1.821899
	13.495000	0.984076	0.984076		13.495000	1.269955	1.269955		13.495000	0.378572	0.378572		13.495000	1.822101	1.822101
	13.498000	0.984167	0.984167		13.498000	1.270031	1.270031		13.498000	0.378652	0.378652		13.498000	1.822302	1.822302
	13.501000	0.984257	0.984257		13.501000	1.270107	1.270107		13.501000	0.378733	0.378733		13.501000	1.822504	1.822504
	13.504000	0.984348	0.984348		13.504000	1.270182	1.270182		13.504000	0.378813	0.378813		13.504000	1.822706	1.822706
	13.507000	0.984439	0.984439		13.507000	1.270258	1.270258		13.507000	0.378894	0.378894		13.507000	1.822907	1.822907
	13.510000	0.984529	0.984529		13.510000	1.270334	1.270334		13.510000	0.378974	0.378974		13.510000	1.823109	1.823109
	13.513000	0.984620	0.984620		13.513000	1.270409	1.270409		13.513000	0.379055	0.379055		13.513000	1.823310	1.823310
	13.516000	0.984711	0.984711		13.516000	1.270485	1.270485		13.516000	0.379135	0.379135		13.516000	1.823512	1.823512
	13.519000	0.984802	0.984802		13.519000	1.270561	1.270561		13.519000	0.379216	0.379216		13.519000	1.823713	1.823713
	13.522000	0.984892	0.984892		13.522000	1.270636	1.270636		13.522000	0.379297	0.379297		13.522000	1.823915	1.823915
	13.525000	0.984983	0.984983		13.525000	1.270712	1.270712		13.525000	0.379377	0.379377		13.525000	1.824117	1.824117
	13.528000	0.985074	0.985074		13.528000	1.270788	1.270788		13.528000	0.379458	0.379458		13.528000	1.824318	1.824318
	13.531000	0.985164	0.985164		13.531000	1.270863	1.270863		13.531000	0.379538	0.379538		13.531000	1.824520	1.824520
	13.534000	0.985255	0.985255		13.534000	1.270939	1.270939		13.534000	0.379619	0.379619		13.534000	1.824721	1.824721
	13.537000	0.985346	0.985346		13.537000	1.271014	1.271014		13.537000	0.379699	0.379699		13.537000	1.824923	1.824923
	13.540000	0.985436	0.985436		13.540000	1.271090	1.271090		13.540000	0.379780	0.379780		13.540000	1.825124	1.825124
	13.543000	0.985527	0.985527		13.543000	1.271166	1.271166		13.543000	0.379860	0.379860		13.543000	1.825326	1.825326
	13.546000	0.985618	0.985618		13.546000	1.271241	1.271241		13.546000	0.379941	0.379941		13.546000	1.825527	1.825527
	13.549000	0.985708	0.985708		13.549000	1.271317	1.271317		13.549000	0.380021	0.380021		13.549000	1.825729	1.825729
	13.552000	0.985799	0.985799		13.552000	1.271393	1.271393		13.552000	0.380102	0.380102		13.552000	1.825930	1.825930
	13.555000	0.985890	0.985890		13.555000	1.271468	1.271468		13.555000	0.380182	0.380182		13.555000	1.826132	1.826132
	13.558000	0.985980	0.985980		13.558000	1.271544	1.271544		13.558000	0.380263	0.380263		13.558000	1.826333	1.826333
	13.561000	0.986071	0.986071		13.561000	1.271620	1.271620		13.561000	0.380343	0.380343		13.561000	1.826534	1.826534
	13.564000	0.986162	0.986162		13.564000	1.271695	1.271695		13.564000	0.380424	0.380424		13.564000	1.826736	1.826736
	13.567000	0.986252	0.986252		13.567000	1.271771	1.271771		13.567000	0.380504	0.380504		13.567000	1.826937	1.826937
	13.570000	0.986343	0.986343		13.570000	1.271847	1.271847		13.570000	0.380585	0.380585		13.570000	1.827139	1.827139
	13.573000	0.986434	0.986434		13.573000	1.271922	1.271922		13.573000	0.380665	0.380665		13.573000	1.827340	1.827340
	13.576000	0.986524	0.986524		13.576000	1.271998	1.271998		13.576000	0.380746	0.380746		13.576000	1.827542	1.827542
	13.579000	0.986615	0.986615		13.579000	1.272073	1.272073		13.579000	0.380826	0.380826		13.579000	1.827743	1.827743
	13.582000	0.986706	0.986706		13.582000	1.272149	1.272149		13.582000	0.380907	0.380907		13.582000	1.827944	1.827944
	13.585000	0.986796	0.986796		13.585000	1.272225	1.272225		13.585000	0.380987	0.380987		13.585000	1.828146	1.828146
	13.588000	0.986887	0.986887		13.588000	1.272300	1.272300		13.588000	0.381068	0.381068		13.588000	1.828347	1.828347
	13.591000	0.986978	0.986978		13.591000	1.272376	1.272376		13.591000	0.381148	0.381148		13.591000	1.828548	1.828548
	13.594000	0.987068	0.987068		13.594000	1.272452	1.272452		13.594000	0.381229	0.381229		13.594000	1.828750	1.828750
	13.597000	0.987159	0.987159		13.597000	1.272527	1.272527		13.597000	0.381309	0.381309		13.597000	1.828951	1.828951
	13.600000	0.987250	0.987250		13.600000	1.272603	1.272603		13.600000	0.381390	0.381390		13.600000	1.829153	1.829153
	13.603000	0.987340	0.987340		13.603000	1.272679	1.272679		13.603000	0.381470	0.381470		13.603000	1.829354	1.829354
	13.606000	0.987431	0.987431		13.606000	1.272754	1.272754		13.606000	0.381551	0.381551		13.606000	1.829555	1.829555
	13.609000	0.987522	0.987522		13.609000	1.272830	1.272830		13.609000	0.381631	0.381631		13.609000	1.829757	1.829757
	13.612000	0.987612	0.987612		13.612000	1.272905	1.272905		13.612000	0.381712	0.381712		13.612000	1.829958	1.829958
	13.615000	0.987703	0.987703		13.615000	1.272981	1.272981		13.615000	0.381792	0.381792		13.615000	1.830159	1.830159
	13.618000	0.987794	0.987794		13.618000	1.273057	1.273057		13.618000	0.381873	0.381873		13.618000	1.830360	1.830360
	13.621000	0.987884	0.987884		13.621000	1.273132	1.273132		13.621000	0.381953	0.381953		13.621000	1.830562	1.830562
	13.624000	0.987975	0.987975		13.624000	1.273208	1.273208		13.624000	0.382034	0.382034		13.624000	1.830763	1.830763
	13.627000	0.988066	0.988066		13.627000	1.273284	1.273284		13.627000	0.382114	0.382114		13.627000	1.830964	1.830964
	13.630000	0.988156	0.988156		13.630000	1.273359	1.273359		13.630000	0.382195	0.382195		13.630000	1.831166	1.831166
	13.633000	0.988247	0.988247		13.633000	1.273435	1.273435		13.633000	0.382275	0.382275		13.633000	1.831367	1.831367
	13.636000	0.988337	0.988337		13.636000	1.273510	1.273510		13.636000	0.382356	0.382356		13.636000	1.831568	1.831568
	13.639000	0.988428	0.988428		13.639000	1.273586	1.273586		13.639000	0.382436	0.382436		13.639000	1.831769	1.831769
	13.642000	0.988519	0.988519		13.642000	1.273662	1.273662		13.642000	0.382517	0.382517		13.642000	1.831971	1.831971
	13.645000	0.988609	0.988609		13.645000	1.273737	1.273737		13.645000	0.382597	0.382597		13.645000	1.832172	1.832172
	13.648000	0.988700	0.988700		13.648000	1.273813	1.273813		13.648000	0.382678	0.382678		13.648000	1.832373	1.832373
	13.651000	0.988791	0.988791		13.651000	1.273888	1.273888		13.651000	0.382758	0.382758		13.651000	1.832574	1.832574
	13.654000	0.988881	0.988881		13.654000	1.273964	1.273964		13.654000	0.382839	0.382839		13.654000	1.832775	1.832775
	13.657000	0.988972	0.988972		13.657000	1.274040	1.274040		13.657000	0.382919	0.382919		13.657000	1.832977	1.832977
	13.660000	0.989062	0.989062		13.660000	1.274115	1.274115		13.660000	0.383000	0.383000		13.660000	1.833178	1.833178
	13.663000	0.989153	0.989153		13.663000	1.274191	1.274191		13.663000	0.383080	0.383080		13.663000	1.833379	1.833379
	13.666000	0.989244	0.989244		13.666000	1.274266	1.274266		13.666000	0.383161	0.383161		13.666000	1.833580	1.833580
	13.669000	0.989334	0.989334		13.669000	1.274342	1.274342		13.669000	0.383241	0.383241		13.669000	1.833781	1.833781
	13.672000	0.989425	0.989425		13.672000	1.274418	1.274418		13.672000	0.383321	0.383321		13.672000	1.833983	1.833983
	13.675000	0.989516	0.989516		13.675000	1.274493	1.274493		13.675000	0.383402	0.383402		13.675000	1.834184	1.834184
	13.678000	0.989606	0.989606		13.678000	1.274569	1.274569		13.678000	0.383482	0.383482		13.678000	1.834385	1.834385
	13.681000	0.989697	0.989697		13.681000	1.274644	1.274644		13.681000	0.383563	0.383563		13.681000	1.834586	1.834586
	13.684000	0.989787	0.989787		13.684000	1.274720	1.274720		13.684000	0.383643	0.383643		13.684000	1.834787	1.834787
	13.687000	0.989878	0.989878		13.687000	1.274796	1.274796		13.687000	0.383724	0.383724		13.687000	1.834988	1.834988
	13.690000	0.989969	0.989969		13.690000	1.274871	1.274871		13.690000	0.383804	0.383804		13.690000	1.835189	1.835189
	13.693000	0.990059	0.990059		13.693000	1.274947	1.274947		13.693000	0.383885	0.383885		13.693000	1.835390	1.835390
	13.696000	0.990150	0.990150		13.696000	1.275022	1.275022		13.696000	0.383965	0.383965		13.696000	1.835591	1.835591
	13.699000	0.990240	0.990240		13.699000	1.275098	1.275098		13.699000	0.384046	0.384046		13.699000	1.835793	1.835793
	13.702000	0.990331	0.990331		13.702000	1.275174	1.275174		13.702000	0.384126	0.384126		13.702000	1.835994	1.835994
	13.705000	0.990422	0.990422		13.705000	1.275249	1.275249		13.705000	0.384207	0.384207		13.705000	1.836195	1.836195
	13.708000	0.990512	0.990512		13.708000	1.275325	1.275325		13.708000	0.384287	0.384287		13.708000	1.836396	1.836396
	13.711000	0.990603	0.990603		13.711000	1.275400	1.275400		13.711000	0.384368	0.384368		13.711000	1.836597	1.836597
	13.714000	0.990693	0.990693		13.714000	1.275476	1.275476		13.714000	0.384448	0.384448		13.714000	1.836798	1.836798
	13.717000	0.990784	0.990784		13.717000	1.275552	1.275552		13.717000	0.384528	0.384528		13.717000	1.836999	1.836999
	13.720000	0.990875	0.990875		13.720000	1.275627	1.275627		13.720000	0.384609	0.384609		13.720000	1.837200	1.837200
	13.723000	0.990965	0.990965		13.723000	1.275703	1.275703		13.723000	0.384689	0.384689		13.723000	1.837401	1.837401
	13.726000	0.991056	0.991056		13.726000	1.275778	1.275778		13.726000	0.384770	0.384770		13.726000	1.837602	1.837602
	13.729000	0.991146	0.991146		13.729000	1.275854	1.275854		13.729000	0.384850	0.384850		13.729000	1.837803	1.837803
	13.732000	0.991237	0.991237		13.732000	1.275930	1.275930		13.732000	0.384931	0.384931		13.732000	1.838004	1.838004
	13.735000	0.991328	0.991328		13.735000	1.276005	1.276005		13.735000	0.385011	0.385011		13.735000	1.838205	1.838205
	13.738000	0.991418	0.991418		13.738000	1.276081	1.276081		13.738000	0.385092	0.385092		13.738000	1.838406	1.838406
	13.741000	0.991509	0.991509		13.741000	1.276156	1.276156		13.741000	0.385172	0.385172		13.741000	1.838607	1.838607
	13.744000	0.991599	0.991599		13.744000	1.276232	1.276232		13.744000	0.385252	0.385252		13.744000	1.838808	1.838808
	13.747000	0.991690	0.991690		13.747000	1.276307	1.276307		13.747000	0.385333	0.385333		13.747000	1.839009	1.839009
	13.750000	0.991781	0.991781		13.750000	1.276383	1.276383		13.750000	0.385413	0.385413		13.750000	1.839210	1.839210
	13.753000	0.991871	0.991871		13.753000	1.276459	1.276459		13.753000	0.385494	0.385494		13.753000	1.839411	1.839411
	13.756000	0.991962	0.991962		13.756000	1.276534	1.276534		13.756000	0.385574	0.385574		13.756000	1.839612	1.839612
	13.759000	0.992052	0.992052		13.759000	1.276610	1.276610		13.759000	0.385655	0.385655		13.759000	1.839813	1.839813
	13.762000	0.992143	0.992143		13.762000	1.276685	1.276685		13.762000	0.385735	0.385735		13.762000	1.840014	1.840014
	13.765000	0.992233	0.992233		13.765000	1.276761	1.276761		13.765000	0.385816	0.385816		13.765000	1.840215	1.840215
	13.768000	0.992324	0.992324		13.768000	1.276836	1.276836		13.768000	0.385896	0.385896		13.768000	1.840415	1.840415
	13.771000	0.992415	0.992415		13.771000	1.276912	1.276912		13.771000	0.385976	0.385976		13.771000	1.840616	1.840616
	13.774000	0.992505	0.992505		13.774000	1.276988	1.276988		13.774000	0.386057	0.386057		13.774000	1.840817	1.840817
	13.777000	0.992596	0.992596		13.777000	1.277063	1.277063		13.777000	0.386137	0.386137		13.777000	1.841018	1.841018
	13.780000	0.992686	0.992686		13.780000	1.277139	1.277139		13.780000	0.386218	0.386218		13.780000	1.841219	1.841219
	13.783000	0.992777	0.992777		13.783000	1.277214	1.277214		13.783000	0.386298	0.386298		13.783000	1.841420	1.841420
	13.786000	0.992867	0.992867		13.786000	1.277290	1.277290		13.786000	0.386379	0.386379		13.786000	1.841621	1.841621
	13.789000	0.992958	0.992958		13.789000	1.277365	1.277365		13.789000	0.386459	0.386459		13.789000	1.841822	1.841822
	13.792000	0.993049	0.993049		13.792000	1.277441	1.277441		13.792000	0.386539	0.386539		13.792000	1.842022	1.842022
	13.795000	0.993139	0.993139		13.795000	1.277517	1.277517		13.795000	0.386620	0.386620		13.795000	1.842223	1.842223
	13.798000	0.993230	0.993230		13.798000	1.277592	1.277592		13.798000	0.386700	0.386700		13.798000	1.842424	1.842424
	13.801000	0.993320	0.993320		13.801000	1.277668	1.277668		13.801000	0.386781	0.386781		13.801000	1.842625	1.842625
	13.804000	0.993411	0.993411		13.804000	1.277743	1.277743		13.804000	0.386861	0.386861		13.804000	1.842826	1.842826
	13.807000	0.993501	0.993501		13.807000	1.277819	1.277819		13.807000	0.386942	0.386942		13.807000	1.843027	1.843027
	13.810000	0.993592	0.993592		13.810000	1.277894	1.277894		13.810000	0.387022	0.387022		13.810000	1.843227	1.843227
	13.813000	0.993682	0.993682		13.813000	1.277970	1.277970		13.813000	0.387102	0.387102		13.813000	1.843428	1.843428
	13.816000	0.993773	0.993773		13.816000	1.278045	1.278045		13.816000	0.387183	0.387183		13.816000	1.843629	1.843629
	13.819000	0.993864	0.993864		13.819000	1.278121	1.278121		13.819000	0.387263	0.387263		13.819000	1.843830	1.843830
	13.822000	0.993954	0.993954		13.822000	1.278197	1.278197		13.822000	0.387344	0.387344		13.822000	1.844030	1.844030
	13.825000	0.994045	0.994045		13.825000	1.278272	1.278272		13.825000	0.387424	0.387424		13.825000	1.844231	1.844231
	13.828000	0.994135	0.994135		13.828000	1.278348	1.278348		13.828000	0.387505	0.387505		13.828000	1.844432	1.844432
	13.831000	0.994226	0.994226		13.831000	1.278423	1.278423		13.831000	0.387585	0.387585		13.831000	1.844633	1.844633
	13.834000	0.994316	0.994316		13.834000	1.278499	1.278499		13.834000	0.387665	0.387665		13.834000	1.844833	1.844833
	13.837000	0.994407	0.994407		13.837000	1.278574	1.278574		13.837000	0.387746	0.387746		13.837000	1.845034	1.845034
	13.840000	0.994497	0.994497		13.840000	1.278650	1.278650		13.840000	0.387826	0.387826		13.840000	1.845235	1.845235
	13.843000	0.994588	0.994588		13.843000	1.278725	1.278725		13.843000	0.387907	0.387907		13.843000	1.845436	1.845436
	13.846000	0.994678	0.994678		13.846000	1.278801	1.278801		13.846000	0.387987	0.387987		13.846000	1.845636	1.845636
	13.849000	0.994769	0.994769		13.849000	1.278876	1.278876		13.849000	0.388067	0.388067		13.849000	1.845837	1.845837
	13.852000	0.994859	0.994859		13.852000	1.278952	1.278952		13.852000	0.388148	0.388148		13.852000	1.846038	1.846038
	13.855000	0.994950	0.994950		13.855000	1.279027	1.279027		13.855000	0.388228	0.388228		13.855000	1.846238	1.846238
	13.858000	0.995040	0.995040		13.858000	1.279103	1.279103		13.858000	0.388309	0.388309		13.858000	1.846439	1.846439
	13.861000	0.995131	0.995131		13.861000	1.279179	1.279179		13.861000	0.388389	0.388389		13.861000	1.846640	1.846640
	13.864000	0.995222	0.995222		13.864000	1.279254	1.279254		13.864000	0.388469	0.388469		13.864000	1.846840	1.846840
	13.867000	0.995312	0.995312		13.867000	1.279330	1.279330		13.867000	0.388550	0.388550		13.867000	1.847041	1.847041
	13.870000	0.995403	0.995403		13.870000	1.279405	1.279405		13.870000	0.388630	0.388630		13.870000	1.847242	1.847242
	13.873000	0.995493	0.995493		13.873000	1.279481	1.279481		13.873000	0.388711	0.388711		13.873000	1.847442	1.847442
	13.876000	0.995584	0.995584		13.876000	1.279556	1.279556		13.876000	0.388791	0.388791		13.876000	1.847643	1.847643
	13.879000	0.995674	0.995674		13.879000	1.279632	1.279632		13.879000	0.388871	0.388871		13.879000	1.847844	1.847844
	13.882000	0.995765	0.995765		13.882000	1.279707	1.279707		13.882000	0.388952	0.388952		13.882000	1.848044	1.848044
	13.885000	0.995855	0.995855		13.885000	1.279783	1.279783		13.885000	0.389032	0.389032		13.885000	1.848245	1.848245
	13.888000	0.995946	0.995946		13.888000	1.279858	1.279858		13.888000	0.389113	0.389113		13.888000	1.848445	1.848445
	13.891000	0.996036	0.996036		13.891000	1.279934	1.279934		13.891000	0.389193	0.389193		13.891000	1.848646	1.848646
	13.894000	0.996127	0.996127		13.894000	1.280009	1.280009		13.894000	0.389273	0.389273		13.894000	1.848847	1.848847
	13.897000	0.996217	0.996217		13.897000	1.280085	1.280085		13.897000	0.389354	0.389354		13.897000	1.849047	1.849047
	13.900000	0.996308	0.996308		13.900000	1.280160	1.280160		13.900000	0.389434	0.389434		13.900000	1.849248	1.849248
	13.903000	0.996398	0.996398		13.903000	1.280236	1.280236		13.903000	0.389515	0.389515		13.903000	1.849448	1.849448
	13.906000	0.996489	0.996489		13.906000	1.280312	1.280312		13.906000	0.389595	0.389595		13.906000	1.849649	1.849649
	13.909000	0.996579	0.996579		13.909000	1.280387	1.280387		13.909000	0.389675	0.389675		13.909000	1.849849	1.849849
	13.912000	0.996670	0.996670		13.912000	1.280463	1.280463		13.912000	0.389756	0.389756		13.912000	1.850050	1.850050
	13.915000	0.996760	0.996760		13.915000	1.280538	1.280538		13.915000	0.389836	0.389836		13.915000	1.850250	1.850250
	13.918000	0.996851	0.996851		13.918000	1.280614	1.280614		13.918000	0.389916	0.389916		13.918000	1.850451	1.850451
	13.921000	0.996941	0.996941		13.921000	1.280689	1.280689		13.921000	0.389997	0.389997		13.921000	1.850651	1.850651
	13.924000	0.997032	0.997032		13.924000	1.280765	1.280765		13.924000	0.390077	0.390077		13.924000	1.850852	1.850852
	13.927000	0.997122	0.997122		13.927000	1.280840	1.280840		13.927000	0.390158	0.390158		13.927000	1.851052	1.851052
	13.930000	0.997213	0.997213		13.930000	1.280916	1.280916		13.930000	0.390238	0.390238		13.930000	1.851253	1.851253
	13.933000	0.997303	0.997303		13.933000	1.280991	1.280991		13.933000	0.390318	0.390318		13.933000	1.851453	1.851453
	13.936000	0.997394	0.997394		13.936000	1.281067	1.281067		13.936000	0.390399	0.390399		13.936000	1.851654	1.851654
	13.939000	0.997484	0.997484		13.939000	1.281142	1.281142		13.939000	0.390479	0.390479		13.939000	1.851854	1.851854
	13.942000	0.997575	0.997575		13.942000	1.281218	1.281218		13.942000	0.390559	0.390559		13.942000	1.852055	1.852055
	13.945000	0.997665	0.997665		13.945000	1.281293	1.281293		13.945000	0.390640	0.390640		13.945000	1.852255	1.852255
	13.948000	0.997756	0.997756		13.948000	1.281369	1.281369		13.948000	0.390720	0.390720		13.948000	1.852456	1.852456
	13.951000	0.997846	0.997846		13.951000	1.281444	1.281444		13.951000	0.390801	0.390801		13.951000	1.852656	1.852656
	13.954000	0.997937	0.997937		13.954000	1.281520	1.281520		13.954000	0.390881	0.390881		13.954000	1.852856	1.852856
	13.957000	0.998027	0.998027		13.957000	1.281595	1.281595		13.957000	0.390961	0.390961		13.957000	1.853057	1.853057
	13.960000	0.998118	0.998118		13.960000	1.281671	1.281671		13.960000	0.391042	0.391042		13.960000	1.853257	1.853257
	13.963000	0.998208	0.998208		13.963000	1.281746	1.281746		13.963000	0.391122	0.391122		13.963000	1.853458	1.853458
	13.966000	0.998299	0.998299		13.966000	1.281822	1.281822		13.966000	0.391202	0.391202		13.966000	1.853658	1.853658
	13.969000	0.998389	0.998389		13.969000	1.281897	1.281897		13.969000	0.391283	0.391283		13.969000	1.853858	1.853858
	13.972000	0.998479	0.998479		13.972000	1.281973	1.281973		13.972000	0.391363	0.391363		13.972000	1.854059	1.854059
	13.975000	0.998570	0.998570		13.975000	1.282048	1.282048		13.975000	0.391444	0.391444		13.975000	1.854259	1.854259
	13.978000	0.998660	0.998660		13.978000	1.282124	1.282124		13.978000	0.391524	0.391524		13.978000	1.854460	1.854460
	13.981000	0.998751	0.998751		13.981000	1.282199	1.282199		13.981000	0.391604	0.391604		13.981000	1.854660	1.854660
	13.984000	0.998841	0.998841		13.984000	1.282275	1.282275		13.984000	0.391685	0.391685		13.984000	1.854860	1.854860
	13.987000	0.998932	0.998932		13.987000	1.282350	1.282350		13.987000	0.391765	0.391765		13.987000	1.855061	1.855061
	13.990000	0.999022	0.999022		13.990000	1.282426	1.282426		13.990000	0.391845	0.391845		13.990000	1.855261	1.855261
	13.993000	0.999113	0.999113		13.993000	1.282501	1.282501		13.993000	0.391926	0.391926		13.993000	1.855461	1.855461
	13.996000	0.999203	0.999203		13.996000	1.282577	1.282577		13.996000	0.392006	0.392006		13.996000	1.855662	1.855662
	13.999000	0.999294	0.999294		13.999000	1.282652	1.282652		13.999000	0.392086	0.392086		13.999000	1.855862	1.855862
	14.002000	0.999384	0.999384		14.002000	1.282728	1.282728		14.002000	0.392167	0.392167		14.002000	1.856062	1.856062
	14.005000	0.999475	0.999475		14.005000	1.282803	1.282803		14.005000	0.392247	0.392247		14.005000	1.856263	1.856263
	14.008000	0.999565	0.999565		14.008000	1.282879	1.282879		14.008000	0.392327	0.392327		14.008000	1.856463	1.856463
	14.011000	0.999655	0.999655		14.011000	1.282954	1.282954		14.011000	0.392408	0.392408		14.011000	1.856663	1.856663
	14.014000	0.999746	0.999746		14.014000	1.283030	1.283030		14.014000	0.392488	0.392488		14.014000	1.856863	1.856863
	14.017000	0.999836	0.999836		14.017000	1.283105	1.283105		14.017000	0.392568	0.392568		14.017000	1.857064	1.857064
	14.020000	0.999927	0.999927		14.020000	1.283181	1.283181		14.020000	0.392649	0.392649		14.020000	1.857264	1.857264
	14.023000	1.000017	1.000017		14.023000	1.283256	1.283256		14.023000	0.392729	0.392729		14.023000	1.857464	1.857464
	14.026000	1.000108	1.000108		14.026000	1.283332	1.283332		14.026000	0.392809	0.392809		14.026000	1.857664	1.857664
	14.029000	1.000198	1.000198		14.029000	1.283407	1.283407		14.029000	0.392890	0.392890		14.029000	1.857865	1.857865
	14.032000	1.000289	1.000289		14.032000	1.283482	1.283482		14.032000	0.392970	0.392970		14.032000	1.858065	1.858065
	14.035000	1.000379	1.000379		14.035000	1.283558	1.283558		14.035000	0.393050	0.393050		14.035000	1.858265	1.858265
	14.038000	1.000470	1.000470		14.038000	1.283633	1.283633		14.038000	0.393131	0.393131		14.038000	1.858465	1.858465
	14.041000	1.000560	1.000560		14.041000	1.283709	1.283709		14.041000	0.393211	0.393211		14.041000	1.858665	1.858665
	14.044000	1.000650	1.000650		14.044000	1.283784	1.283784		14.044000	0.393292	0.393292		14.044000	1.858866	1.858866
	14.047000	1.000741	1.000741		14.047000	1.283860	1.283860		14.047000	0.393372	0.393372		14.047000	1.859066	1.859066
	14.050000	1.000831	1.000831		14.050000	1.283935	1.283935		14.050000	0.393452	0.393452		14.050000	1.859266	1.859266
	14.053000	1.000922	1.000922		14.053000	1.284011	1.284011		14.053000	0.393533	0.393533		14.053000	1.859466	1.859466
	14.056000	1.001012	1.001012		14.056000	1.284086	1.284086		14.056000	0.393613	0.393613		14.056000	1.859666	1.859666
	14.059000	1.001103	1.001103		14.059000	1.284162	1.284162		14.059000	0.393693	0.393693		14.059000	1.859866	1.859866
	14.062000	1.001193	1.001193		14.062000	1.284237	1.284237		14.062000	0.393774	0.393774		14.062000	1.860067	1.860067
	14.065000	1.001283	1.001283		14.065000	1.284313	1.284313		14.065000	0.393854	0.393854		14.065000	1.860267	1.860267
	14.068000	1.001374	1.001374		14.068000	1.284388	1.284388		14.068000	0.393934	0.393934		14.068000	1.860467	1.860467
	14.071000	1.001464	1.001464		14.071000	1.284464	1.284464		14.071000	0.394014	0.394014		14.071000	1.860667	1.860667
	14.074000	1.001555	1.001555		14.074000	1.284539	1.284539		14.074000	0.394095	0.394095		14.074000	1.860867	1.860867
	14.077000	1.001645	1.001645		14.077000	1.284615	1.284615		14.077000	0.394175	0.394175		14.077000	1.861067	1.861067
	14.080000	1.001736	1.001736		14.080000	1.284690	1.284690		14.080000	0.394255	0.394255		14.080000	1.861267	1.861267
	14.083000	1.001826	1.001826		14.083000	1.284765	1.284765		14.083000	0.394336	0.394336		14.083000	1.861467	1.861467
	14.086000	1.001916	1.001916		14.086000	1.284841	1.284841		14.086000	0.394416	0.394416		14.086000	1.861667	1.861667
	14.089000	1.002007	1.002007		14.089000	1.284916	1.284916		14.089000	0.394496	0.394496		14.089000	1.861868	1.861868
	14.092000	1.002097	1.002097		14.092000	1.284992	1.284992		14.092000	0.394577	0.394577		14.092000	1.862068	1.862068
	14.095000	1.002188	1.002188		14.095000	1.285067	1.285067		14.095000	0.394657	0.394657		14.095000	1.862268	1.862268
	14.098000	1.002278	1.002278		14.098000	1.285143	1.285143		14.098000	0.394737	0.394737		14.098000	1.862468	1.862468
	14.101000	1.002368	1.002368		14.101000	1.285218	1.285218		14.101000	0.394818	0.394818		14.101000	1.862668	1.862668
	14.104000	1.002459	1.002459		14.104000	1.285294	1.285294		14.104000	0.394898	0.394898		14.104000	1.862868	1.862868
	14.107000	1.002549	1.002549		14.107000	1.285369	1.285369		14.107000	0.394978	0.394978		14.107000	1.863068	1.863068
	14.110000	1.002640	1.002640		14.110000	1.285445	1.285445		14.110000	0.395059	0.395059		14.110000	1.863268	1.863268
	14.113000	1.002730	1.002730		14.113000	1.285520	1.285520		14.113000	0.395139	0.395139		14.113000	1.863468	1.863468
	14.116000	1.002820	1.002820		14.116000	1.285595	1.285595		14.116000	0.395219	0.395219		14.116000	1.863668	1.863668
	14.119000	1.002911	1.002911		14.119000	1.285671	1.285671		14.119000	0.395300	0.395300		14.119000	1.863868	1.863868
	14.122000	1.003001	1.003001		14.122000	1.285746	1.285746		14.122000	0.395380	0.395380		14.122000	1.864068	1.864068
	14.125000	1.003092	1.003092		14.125000	1.285822	1.285822		14.125000	0.395460	0.395460		14.125000	1.864268	1.864268
	14.128000	1.003182	1.003182		14.128000	1.285897	1.285897		14.128000	0.395540	0.395540		14.128000	1.864468	1.864468
	14.131000	1.003272	1.003272		14.131000	1.285973	1.285973		14.131000	0.395621	0.395621		14.131000	1.864668	1.864668
	14.134000	1.003363	1.003363		14.134000	1.286048	1.286048		14.134000	0.395701	0.395701		14.134000	1.864868	1.864868
	14.137000	1.003453	1.003453		14.137000	1.286124	1.286124		14.137000	0.395781	0.395781		14.137000	1.865068	1.865068
	14.140000	1.003544	1.003544		14.140000	1.286199	1.286199		14.140000	0.395862	0.395862		14.140000	1.865268	1.865268
	14.143000	1.003634	1.003634		14.143000	1.286274	1.286274		14.143000	0.395942	0.395942		14.143000	1.865468	1.865468
	14.146000	1.003724	1.003724		14.146000	1.286350	1.286350		14.146000	0.396022	0.396022		14.146000	1.865667	1.865667
	14.149000	1.003815	1.003815		14.149000	1.286425	1.286425		14.149000	0.396103	0.396103		14.149000	1.865867	1.865867
	14.152000	1.003905	1.003905		14.152000	1.286501	1.286501		14.152000	0.396183	0.396183		14.152000	1.866067	1.866067
	14.155000	1.003996	1.003996		14.155000	1.286576	1.286576		14.155000	0.396263	0.396263		14.155000	1.866267	1.866267
	14.158000	1.004086	1.004086		14.158000	1.286652	1.286652		14.158000	0.396343	0.396343		14.158000	1.866467	1.866467
	14.161000	1.004176	1.004176		14.161000	1.286727	1.286727		14.161000	0.396424	0.396424		14.161000	1.866667	1.866667
	14.164000	1.004267	1.004267		14.164000	1.286802	1.286802		14.164000	0.396504	0.396504		14.164000	1.866867	1.866867
	14.167000	1.004357	1.004357		14.167000	1.286878	1.286878		14.167000	0.396584	0.396584		14.167000	1.867067	1.867067
	14.170000	1.004447	1.004447		14.170000	1.286953	1.286953		14.170000	0.396665	0.396665		14.170000	1.867267	1.867267
	14.173000	1.004538	1.004538		14.173000	1.287029	1.287029		14.173000	0.396745	0.396745		14.173000	1.867466	1.867466
	14.176000	1.004628	1.004628		14.176000	1.287104	1.287104		14.176000	0.396825	0.396825		14.176000	1.867666	1.867666
	14.179000	1.004719	1.004719		14.179000	1.287180	1.287180		14.179000	0.396905	0.396905		14.179000	1.867866	1.867866
	14.182000	1.004809	1.004809		14.182000	1.287255	1.287255		14.182000	0.396986	0.396986		14.182000	1.868066	1.868066
	14.185000	1.004899	1.004899		14.185000	1.287330	1.287330		14.185000	0.397066	0.397066		14.185000	1.868266	1.868266
	14.188000	1.004990	1.004990		14.188000	1.287406	1.287406		14.188000	0.397146	0.397146		14.188000	1.868466	1.868466
	14.191000	1.005080	1.005080		14.191000	1.287481	1.287481		14.191000	0.397227	0.397227		14.191000	1.868665	1.868665
	14.194000	1.005170	1.005170		14.194000	1.287557	1.287557		14.194000	0.397307	0.397307		14.194000	1.868865	1.868865
	14.197000	1.005261	1.005261		14.197000	1.287632	1.287632		14.197000	0.397387	0.397387		14.197000	1.869065	1.869065
	14.200000	1.005351	1.005351		14.200000	1.287708	1.287708		14.200000	0.397467	0.397467		14.200000	1.869265	1.869265
	14.203000	1.005441	1.005441		14.203000	1.287783	1.287783		14.203000	0.397548	0.397548		14.203000	1.869465	1.869465
	14.206000	1.005532	1.005532		14.206000	1.287858	1.287858		14.206000	0.397628	0.397628		14.206000	1.869664	1.869664
	14.209000	1.005622	1.005622		14.209000	1.287934	1.287934		14.209000	0.397708	0.397708		14.209000	1.869864	1.869864
	14.212000	1.005713	1.005713		14.212000	1.288009	1.288009		14.212000	0.397789	0.397789		14.212000	1.870064	1.870064
	14.215000	1.005803	1.005803		14.215000	1.288085	1.288085		14.215000	0.397869	0.397869		14.215000	1.870264	1.870264
	14.218000	1.005893	1.005893		14.218000	1.288160	1.288160		14.218000	0.397949	0.397949		14.218000	1.870463	1.870463
	14.221000	1.005984	1.005984		14.221000	1.288235	1.288235		14.221000	0.398029	0.398029		14.221000	1.870663	1.870663
	14.224000	1.006074	1.006074		14.224000	1.288311	1.288311		14.224000	0.398110	0.398110		14.224000	1.870863	1.870863
	14.227000	1.006164	1.006164		14.227000	1.288386	1.288386		14.227000	0.398190	0.398190		14.227000	1.871063	1.871063
	14.230000	1.006255	1.006255		14.230000	1.288462	1.288462		14.230000	0.398270	0.398270		14.230000	1.871262	1.871262
	14.233000	1.006345	1.006345		14.233000	1.288537	1.288537		14.233000	0.398350	0.398350		14.233000	1.871462	1.871462
	14.236000	1.006435	1.006435		14.236000	1.288612	1.288612		14.236000	0.398431	0.398431		14.236000	1.871662	1.871662
	14.239000	1.006526	1.006526		14.239000	1.288688	1.288688		14.239000	0.398511	0.398511		14.239000	1.871861	1.871861
	14.242000	1.006616	1.006616		14.242000	1.288763	1.288763		14.242000	0.398591	0.398591		14.242000	1.872061	1.872061
	14.245000	1.006706	1.006706		14.245000	1.288839	1.288839		14.245000	0.398672	0.398672		14.245000	1.872261	1.872261
	14.248000	1.006797	1.006797		14.248000	1.288914	1.288914		14.248000	0.398752	0.398752		14.248000	1.872460	1.872460
	14.251000	1.006887	1.006887		14.251000	1.288990	1.288990		14.251000	0.398832	0.398832		14.251000	1.872660	1.872660
	14.254000	1.006977	1.006977		14.254000	1.289065	1.289065		14.254000	0.398912	0.398912		14.254000	1.872860	1.872860
	14.257000	1.007068	1.007068		14.257000	1.289140	1.289140		14.257000	0.398993	0.398993		14.257000	1.873059	1.873059
	14.260000	1.007158	1.007158		14.260000	1.289216	1.289216		14.260000	0.399073	0.399073		14.260000	1.873259	1.873259
	14.263000	1.007248	1.007248		14.263000	1.289291	1.289291		14.263000	0.399153	0.399153		14.263000	1.873459	1.873459
	14.266000	1.007339	1.007339		14.266000	1.289366	1.289366		14.266000	0.399233	0.399233		14.266000	1.873658	1.873658
	14.269000	1.007429	1.007429		14.269000	1.289442	1.289442		14.269000	0.399314	0.399314		14.269000	1.873858	1.873858
	14.272000	1.007519	1.007519		14.272000	1.289517	1.289517		14.272000	0.399394	0.399394		14.272000	1.874057	1.874057
	14.275000	1.007610	1.007610		14.275000	1.289593	1.289593		14.275000	0.399474	0.399474		14.275000	1.874257	1.874257
	14.278000	1.007700	1.007700		14.278000	1.289668	1.289668		14.278000	0.399554	0.399554		14.278000	1.874457	1.874457
	14.281000	1.007790	1.007790		14.281000	1.289743	1.289743		14.281000	0.399635	0.399635		14.281000	1.874656	1.874656
	14.284000	1.007881	1.007881		14.284000	1.289819	1.289819		14.284000	0.399715	0.399715		14.284000	1.874856	1.874856
	14.287000	1.007971	1.007971		14.287000	1.289894	1.289894		14.287000	0.399795	0.399795		14.287000	1.875055	1.875055
	14.290000	1.008061	1.008061		14.290000	1.289970	1.289970		14.290000	0.399875	0.399875		14.290000	1.875255	1.875255
	14.293000	1.008152	1.008152		14.293000	1.290045	1.290045		14.293000	0.399956	0.399956		14.293000	1.875454	1.875454
	14.296000	1.008242	1.008242		14.296000	1.290120	1.290120		14.296000	0.400036	0.400036		14.296000	1.875654	1.875654
	14.299000	1.008332	1.008332		14.299000	1.290196	1.290196		14.299000	0.400116	0.400116		14.299000	1.875853	1.875853
	14.302000	1.008423	1.008423		14.302000	1.290271	1.290271		14.302000	0.400196	0.400196		14.302000	1.876053	1.876053
	14.305000	1.008513	1.008513		14.305000	1.290347	1.290347		14.305000	0.400277	0.400277		14.305000	1.876252	1.876252
	14.308000	1.008603	1.008603		14.308000	1.290422	1.290422		14.308000	0.400357	0.400357		14.308000	1.876452	1.876452
	14.311000	1.008693	1.008693		14.311000	1.290497	1.290497		14.311000	0.400437	0.400437		14.311000	1.876651	1.876651
	14.314000	1.008784	1.008784		14.314000	1.290573	1.290573		14.314000	0.400517	0.400517		14.314000	1.876851	1.876851
	14.317000	1.008874	1.008874		14.317000	1.290648	1.290648		14.317000	0.400598	0.400598		14.317000	1.877050	1.877050
	14.320000	1.008964	1.008964		14.320000	1.290723	1.290723		14.320000	0.400678	0.400678		14.320000	1.877250	1.877250
	14.323000	1.009055	1.009055		14.323000	1.290799	1.290799		14.323000	0.400758	0.400758		14.323000	1.877449	1.877449
	14.326000	1.009145	1.009145		14.326000	1.290874	1.290874		14.326000	0.400838	0.400838		14.326000	1.877649	1.877649
	14.329000	1.009235	1.009235		14.329000	1.290950	1.290950		14.329000	0.400918	0.400918		14.329000	1.877848	1.877848
	14.332000	1.009326	1.009326		14.332000	1.291025	1.291025		14.332000	0.400999	0.400999		14.332000	1.878048	1.878048
	14.335000	1.009416	1.009416		14.335000	1.291100	1.291100		14.335000	0.401079	0.401079		14.335000	1.878247	1.878247
	14.338000	1.009506	1.009506		14.338000	1.291176	1.291176		14.338000	0.401159	0.401159		14.338000	1.878447	1.878447
	14.341000	1.009596	1.009596		14.341000	1.291251	1.291251		14.341000	0.401239	0.401239		14.341000	1.878646	1.878646
	14.344000	1.009687	1.009687		14.344000	1.291326	1.291326		14.344000	0.401320	0.401320		14.344000	1.878845	1.878845
	14.347000	1.009777	1.009777		14.347000	1.291402	1.291402		14.347000	0.401400	0.401400		14.347000	1.879045	1.879045
	14.350000	1.009867	1.009867		14.350000	1.291477	1.291477		14.350000	0.401480	0.401480		14.350000	1.879244	1.879244
	14.353000	1.009958	1.009958		14.353000	1.291553	1.291553		14.353000	0.401560	0.401560		14.353000	1.879444	1.879444
	14.356000	1.010048	1.010048		14.356000	1.291628	1.291628		14.356000	0.401640	0.401640		14.356000	1.879643	1.879643
	14.359000	1.010138	1.010138		14.359000	1.291703	1.291703		14.359000	0.401721	0.401721		14.359000	1.879842	1.879842
	14.362000	1.010228	1.010228		14.362000	1.291779	1.291779		14.362000	0.401801	0.401801		14.362000	1.880042	1.880042
	14.365000	1.010319	1.010319		14.365000	1.291854	1.291854		14.365000	0.401881	0.401881		14.365000	1.880241	1.880241
	14.368000	1.010409	1.010409		14.368000	1.291929	1.291929		14.368000	0.401961	0.401961		14.368000	1.880441	1.880441
	14.371000	1.010499	1.010499		14.371000	1.292005	1.292005		14.371000	0.402042	0.402042		14.371000	1.880640	1.880640
	14.374000	1.010590	1.010590		14.374000	1.292080	1.292080		14.374000	0.402122	0.402122		14.374000	1.880839	1.880839
	14.377000	1.010680	1.010680		14.377000	1.292155	1.292155		14.377000	0.402202	0.402202		14.377000	1.881039	1.881039
	14.380000	1.010770	1.010770		14.380000	1.292231	1.292231		14.380000	0.402282	0.402282		14.380000	1.881238	1.881238
	14.383000	1.010860	1.010860		14.383000	1.292306	1.292306		14.383000	0.402362	0.402362		14.383000	1.881437	1.881437
	14.386000	1.010951	1.010951		14.386000	1.292381	1.292381		14.386000	0.402443	0.402443		14.386000	1.881636	1.881636
	14.389000	1.011041	1.011041		14.389000	1.292457	1.292457		14.389000	0.402523	0.402523		14.389000	1.881836	1.881836
	14.392000	1.011131	1.011131		14.392000	1.292532	1.292532		14.392000	0.402603	0.402603		14.392000	1.882035	1.882035
	14.395000	1.011221	1.011221		14.395000	1.292608	1.292608		14.395000	0.402683	0.402683		14.395000	1.882234	1.882234
	14.398000	1.011312	1.011312		14.398000	1.292683	1.292683		14.398000	0.402763	0.402763		14.398000	1.882434	1.882434
	14.401000	1.011402	1.011402		14.401000	1.292758	1.292758		14.401000	0.402844	0.402844		14.401000	1.882633	1.882633
	14.404000	1.011492	1.011492		14.404000	1.292834	1.292834		14.404000	0.402924	0.402924		14.404000	1.882832	1.882832
	14.407000	1.011582	1.011582		14.407000	1.292909	1.292909		14.407000	0.403004	0.403004		14.407000	1.883031	1.883031
	14.410000	1.011673	1.011673		14.410000	1.292984	1.292984		14.410000	0.403084	0.403084		14.410000	1.883231	1.883231
	14.413000	1.011763	1.011763		14.413000	1.293060	1.293060		14.413000	0.403164	0.403164		14.413000	1.883430	1.883430
	14.416000	1.011853	1.011853		14.416000	1.293135	1.293135		14.416000	0.403245	0.403245		14.416000	1.883629	1.883629
	14.419000	1.011944	1.011944		14.419000	1.293210	1.293210		14.419000	0.403325	0.403325		14.419000	1.883828	1.883828
	14.422000	1.012034	1.012034		14.422000	1.293286	1.293286		14.422000	0.403405	0.403405		14.422000	1.884028	1.884028
	14.425000	1.012124	1.012124		14.425000	1.293361	1.293361		14.425000	0.403485	0.403485		14.425000	1.884227	1.884227
	14.428000	1.012214	1.012214		14.428000	1.293436	1.293436		14.428000	0.403565	0.403565		14.428000	1.884426	1.884426
	14.431000	1.012305	1.012305		14.431000	1.293512	1.293512		14.431000	0.403646	0.403646		14.431000	1.884625	1.884625
	14.434000	1.012395	1.012395		14.434000	1.293587	1.293587		14.434000	0.403726	0.403726		14.434000	1.884824	1.884824
	14.437000	1.012485	1.012485		14.437000	1.293662	1.293662		14.437000	0.403806	0.403806		14.437000	1.885024	1.885024
	14.440000	1.012575	1.012575		14.440000	1.293738	1.293738		14.440000	0.403886	0.403886		14.440000	1.885223	1.885223
	14.443000	1.012666	1.012666		14.443000	1.293813	1.293813		14.443000	0.403966	0.403966		14.443000	1.885422	1.885422
	14.446000	1.012756	1.012756		14.446000	1.293888	1.293888		14.446000	0.404047	0.404047		14.446000	1.885621	1.885621
	14.449000	1.012846	1.012846		14.449000	1.293964	1.293964		14.449000	0.404127	0.404127		14.449000	1.885820	1.885820
	14.452000	1.012936	1.012936		14.452000	1.294039	1.294039		14.452000	0.404207	0.404207		14.452000	1.886019	1.886019
	14.455000	1.013026	1.013026		14.455000	1.294114	1.294114		14.455000	0.404287	0.404287		14.455000	1.886218	1.886218
	14.458000	1.013117	1.013117		14.458000	1.294190	1.294190		14.458000	0.404367	0.404367		14.458000	1.886418	1.886418
	14.461000	1.013207	1.013207		14.461000	1.294265	1.294265		14.461000	0.404448	0.404448		14.461000	1.886617	1.886617
	14.464000	1.013297	1.013297		14.464000	1.294340	1.294340		14.464000	0.404528	0.404528		14.464000	1.886816	1.886816
	14.467000	1.013387	1.013387		14.467000	1.294416	1.294416		14.467000	0.404608	0.404608		14.467000	1.887015	1.887015
	14.470000	1.013478	1.013478		14.470000	1.294491	1.294491		14.470000	0.404688	0.404688		14.470000	1.887214	1.887214
	14.473000	1.013568	1.013568		14.473000	1.294566	1.294566		14.473000	0.404768	0.404768		14.473000	1.887413	1.887413
	14.476000	1.013658	1.013658		14.476000	1.294642	1.294642		14.476000	0.404848	0.404848		14.476000	1.887612	1.887612
	14.479000	1.013748	1.013748		14.479000	1.294717	1.294717		14.479000	0.404929	0.404929		14.479000	1.887811	1.887811
	14.482000	1.013839	1.013839		14.482000	1.294792	1.294792		14.482000	0.405009	0.405009		14.482000	1.888010	1.888010
	14.485000	1.013929	1.013929		14.485000	1.294868	1.294868		14.485000	0.405089	0.405089		14.485000	1.888209	1.888209
	14.488000	1.014019	1.014019		14.488000	1.294943	1.294943		14.488000	0.405169	0.405169		14.488000	1.888408	1.888408
	14.491000	1.014109	1.014109		14.491000	1.295018	1.295018		14.491000	0.405249	0.405249		14.491000	1.888607	1.888607
	14.494000	1.014199	1.014199		14.494000	1.295094	1.295094		14.494000	0.405330	0.405330		14.494000	1.888806	1.888806
	14.497000	1.014290	1.014290		14.497000	1.295169	1.295169		14.497000	0.405410	0.405410		14.497000	1.889005	1.889005
	14.500000	1.014380	1.014380		14.500000	1.295244	1.295244		14.500000	0.405490	0.405490		14.500000	1.889204	1.889204
	14.503000	1.014470	1.014470		14.503000	1.295319	1.295319		14.503000	0.405570	0.405570		14.503000	1.889403	1.889403
	14.506000	1.014560	1.014560		14.506000	1.295395	1.295395		14.506000	0.405650	0.405650		14.506000	1.889602	1.889602
	14.509000	1.014650	1.014650		14.509000	1.295470	1.295470		14.509000	0.405730	0.405730		14.509000	1.889801	1.889801
	14.512000	1.014741	1.014741		14.512000	1.295545	1.295545		14.512000	0.405811	0.405811		14.512000	1.890000	1.890000
	14.515000	1.014831	1.014831		14.515000	1.295621	1.295621		14.515000	0.405891	0.405891		14.515000	1.890199	1.890199
	14.518000	1.014921	1.014921		14.518000	1.295696	1.295696		14.518000	0.405971	0.405971		14.518000	1.890398	1.890398
	14.521000	1.015011	1.015011		14.521000	1.295771	1.295771		14.521000	0.406051	0.406051		14.521000	1.890597	1.890597
	14.524000	1.015102	1.015102		14.524000	1.295847	1.295847		14.524000	0.406131	0.406131		14.524000	1.890796	1.890796
	14.527000	1.015192	1.015192		14.527000	1.295922	1.295922		14.527000	0.406211	0.406211		14.527000	1.890995	1.890995
	14.530000	1.015282	1.015282		14.530000	1.295997	1.295997		14.530000	0.406291	0.406291		14.530000	1.891194	1.891194
	14.533000	1.015372	1.015372		14.533000	1.296073	1.296073		14.533000	0.406372	0.406372		14.533000	1.891393	1.891393
	14.536000	1.015462	1.015462		14.536000	1.296148	1.296148		14.536000	0.406452	0.406452		14.536000	1.891592	1.891592
	14.539000	1.015553	1.015553		14.539000	1.296223	1.296223		14.539000	0.406532	0.406532		14.539000	1.891791	1.891791
	14.542000	1.015643	1.015643		14.542000	1.296298	1.296298		14.542000	0.406612	0.406612		14.542000	1.891990	1.891990
	14.545000	1.015733	1.015733		14.545000	1.296374	1.296374		14.545000	0.406692	0.406692		14.545000	1.892189	1.892189
	14.548000	1.015823	1.015823		14.548000	1.296449	1.296449		14.548000	0.406772	0.406772		14.548000	1.892388	1.892388
	14.551000	1.015913	1.015913		14.551000	1.296524	1.296524		14.551000	0.406853	0.406853		14.551000	1.892586	1.892586
	14.554000	1.016003	1.016003		14.554000	1.296600	1.296600		14.554000	0.406933	0.406933		14.554000	1.892785	1.892785
	14.557000	1.016094	1.016094		14.557000	1.296675	1.296675		14.557000	0.407013	0.407013		14.557000	1.892984	1.892984
	14.560000	1.016184	1.016184		14.560000	1.296750	1.296750		14.560000	0.407093	0.407093		14.560000	1.893183	1.893183
	14.563000	1.016274	1.016274		14.563000	1.296826	1.296826		14.563000	0.407173	0.407173		14.563000	1.893382	1.893382
	14.566000	1.016364	1.016364		14.566000	1.296901	1.296901		14.566000	0.407253	0.407253		14.566000	1.893581	1.893581
	14.569000	1.016454	1.016454		14.569000	1.296976	1.296976		14.569000	0.407333	0.407333		14.569000	1.893780	1.893780
	14.572000	1.016545	1.016545		14.572000	1.297051	1.297051		14.572000	0.407414	0.407414		14.572000	1.893978	1.893978
	14.575000	1.016635	1.016635		14.575000	1.297127	1.297127		14.575000	0.407494	0.407494		14.575000	1.894177	1.894177
	14.578000	1.016725	1.016725		14.578000	1.297202	1.297202		14.578000	0.407574	0.407574		14.578000	1.894376	1.894376
	14.581000	1.016815	1.016815		14.581000	1.297277	1.297277		14.581000	0.407654	0.407654		14.581000	1.894575	1.894575
	14.584000	1.016905	1.016905		14.584000	1.297353	1.297353		14.584000	0.407734	0.407734		14.584000	1.894774	1.894774
	14.587000	1.016995	1.016995		14.587000	1.297428	1.297428		14.587000	0.407814	0.407814		14.587000	1.894972	1.894972
	14.590000	1.017086	1.017086		14.590000	1.297503	1.297503		14.590000	0.407894	0.407894		14.590000	1.895171	1.895171
	14.593000	1.017176	1.017176		14.593000	1.297578	1.297578		14.593000	0.407975	0.407975		14.593000	1.895370	1.895370
	14.596000	1.017266	1.017266		14.596000	1.297654	1.297654		14.596000	0.408055	0.408055		14.596000	1.895569	1.895569
	14.599000	1.017356	1.017356		14.599000	1.297729	1.297729		14.599000	0.408135	0.408135		14.599000	1.895768	1.895768
	14.602000	1.017446	1.017446		14.602000	1.297804	1.297804		14.602000	0.408215	0.408215		14.602000	1.895966	1.895966
	14.605000	1.017536	1.017536		14.605000	1.297880	1.297880		14.605000	0.408295	0.408295		14.605000	1.896165	1.896165
	14.608000	1.017627	1.017627		14.608000	1.297955	1.297955		14.608000	0.408375	0.408375		14.608000	1.896364	1.896364
	14.611000	1.017717	1.017717		14.611000	1.298030	1.298030		14.611000	0.408455	0.408455		14.611000	1.896563	1.896563
	14.614000	1.017807	1.017807		14.614000	1.298105	1.298105		14.614000	0.408535	0.408535		14.614000	1.896761	1.896761
	14.617000	1.017897	1.017897		14.617000	1.298181	1.298181		14.617000	0.408616	0.408616		14.617000	1.896960	1.896960
	14.620000	1.017987	1.017987		14.620000	1.298256	1.298256		14.620000	0.408696	0.408696		14.620000	1.897159	1.897159
	14.623000	1.018077	1.018077		14.623000	1.298331	1.298331		14.623000	0.408776	0.408776		14.623000	1.897357	1.897357
	14.626000	1.018168	1.018168		14.626000	1.298406	1.298406		14.626000	0.408856	0.408856		14.626000	1.897556	1.897556
	14.629000	1.018258	1.018258		14.629000	1.298482	1.298482		14.629000	0.408936	0.408936		14.629000	1.897755	1.897755
	14.632000	1.018348	1.018348		14.632000	1.298557	1.298557		14.632000	0.409016	0.409016		14.632000	1.897953	1.897953
	14.635000	1.018438	1.018438		14.635000	1.298632	1.298632		14.635000	0.409096	0.409096		14.635000	1.898152	1.898152
	14.638000	1.018528	1.018528		14.638000	1.298708	1.298708		14.638000	0.409176	0.409176		14.638000	1.898351	1.898351
	14.641000	1.018618	1.018618		14.641000	1.298783	1.298783		14.641000	0.409257	0.409257		14.641000	1.898549	1.898549
	14.644000	1.018708	1.018708		14.644000	1.298858	1.298858		14.644000	0.409337	0.409337		14.644000	1.898748	1.898748
	14.647000	1.018799	1.018799		14.647000	1.298933	1.298933		14.647000	0.409417	0.409417		14.647000	1.898947	1.898947
	14.650000	1.018889	1.018889		14.650000	1.299009	1.299009		14.650000	0.409497	0.409497		14.650000	1.899145	1.899145
	14.653000	1.018979	1.018979		14.653000	1.299084	1.299084		14.653000	0.409577	0.409577		14.653000	1.899344	1.899344
	14.656000	1.019069	1.019069		14.656000	1.299159	1.299159		14.656000	0.409657	0.409657		14.656000	1.899543	1.899543
	14.659000	1.019159	1.019159		14.659000	1.299234	1.299234		14.659000	0.409737	0.409737		14.659000	1.899741	1.899741
	14.662000	1.019249	1.019249		14.662000	1.299310	1.299310		14.662000	0.409817	0.409817		14.662000	1.899940	1.899940
	14.665000	1.019339	1.019339		14.665000	1.299385	1.299385		14.665000	0.409898	0.409898		14.665000	1.900138	1.900138
	14.668000	1.019430	1.019430		14.668000	1.299460	1.299460		14.668000	0.409978	0.409978		14.668000	1.900337	1.900337
	14.671000	1.019520	1.019520		14.671000	1.299535	1.299535		14.671000	0.410058	0.410058		14.671000	1.900536	1.900536
	14.674000	1.019610	1.019610		14.674000	1.299611	1.299611		14.674000	0.410138	0.410138		14.674000	1.900734	1.900734
	14.677000	1.019700	1.019700		14.677000	1.299686	1.299686		14.677000	0.410218	0.410218		14.677000	1.900933	1.900933
	14.680000	1.019790	1.019790		14.680000	1.299761	1.299761		14.680000	0.410298	0.410298		14.680000	1.901131	1.901131
	14.683000	1.019880	1.019880		14.683000	1.299836	1.299836		14.683000	0.410378	0.410378		14.683000	1.901330	1.901330
	14.686000	1.019970	1.019970		14.686000	1.299912	1.299912		14.686000	0.410458	0.410458		14.686000	1.901528	1.901528
	14.689000	1.020060	1.020060		14.689000	1.299987	1.299987		14.689000	0.410538	0.410538		14.689000	1.901727	1.901727
	14.692000	1.020151	1.020151		14.692000	1.300062	1.300062		14.692000	0.410618	0.410618		14.692000	1.901925	1.901925
	14.695000	1.020241	1.020241		14.695000	1.300137	1.300137		14.695000	0.410699	0.410699		14.695000	1.902124	1.902124
	14.698000	1.020331	1.020331		14.698000	1.300213	1.300213		14.698000	0.410779	0.410779		14.698000	1.902322	1.902322
	14.701000	1.020421	1.020421		14.701000	1.300288	1.300288		14.701000	0.410859	0.410859		14.701000	1.902521	1.902521
	14.704000	1.020511	1.020511		14.704000	1.300363	1.300363		14.704000	0.410939	0.410939		14.704000	1.902719	1.902719
	14.707000	1.020601	1.020601		14.707000	1.300438	1.300438		14.707000	0.411019	0.411019		14.707000	1.902918	1.902918
	14.710000	1.020691	1.020691		14.710000	1.300514	1.300514		14.710000	0.411099	0.411099		14.710000	1.903116	1.903116
	14.713000	1.020781	1.020781		14.713000	1.300589	1.300589		14.713000	0.411179	0.411179		14.713000	1.903315	1.903315
	14.716000	1.020871	1.020871		14.716000	1.300664	1.300664		14.716000	0.411259	0.411259		14.716000	1.903513	1.903513
	14.719000	1.020962	1.020962		14.719000	1.300739	1.300739		14.719000	0.411339	0.411339		14.719000	1.903712	1.903712
	14.722000	1.021052	1.021052		14.722000	1.300815	1.300815		14.722000	0.411419	0.411419		14.722000	1.903910	1.903910
	14.725000	1.021142	1.021142		14.725000	1.300890	1.300890		14.725000	0.411499	0.411499		14.725000	1.904109	1.904109
	14.728000	1.021232	1.021232		14.728000	1.300965	1.300965		14.728000	0.411580	0.411580		14.728000	1.904307	1.904307
	14.731000	1.021322	1.021322		14.731000	1.301040	1.301040		14.731000	0.411660	0.411660		14.731000	1.904505	1.904505
	14.734000	1.021412	1.021412		14.734000	1.301115	1.301115		14.734000	0.411740	0.411740		14.734000	1.904704	1.904704
	14.737000	1.021502	1.021502		14.737000	1.301191	1.301191		14.737000	0.411820	0.411820		14.737000	1.904902	1.904902
	14.740000	1.021592	1.021592		14.740000	1.301266	1.301266		14.740000	0.411900	0.411900		14.740000	1.905101	1.905101
	14.743000	1.021682	1.021682		14.743000	1.301341	1.301341		14.743000	0.411980	0.411980		14.743000	1.905299	1.905299
	14.746000	1.021773	1.021773		14.746000	1.301416	1.301416		14.746000	0.412060	0.412060		14.746000	1.905497	1.905497
	14.749000	1.021863	1.021863		14.749000	1.301492	1.301492		14.749000	0.412140	0.412140		14.749000	1.905696	1.905696
	14.752000	1.021953	1.021953		14.752000	1.301567	1.301567		14.752000	0.412220	0.412220		14.752000	1.905894	1.905894
	14.755000	1.022043	1.022043		14.755000	1.301642	1.301642		14.755000	0.412300	0.412300		14.755000	1.906093	1.906093
	14.758000	1.022133	1.022133		14.758000	1.301717	1.301717		14.758000	0.412380	0.412380		14.758000	1.906291	1.906291
	14.761000	1.022223	1.022223		14.761000	1.301793	1.301793		14.761000	0.412460	0.412460		14.761000	1.906489	1.906489
	14.764000	1.022313	1.022313		14.764000	1.301868	1.301868		14.764000	0.412541	0.412541		14.764000	1.906688	1.906688
	14.767000	1.022403	1.022403		14.767000	1.301943	1.301943		14.767000	0.412621	0.412621		14.767000	1.906886	1.906886
	14.770000	1.022493	1.022493		14.770000	1.302018	1.302018		14.770000	0.412701	0.412701		14.770000	1.907084	1.907084
	14.773000	1.022583	1.022583		14.773000	1.302093	1.302093		14.773000	0.412781	0.412781		14.773000	1.907283	1.907283
	14.776000	1.022673	1.022673		14.776000	1.302169	1.302169		14.776000	0.412861	0.412861		14.776000	1.907481	1.907481
	14.779000	1.022763	1.022763		14.779000	1.302244	1.302244		14.779000	0.412941	0.412941		14.779000	1.907679	1.907679
	14.782000	1.022854	1.022854		14.782000	1.302319	1.302319		14.782000	0.413021	0.413021		14.782000	1.907877	1.907877
	14.785000	1.022944	1.022944		14.785000	1.302394	1.302394		14.785000	0.413101	0.413101		14.785000	1.908076	1.908076
	14.788000	1.023034	1.023034		14.788000	1.302470	1.302470		14.788000	0.413181	0.413181		14.788000	1.908274	1.908274
	14.791000	1.023124	1.023124		14.791000	1.302545	1.302545		14.791000	0.413261	0.413261		14.791000	1.908472	1.908472
	14.794000	1.023214	1.023214		14.794000	1.302620	1.302620		14.794000	0.413341	0.413341		14.794000	1.908670	1.908670
	14.797000	1.023304	1.023304		14.797000	1.302695	1.302695		14.797000	0.413421	0.413421		14.797000	1.908869	1.908869
	14.800000	1.023394	1.023394		14.800000	1.302770	1.302770		14.800000	0.413501	0.413501		14.800000	1.909067	1.909067
	14.803000	1.023484	1.023484		14.803000	1.302846	1.302846		14.803000	0.413581	0.413581		14.803000	1.909265	1.909265
	14.806000	1.023574	1.023574		14.806000	1.302921	1.302921		14.806000	0.413661	0.413661		14.806000	1.909463	1.909463
	14.809000	1.023664	1.023664		14.809000	1.302996	1.302996		14.809000	0.413741	0.413741		14.809000	1.909662	1.909662
	14.812000	1.023754	1.023754		14.812000	1.303071	1.303071		14.812000	0.413822	0.413822		14.812000	1.909860	1.909860
	14.815000	1.023844	1.023844		14.815000	1.303146	1.303146		14.815000	0.413902	0.413902		14.815000	1.910058	1.910058
	14.818000	1.023934	1.023934		14.818000	1.303222	1.303222		14.818000	0.413982	0.413982		14.818000	1.910256	1.910256
	14.821000	1.024024	1.024024		14.821000	1.303297	1.303297		14.821000	0.414062	0.414062		14.821000	1.910454	1.910454
	14.824000	1.024114	1.024114		14.824000	1.303372	1.303372		14.824000	0.414142	0.414142		14.824000	1.910653	1.910653
	14.827000	1.024205	1.024205		14.827000	1.303447	1.303447		14.827000	0.414222	0.414222		14.827000	1.910851	1.910851
	14.830000	1.024295	1.024295		14.830000	1.303522	1.303522		14.830000	0.414302	0.414302		14.830000	1.911049	1.911049
	14.833000	1.024385	1.024385		14.833000	1.303598	1.303598		14.833000	0.414382	0.414382		14.833000	1.911247	1.911247
	14.836000	1.024475	1.024475		14.836000	1.303673	1.303673		14.836000	0.414462	0.414462		14.836000	1.911445	1.911445
	14.839000	1.024565	1.024565		14.839000	1.303748	1.303748		14.839000	0.414542	0.414542		14.839000	1.911643	1.911643
	14.842000	1.024655	1.024655		14.842000	1.303823	1.303823		14.842000	0.414622	0.414622		14.842000	1.911842	1.911842
	14.845000	1.024745	1.024745		14.845000	1.303898	1.303898		14.845000	0.414702	0.414702		14.845000	1.912040	1.912040
	14.848000	1.024835	1.024835		14.848000	1.303974	1.303974		14.848000	0.414782	0.414782		14.848000	1.912238	1.912238
	14.851000	1.024925	1.024925		14.851000	1.304049	1.304049		14.851000	0.414862	0.414862		14.851000	1.912436	1.912436
	14.854000	1.025015	1.025015		14.854000	1.304124	1.304124		14.854000	0.414942	0.414942		14.854000	1.912634	1.912634
	14.857000	1.025105	1.025105		14.857000	1.304199	1.304199		14.857000	0.415022	0.415022		14.857000	1.912832	1.912832
	14.860000	1.025195	1.025195		14.860000	1.304274	1.304274		14.860000	0.415102	0.415102		14.860000	1.913030	1.913030
	14.863000	1.025285	1.025285		14.863000	1.304350	1.304350		14.863000	0.415182	0.415182		14.863000	1.913228	1.913228
	14.866000	1.025375	1.025375		14.866000	1.304425	1.304425		14.866000	0.415262	0.415262		14.866000	1.913426	1.913426
	14.869000	1.025465	1.025465		14.869000	1.304500	1.304500		14.869000	0.415342	0.415342		14.869000	1.913625	1.913625
	14.872000	1.025555	1.025555		14.872000	1.304575	1.304575		14.872000	0.415422	0.415422		14.872000	1.913823	1.913823
	14.875000	1.025645	1.025645		14.875000	1.304650	1.304650		14.875000	0.415502	0.415502		14.875000	1.914021	1.914021
	14.878000	1.025735	1.025735		14.878000	1.304725	1.304725		14.878000	0.415582	0.415582		14.878000	1.914219	1.914219
	14.881000	1.025825	1.025825		14.881000	1.304801	1.304801		14.881000	0.415663	0.415663		14.881000	1.914417	1.914417
	14.884000	1.025915	1.025915		14.884000	1.304876	1.304876		14.884000	0.415743	0.415743		14.884000	1.914615	1.914615
	14.887000	1.026005	1.026005		14.887000	1.304951	1.304951		14.887000	0.415823	0.415823		14.887000	1.914813	1.914813
	14.890000	1.026095	1.026095		14.890000	1.305026	1.305026		14.890000	0.415903	0.415903		14.890000	1.915011	1.915011
	14.893000	1.026185	1.026185		14.893000	1.305101	1.305101		14.893000	0.415983	0.415983		14.893000	1.915209	1.915209
	14.896000	1.026275	1.026275		14.896000	1.305177	1.305177		14.896000	0.416063	0.416063		14.896000	1.915407	1.915407
	14.899000	1.026365	1.026365		14.899000	1.305252	1.305252		14.899000	0.416143	0.416143		14.899000	1.915605	1.915605
	14.902000	1.026455	1.026455		14.902000	1.305327	1.305327		14.902000	0.416223	0.416223		14.902000	1.915803	1.915803
	14.905000	1.026546	1.026546		14.905000	1.305402	1.305402		14.905000	0.416303	0.416303		14.905000	1.916001	1.916001
	14.908000	1.026636	1.026636		14.908000	1.305477	1.305477		14.908000	0.416383	0.416383		14.908000	1.916199	1.916199
	14.911000	1.026726	1.026726		14.911000	1.305552	1.305552		14.911000	0.416463	0.416463		14.911000	1.916397	1.916397
	14.914000	1.026816	1.026816		14.914000	1.305628	1.305628		14.914000	0.416543	0.416543		14.914000	1.916595	1.916595
	14.917000	1.026906	1.026906		14.917000	1.305703	1.305703		14.917000	0.416623	0.416623		14.917000	1.916793	1.916793
	14.920000	1.026996	1.026996		14.920000	1.305778	1.305778		14.920000	0.416703	0.416703		14.920000	1.916991	1.916991
	14.923000	1.027086	1.027086		14.923000	1.305853	1.305853		14.923000	0.416783	0.416783		14.923000	1.917188	1.917188
	14.926000	1.027176	1.027176		14.926000	1.305928	1.305928		14.926000	0.416863	0.416863		14.926000	1.917386	1.917386
	14.929000	1.027266	1.027266		14.929000	1.306003	1.306003		14.929000	0.416943	0.416943		14.929000	1.917584	1.917584
	14.932000	1.027356	1.027356		14.932000	1.306079	1.306079		14.932000	0.417023	0.417023		14.932000	1.917782	1.917782
	14.935000	1.027446	1.027446		14.935000	1.306154	1.306154		14.935000	0.417103	0.417103		14.935000	1.917980	1.917980
	14.938000	1.027536	1.027536		14.938000	1.306229	1.306229		14.938000	0.417183	0.417183		14.938000	1.918178	1.918178
	14.941000	1.027626	1.027626		14.941000	1.306304	1.306304		14.941000	0.417263	0.417263		14.941000	1.918376	1.918376
	14.944000	1.027716	1.027716		14.944000	1.306379	1.306379		14.944000	0.417343	0.417343		14.944000	1.918574	1.918574
	14.947000	1.027806	1.027806		14.947000	1.306454	1.306454		14.947000	0.417423	0.417423		14.947000	1.918772	1.918772
	14.950000	1.027896	1.027896		14.950000	1.306530	1.306530		14.950000	0.417503	0.417503		14.950000	1.918970	1.918970
	14.953000	1.027986	1.027986		14.953000	1.306605	1.306605		14.953000	0.417583	0.417583		14.953000	1.919167	1.919167
	14.956000	1.028076	1.028076		14.956000	1.306680	1.306680		14.956000	0.417663	0.417663		14.956000	1.919365	1.919365
	14.959000	1.028166	1.028166		14.959000	1.306755	1.306755		14.959000	0.417743	0.417743		14.959000	1.919563	1.919563
	14.962000	1.028256	1.028256		14.962000	1.306830	1.306830		14.962000	0.417823	0.417823		14.962000	1.919761	1.919761
	14.965000	1.028346	1.028346		14.965000	1.306905	1.306905		14.965000	0.417903	0.417903		14.965000	1.919959	1.919959
	14.968000	1.028436	1.028436		14.968000	1.306980	1.306980		14.968000	0.417983	0.417983		14.968000	1.920157	1.920157
	14.971000	1.028526	1.028526		14.971000	1.307056	1.307056		14.971000	0.418063	0.418063		14.971000	1.920354	1.920354
	14.974000	1.028616	1.028616		14.974000	1.307131	1.307131		14.974000	0.418143	0.418143		14.974000	1.920552	1.920552
	14.977000	1.028706	1.028706		14.977000	1.307206	1.307206		14.977000	0.418223	0.418223		14.977000	1.920750	1.920750
	14.980000	1.028795	1.028795		14.980000	1.307281	1.307281		14.980000	0.418303	0.418303		14.980000	1.920948	1.920948
	14.983000	1.028885	1.028885		14.983000	1.307356	1.307356		14.983000	0.418383	0.418383		14.983000	1.921145	1.921145
	14.986000	1.028975	1.028975		14.986000	1.307431	1.307431		14.986000	0.418463	0.418463		14.986000	1.921343	1.921343
	14.989000	1.029065	1.029065		14.989000	1.307507	1.307507		14.989000	0.418543	0.418543		14.989000	1.921541	1.921541
	14.992000	1.029155	1.029155		14.992000	1.307582	1.307582		14.992000	0.418623	0.418623		14.992000	1.921739	1.921739
	14.995000	1.029245	1.029245		14.995000	1.307657	1.307657		14.995000	0.418703	0.418703		14.995000	1.921937	1.921937
	14.998000	1.029335	1.029335		14.998000	1.307732	1.307732		14.998000	0.418783	0.418783		14.998000	1.922134	1.922134
	15.001000	1.029425	1.029425		15.001000	1.307807	1.307807		15.001000	0.418863	0.418863		15.001000	1.922332	1.922332
	15.004000	1.029515	1.029515		15.004000	1.307882	1.307882		15.004000	0.418943	0.418943		15.004000	1.922530	1.922530
	15.007000	1.029605	1.029605		15.007000	1.307957	1.307957		15.007000	0.419023	0.419023		15.007000	1.922727	1.922727
	15.010000	1.029695	1.029695		15.010000	1.308032	1.308032		15.010000	0.419103	0.419103		15.010000	1.922925	1.922925
	15.013000	1.029785	1.029785		15.013000	1.308108	1.308108		15.013000	0.419183	0.419183		15.013000	1.923123	1.923123
	15.016000	1.029875	1.029875		15.016000	1.308183	1.308183		15.016000	0.419263	0.419263		15.016000	1.923321	1.923321
	15.019000	1.029965	1.029965		15.019000	1.308258	1.308258		15.019000	0.419343	0.419343		15.019000	1.923518	1.923518
	15.022000	1.030055	1.030055		15.022000	1.308333	1.308333		15.022000	0.419423	0.419423		15.022000	1.923716	1.923716
	15.025000	1.030145	1.030145		15.025000	1.308408	1.308408		15.025000	0.419503	0.419503		15.025000	1.923914	1.923914
	15.028000	1.030235	1.030235		15.028000	1.308483	1.308483		15.028000	0.419583	0.419583		15.028000	1.924111	1.924111
	15.031000	1.030325	1.030325		15.031000	1.308558	1.308558		15.031000	0.419663	0.419663		15.031000	1.924309	1.924309
	15.034000	1.030415	1.030415		15.034000	1.308634	1.308634		15.034000	0.419743	0.419743		15.034000	1.924507	1.924507
	15.037000	1.030505	1.030505		15.037000	1.308709	1.308709		15.037000	0.419823	0.419823		15.037000	1.924704	1.924704
	15.040000	1.030595	1.030595		15.040000	1.308784	1.308784		15.040000	0.419903	0.419903		15.040000	1.924902	1.924902
	15.043000	1.030685	1.030685		15.043000	1.308859	1.308859		15.043000	0.419983	0.419983		15.043000	1.925099	1.925099
	15.046000	1.030775	1.030775		15.046000	1.308934	1.308934		15.046000	0.420063	0.420063		15.046000	1.925297	1.925297
	15.049000	1.030865	1.030865		15.049000	1.309009	1.309009		15.049000	0.420143	0.420143		15.049000	1.925495	1.925495
	15.052000	1.030955	1.030955		15.052000	1.309084	1.309084		15.052000	0.420222	0.420222		15.052000	1.925692	1.925692
	15.055000	1.031045	1.031045		15.055000	1.309159	1.309159		15.055000	0.420302	0.420302		15.055000	1.925890	1.925890
	15.058000	1.031135	1.031135		15.058000	1.309235	1.309235		15.058000	0.420382	0.420382		15.058000	1.926087	1.926087
	15.061000	1.031224	1.031224		15.061000	1.309310	1.309310		15.061000	0.420462	0.420462		15.061000	1.926285	1.926285
	15.064000	1.031314	1.031314		15.064000	1.309385	1.309385		15.064000	0.420542	0.420542		15.064000	1.926483	1.926483
	15.067000	1.031404	1.031404		15.067000	1.309460	1.309460		15.067000	0.420622	0.420622		15.067000	1.926680	1.926680
	15.070000	1.031494	1.031494		15.070000	1.309535	1.309535		15.070000	0.420702	0.420702		15.070000	1.926878	1.926878
	15.073000	1.031584	1.031584		15.073000	1.309610	1.309610		15.073000	0.420782	0.420782		15.073000	1.927075	1.927075
	15.076000	1.031674	1.031674		15.076000	1.309685	1.309685		15.076000	0.420862	0.420862		15.076000	1.927273	1.927273
	15.079000	1.031764	1.031764		15.079000	1.309760	1.309760		15.079000	0.420942	0.420942		15.079000	1.927470	1.927470
	15.082000	1.031854	1.031854		15.082000	1.309835	1.309835		15.082000	0.421022	0.421022		15.082000	1.927668	1.927668
	15.085000	1.031944	1.031944		15.085000	1.309911	1.309911		15.085000	0.421102	0.421102		15.085000	1.927865	1.927865
	15.088000	1.032034	1.032034		15.088000	1.309986	1.309986		15.088000	0.421182	0.421182		15.088000	1.928063	1.928063
	15.091000	1.032124	1.032124		15.091000	1.310061	1.310061		15.091000	0.421262	0.421262		15.091000	1.928260	1.928260
	15.094000	1.032214	1.032214		15.094000	1.310136	1.310136		15.094000	0.421342	0.421342		15.094000	1.928458	1.928458
	15.097000	1.032304	1.032304		15.097000	1.310211	1.310211		15.097000	0.421422	0.421422		15.097000	1.928655	1.928655
	15.100000	1.032394	1.032394		15.100000	1.310286	1.310286		15.100000	0.421502	0.421502		15.100000	1.928853	1.928853
	15.103000	1.032484	1.032484		15.103000	1.310361	1.310361		15.103000	0.421582	0.421582		15.103000	1.929050	1.929050
	15.106000	1.032573	1.032573		15.106000	1.310436	1.310436		15.106000	0.421662	0.421662		15.106000	1.929248	1.929248
	15.109000	1.032663	1.032663		15.109000	1.310511	1.310511		15.109000	0.421742	0.421742		15.109000	1.929445	1.929445
	15.112000	1.032753	1.032753		15.112000	1.310587	1.310587		15.112000	0.421822	0.421822		15.112000	1.929643	1.929643
	15.115000	1.032843	1.032843		15.115000	1.310662	1.310662		15.115000	0.421902	0.421902		15.115000	1.929840	1.929840
	15.118000	1.032933	1.032933		15.118000	1.310737	1.310737		15.118000	0.421982	0.421982		15.118000	1.930038	1.930038
	15.121000	1.033023	1.033023		15.121000	1.310812	1.310812		15.121000	0.422061	0.422061		15.121000	1.930235	1.930235
	15.124000	1.033113	1.033113		15.124000	1.310887	1.310887		15.124000	0.422141	0.422141		15.124000	1.930432	1.930432
	15.127000	1.033203	1.033203		15.127000	1.310962	1.310962		15.127000	0.422221	0.422221		15.127000	1.930630	1.930630
	15.130000	1.033293	1.033293		15.130000	1.311037	1.311037		15.130000	0.422301	0.422301		15.130000	1.930827	1.930827
	15.133000	1.033383	1.033383		15.133000	1.311112	1.311112		15.133000	0.422381	0.422381		15.133000	1.931025	1.931025
	15.136000	1.033473	1.033473		15.136000	1.311187	1.311187		15.136000	0.422461	0.422461		15.136000	1.931222	1.931222
	15.139000	1.033562	1.033562		15.139000	1.311262	1.311262		15.139000	0.422541	0.422541		15.139000	1.931419	1.931419
	15.142000	1.033652	1.033652		15.142000	1.311338	1.311338		15.142000	0.422621	0.422621		15.142000	1.931617	1.931617
	15.145000	1.033742	1.033742		15.145000	1.311413	1.311413		15.145000	0.422701	0.422701		15.145000	1.931814	1.931814
	15.148000	1.033832	1.033832		15.148000	1.311488	1.311488		15.148000	0.422781	0.422781		15.148000	1.932012	1.932012
	15.151000	1.033922	1.033922		15.151000	1.311563	1.311563		15.151000	0.422861	0.422861		15.151000	1.932209	1.932209
	15.154000	1.034012	1.034012		15.154000	1.311638	1.311638		15.154000	0.422941	0.422941		15.154000	1.932406	1.932406
	15.157000	1.034102	1.034102		15.157000	1.311713	1.311713		15.157000	0.423021	0.423021		15.157000	1.932604	1.932604
	15.160000	1.034192	1.034192		15.160000	1.311788	1.311788		15.160000	0.423101	0.423101		15.160000	1.932801	1.932801
	15.163000	1.034282	1.034282		15.163000	1.311863	1.311863		15.163000	0.423181	0.423181		15.163000	1.932998	1.932998
	15.166000	1.034372	1.034372		15.166000	1.311938	1.311938		15.166000	0.423261	0.423261		15.166000	1.933196	1.933196
	15.169000	1.034461	1.034461		15.169000	1.312013	1.312013		15.169000	0.423340	0.423340		15.169000	1.933393	1.933393
	15.172000	1.034551	1.034551		15.172000	1.312088	1.312088		15.172000	0.423420	0.423420		15.172000	1.933590	1.933590
	15.175000	1.034641	1.034641		15.175000	1.312163	1.312163		15.175000	0.423500	0.423500		15.175000	1.933787	1.933787
	15.178000	1.034731	1.034731		15.178000	1.312239	1.312239		15.178000	0.423580	0.423580		15.178000	1.933985	1.933985
	15.181000	1.034821	1.034821		15.181000	1.312314	1.312314		15.181000	0.423660	0.423660		15.181000	1.934182	1.934182
	15.184000	1.034911	1.034911		15.184000	1.312389	1.312389		15.184000	0.423740	0.423740		15.184000	1.934379	1.934379
	15.187000	1.035001	1.035001		15.187000	1.312464	1.312464		15.187000	0.423820	0.423820		15.187000	1.934577	1.934577
	15.190000	1.035091	1.035091		15.190000	1.312539	1.312539		15.190000	0.423900	0.423900		15.190000	1.934774	1.934774
	15.193000	1.035180	1.035180		15.193000	1.312614	1.312614		15.193000	0.423980	0.423980		15.193000	1.934971	1.934971
	15.196000	1.035270	1.035270		15.196000	1.312689	1.312689		15.196000	0.424060	0.424060		15.196000	1.935168	1.935168
	15.199000	1.035360	1.035360		15.199000	1.312764	1.312764		15.199000	0.424140	0.424140		15.199000	1.935366	1.935366
	15.202000	1.035450	1.035450		15.202000	1.312839	1.312839		15.202000	0.424220	0.424220		15.202000	1.935563	1.935563
	15.205000	1.035540	1.035540		15.205000	1.312914	1.312914		15.205000	0.424299	0.424299		15.205000	1.935760	1.935760
	15.208000	1.035630	1.035630		15.208000	1.312989	1.312989		15.208000	0.424379	0.424379		15.208000	1.935957	1.935957
	15.211000	1.035720	1.035720		15.211000	1.313064	1.313064		15.211000	0.424459	0.424459		15.211000	1.936154	1.936154
	15.214000	1.035810	1.035810		15.214000	1.313139	1.313139		15.214000	0.424539	0.424539		15.214000	1.936352	1.936352
	15.217000	1.035899	1.035899		15.217000	1.313214	1.313214		15.217000	0.424619	0.424619		15.217000	1.936549	1.936549
	15.220000	1.035989	1.035989		15.220000	1.313290	1.313290		15.220000	0.424699	0.424699		15.220000	1.936746	1.936746
	15.223000	1.036079	1.036079		15.223000	1.313365	1.313365		15.223000	0.424779	0.424779		15.223000	1.936943	1.936943
	15.226000	1.036169	1.036169		15.226000	1.313440	1.313440		15.226000	0.424859	0.424859		15.226000	1.937140	1.937140
	15.229000	1.036259	1.036259		15.229000	1.313515	1.313515		15.229000	0.424939	0.424939		15.229000	1.937337	1.937337
	15.232000	1.036349	1.036349		15.232000	1.313590	1.313590		15.232000	0.425019	0.425019		15.232000	1.937535	1.937535
	15.235000	1.036439	1.036439		15.235000	1.313665	1.313665		15.235000	0.425099	0.425099		15.235000	1.937732	1.937732
	15.238000	1.036529	1.036529		15.238000	1.313740	1.313740		15.238000	0.425178	0.425178		15.238000	1.937929	1.937929
	15.241000	1.036618	1.036618		15.241000	1.313815	1.313815		15.241000	0.425258	0.425258		15.241000	1.938126	1.938126
	15.244000	1.036708	1.036708		15.244000	1.313890	1.313890		15.244000	0.425338	0.425338		15.244000	1.938323	1.938323
	15.247000	1.036798	1.036798		15.247000	1.313965	1.313965		15.247000	0.425418	0.425418		15.247000	1.938520	1.938520
	15.250000	1.036888	1.036888		15.250000	1.314040	1.314040		15.250000	0.425498	0.425498		15.250000	1.938717	1.938717
	15.253000	1.036978	1.036978		15.253000	1.314115	1.314115		15.253000	0.425578	0.425578		15.253000	1.938914	1.938914
	15.256000	1.037068	1.037068		15.256000	1.314190	1.314190		15.256000	0.425658	0.425658		15.256000	1.939111	1.939111
	15.259000	1.037157	1.037157		15.259000	1.314265	1.314265		15.259000	0.425738	0.425738		15.259000	1.939309	1.939309
	15.262000	1.037247	1.037247		15.262000	1.314340	1.314340		15.262000	0.425818	0.425818		15.262000	1.939506	1.939506
	15.265000	1.037337	1.037337		15.265000	1.314415	1.314415		15.265000	0.425898	0.425898		15.265000	1.939703	1.939703
	15.268000	1.037427	1.037427		15.268000	1.314490	1.314490		15.268000	0.425977	0.425977		15.268000	1.939900	1.939900
	15.271000	1.037517	1.037517		15.271000	1.314565	1.314565		15.271000	0.426057	0.426057		15.271000	1.940097	1.940097
	15.274000	1.037607	1.037607		15.274000	1.314641	1.314641		15.274000	0.426137	0.426137		15.274000	1.940294	1.940294
	15.277000	1.037697	1.037697		15.277000	1.314716	1.314716		15.277000	0.426217	0.426217		15.277000	1.940491	1.940491
	15.280000	1.037786	1.037786		15.280000	1.314791	1.314791		15.280000	0.426297	0.426297		15.280000	1.940688	1.940688
	15.283000	1.037876	1.037876		15.283000	1.314866	1.314866		15.283000	0.426377	0.426377		15.283000	1.940885	1.940885
	15.286000	1.037966	1.037966		15.286000	1.314941	1.314941		15.286000	0.426457	0.426457		15.286000	1.941082	1.941082
	15.289000	1.038056	1.038056		15.289000	1.315016	1.315016		15.289000	0.426537	0.426537		15.289000	1.941279	1.941279
	15.292000	1.038146	1.038146		15.292000	1.315091	1.315091		15.292000	0.426616	0.426616		15.292000	1.941476	1.941476
	15.295000	1.038236	1.038236		15.295000	1.315166	1.315166		15.295000	0.426696	0.426696		15.295000	1.941673	1.941673
	15.298000	1.038325	1.038325		15.298000	1.315241	1.315241		15.298000	0.426776	0.426776		15.298000	1.941870	1.941870
	15.301000	1.038415	1.038415		15.301000	1.315316	1.315316		15.301000	0.426856	0.426856		15.301000	1.942067	1.942067
	15.304000	1.038505	1.038505		15.304000	1.315391	1.315391		15.304000	0.426936	0.426936		15.304000	1.942264	1.942264
	15.307000	1.038595	1.038595		15.307000	1.315466	1.315466		15.307000	0.427016	0.427016		15.307000	1.942461	1.942461
	15.310000	1.038685	1.038685		15.310000	1.315541	1.315541		15.310000	0.427096	0.427096		15.310000	1.942658	1.942658
	15.313000	1.038774	1.038774		15.313000	1.315616	1.315616		15.313000	0.427176	0.427176		15.313000	1.942855	1.942855
	15.316000	1.038864	1.038864		15.316000	1.315691	1.315691		15.316000	0.427255	0.427255		15.316000	1.943052	1.943052
	15.319000	1.038954	1.038954		15.319000	1.315766	1.315766		15.319000	0.427335	0.427335		15.319000	1.943249	1.943249
	15.322000	1.039044	1.039044		15.322000	1.315841	1.315841		15.322000	0.427415	0.427415		15.322000	1.943445	1.943445
	15.325000	1.039134	1.039134		15.325000	1.315916	1.315916		15.325000	0.427495	0.427495		15.325000	1.943642	1.943642
	15.328000	1.039224	1.039224		15.328000	1.315991	1.315991		15.328000	0.427575	0.427575		15.328000	1.943839	1.943839
	15.331000	1.039313	1.039313		15.331000	1.316066	1.316066		15.331000	0.427655	0.427655		15.331000	1.944036	1.944036
	15.334000	1.039403	1.039403		15.334000	1.316141	1.316141		15.334000	0.427735	0.427735		15.334000	1.944233	1.944233
	15.337000	1.039493	1.039493		15.337000	1.316216	1.316216		15.337000	0.427815	0.427815		15.337000	1.944430	1.944430
	15.340000	1.039583	1.039583		15.340000	1.316291	1.316291		15.340000	0.427894	0.427894		15.340000	1.944627	1.944627
	15.343000	1.039673	1.039673		15.343000	1.316366	1.316366		15.343000	0.427974	0.427974		15.343000	1.944824	1.944824
	15.346000	1.039762	1.039762		15.346000	1.316441	1.316441		15.346000	0.428054	0.428054		15.346000	1.945021	1.945021
	15.349000	1.039852	1.039852		15.349000	1.316516	1.316516		15.349000	0.428134	0.428134		15.349000	1.945217	1.945217
	15.352000	1.039942	1.039942		15.352000	1.316591	1.316591		15.352000	0.428214	0.428214		15.352000	1.945414	1.945414
	15.355000	1.040032	1.040032		15.355000	1.316666	1.316666		15.355000	0.428294	0.428294		15.355000	1.945611	1.945611
	15.358000	1.040122	1.040122		15.358000	1.316741	1.316741		15.358000	0.428374	0.428374		15.358000	1.945808	1.945808
	15.361000	1.040211	1.040211		15.361000	1.316816	1.316816		15.361000	0.428453	0.428453		15.361000	1.946005	1.946005
	15.364000	1.040301	1.040301		15.364000	1.316891	1.316891		15.364000	0.428533	0.428533		15.364000	1.946201	1.946201
	15.367000	1.040391	1.040391		15.367000	1.316966	1.316966		15.367000	0.428613	0.428613		15.367000	1.946398	1.946398
	15.370000	1.040481	1.040481		15.370000	1.317041	1.317041		15.370000	0.428693	0.428693		15.370000	1.946595	1.946595
	15.373000	1.040571	1.040571		15.373000	1.317116	1.317116		15.373000	0.428773	0.428773		15.373000	1.946792	1.946792
	15.376000	1.040660	1.040660		15.376000	1.317191	1.317191		15.376000	0.428853	0.428853		15.376000	1.946989	1.946989
	15.379000	1.040750	1.040750		15.379000	1.317266	1.317266		15.379000	0.428933	0.428933		15.379000	1.947185	1.947185
	15.382000	1.040840	1.040840		15.382000	1.317341	1.317341		15.382000	0.429012	0.429012		15.382000	1.947382	1.947382
	15.385000	1.040930	1.040930		15.385000	1.317417	1.317417		15.385000	0.429092	0.429092		15.385000	1.947579	1.947579
	15.388000	1.041020	1.041020		15.388000	1.317492	1.317492		15.388000	0.429172	0.429172		15.388000	1.947776	1.947776
	15.391000	1.041109	1.041109		15.391000	1.317567	1.317567		15.391000	0.429252	0.429252		15.391000	1.947972	1.947972
	15.394000	1.041199	1.041199		15.394000	1.317642	1.317642		15.394000	0.429332	0.429332		15.394000	1.948169	1.948169
	15.397000	1.041289	1.041289		15.397000	1.317717	1.317717		15.397000	0.429412	0.429412		15.397000	1.948366	1.948366
	15.400000	1.041379	1.041379		15.400000	1.317792	1.317792		15.400000	0.429492	0.429492		15.400000	1.948563	1.948563
	15.403000	1.041468	1.041468		15.403000	1.317867	1.317867		15.403000	0.429571	0.429571		15.403000	1.948759	1.948759
	15.406000	1.041558	1.041558		15.406000	1.317942	1.317942		15.406000	0.429651	0.429651		15.406000	1.948956	1.948956
	15.409000	1.041648	1.041648		15.409000	1.318017	1.318017		15.409000	0.429731	0.429731		15.409000	1.949153	1.949153
	15.412000	1.041738	1.041738		15.412000	1.318092	1.318092		15.412000	0.429811	0.429811		15.412000	1.949349	1.949349
	15.415000	1.041828	1.041828		15.415000	1.318167	1.318167		15.415000	0.429891	0.429891		15.415000	1.949546	1.949546
	15.418000	1.041917	1.041917		15.418000	1.318242	1.318242		15.418000	0.429971	0.429971		15.418000	1.949743	1.949743
	15.421000	1.042007	1.042007		15.421000	1.318317	1.318317		15.421000	0.430050	0.430050		15.421000	1.949940	1.949940
	15.424000	1.042097	1.042097		15.424000	1.318392	1.318392		15.424000	0.430130	0.430130		15.424000	1.950136	1.950136
	15.427000	1.042187	1.042187		15.427000	1.318467	1.318467		15.427000	0.430210	0.430210		15.427000	1.950333	1.950333
	15.430000	1.042276	1.042276		15.430000	1.318541	1.318541		15.430000	0.430290	0.430290		15.430000	1.950529	1.950529
	15.433000	1.042366	1.042366		15.433000	1.318616	1.318616		15.433000	0.430370	0.430370		15.433000	1.950726	1.950726
	15.436000	1.042456	1.042456		15.436000	1.318691	1.318691		15.436000	0.430450	0.430450		15.436000	1.950923	1.950923
	15.439000	1.042546	1.042546		15.439000	1.318766	1.318766		15.439000	0.430529	0.430529		15.439000	1.951119	1.951119
	15.442000	1.042635	1.042635		15.442000	1.318841	1.318841		15.442000	0.430609	0.430609		15.442000	1.951316	1.951316
	15.445000	1.042725	1.042725		15.445000	1.318916	1.318916		15.445000	0.430689	0.430689		15.445000	1.951513	1.951513
	15.448000	1.042815	1.042815		15.448000	1.318991	1.318991		15.448000	0.430769	0.430769		15.448000	1.951709	1.951709
	15.451000	1.042905	1.042905		15.451000	1.319066	1.319066		15.451000	0.430849	0.430849		15.451000	1.951906	1.951906
	15.454000	1.042994	1.042994		15.454000	1.319141	1.319141		15.454000	0.430928	0.430928		15.454000	1.952102	1.952102
	15.457000	1.043084	1.043084		15.457000	1.319216	1.319216		15.457000	0.431008	0.431008		15.457000	1.952299	1.952299
	15.460000	1.043174	1.043174		15.460000	1.319291	1.319291		15.460000	0.431088	0.431088		15.460000	1.952496	1.952496
	15.463000	1.043264	1.043264		15.463000	1.319366	1.319366		15.463000	0.431168	0.431168		15.463000	1.952692	1.952692
	15.466000	1.043353	1.043353		15.466000	1.319441	1.319441		15.466000	0.431248	0.431248		15.466000	1.952889	1.952889
	15.469000	1.043443	1.043443		15.469000	1.319516	1.319516		15.469000	0.431328	0.431328		15.469000	1.953085	1.953085
	15.472000	1.043533	1.043533		15.472000	1.319591	1.319591		15.472000	0.431407	0.431407		15.472000	1.953282	1.953282
	15.475000	1.043623	1.043623		15.475000	1.319666	1.319666		15.475000	0.431487	0.431487		15.475000	1.953478	1.953478
	15.478000	1.043712	1.043712		15.478000	1.319741	1.319741		15.478000	0.431567	0.431567		15.478000	1.953675	1.953675
	15.481000	1.043802	1.043802		15.481000	1.319816	1.319816		15.481000	0.431647	0.431647		15.481000	1.953871	1.953871
	15.484000	1.043892	1.043892		15.484000	1.319891	1.319891		15.484000	0.431727	0.431727		15.484000	1.954068	1.954068
	15.487000	1.043982	1.043982		15.487000	1.319966	1.319966		15.487000	0.431806	0.431806		15.487000	1.954264	1.954264
	15.490000	1.044071	1.044071		15.490000	1.320041	1.320041		15.490000	0.431886	0.431886		15.490000	1.954461	1.954461
	15.493000	1.044161	1.044161		15.493000	1.320116	1.320116		15.493000	0.431966	0.431966		15.493000	1.954657	1.954657
	15.496000	1.044251	1.044251		15.496000	1.320191	1.320191		15.496000	0.432046	0.432046		15.496000	1.954854	1.954854
	15.499000	1.044341	1.044341		15.499000	1.320266	1.320266		15.499000	0.432126	0.432126		15.499000	1.955050	1.955050
	15.502000	1.044430	1.044430		15.502000	1.320341	1.320341		15.502000	0.432206	0.432206		15.502000	1.955247	1.955247
	15.505000	1.044520	1.044520		15.505000	1.320416	1.320416		15.505000	0.432285	0.432285		15.505000	1.955443	1.955443
	15.508000	1.044610	1.044610		15.508000	1.320491	1.320491		15.508000	0.432365	0.432365		15.508000	1.955640	1.955640
	15.511000	1.044699	1.044699		15.511000	1.320566	1.320566		15.511000	0.432445	0.432445		15.511000	1.955836	1.955836
	15.514000	1.044789	1.044789		15.514000	1.320641	1.320641		15.514000	0.432525	0.432525		15.514000	1.956032	1.956032
	15.517000	1.044879	1.044879		15.517000	1.320716	1.320716		15.517000	0.432605	0.432605		15.517000	1.956229	1.956229
	15.520000	1.044969	1.044969		15.520000	1.320791	1.320791		15.520000	0.432684	0.432684		15.520000	1.956425	1.956425
	15.523000	1.045058	1.045058		15.523000	1.320866	1.320866		15.523000	0.432764	0.432764		15.523000	1.956622	1.956622
	15.526000	1.045148	1.045148		15.526000	1.320941	1.320941		15.526000	0.432844	0.432844		15.526000	1.956818	1.956818
	15.529000	1.045238	1.045238		15.529000	1.321016	1.321016		15.529000	0.432924	0.432924		15.529000	1.957015	1.957015
	15.532000	1.045327	1.045327		15.532000	1.321091	1.321091		15.532000	0.433004	0.433004		15.532000	1.957211	1.957211
	15.535000	1.045417	1.045417		15.535000	1.321166	1.321166		15.535000	0.433083	0.433083		15.535000	1.957407	1.957407
	15.538000	1.045507	1.045507		15.538000	1.321241	1.321241		15.538000	0.433163	0.433163		15.538000	1.957604	1.957604
	15.541000	1.045597	1.045597		15.541000	1.321315	1.321315		15.541000	0.433243	0.433243		15.541000	1.957800	1.957800
	15.544000	1.045686	1.045686		15.544000	1.321390	1.321390		15.544000	0.433323	0.433323		15.544000	1.957996	1.957996
	15.547000	1.045776	1.045776		15.547000	1.321465	1.321465		15.547000	0.433402	0.433402		15.547000	1.958193	1.958193
	15.550000	1.045866	1.045866		15.550000	1.321540	1.321540		15.550000	0.433482	0.433482		15.550000	1.958389	1.958389
	15.553000	1.045955	1.045955		15.553000	1.321615	1.321615		15.553000	0.433562	0.433562		15.553000	1.958585	1.958585
	15.556000	1.046045	1.046045		15.556000	1.321690	1.321690		15.556000	0.433642	0.433642		15.556000	1.958782	1.958782
	15.559000	1.046135	1.046135		15.559000	1.321765	1.321765		15.559000	0.433722	0.433722		15.559000	1.958978	1.958978
	15.562000	1.046225	1.046225		15.562000	1.321840	1.321840		15.562000	0.433801	0.433801		15.562000	1.959174	1.959174
	15.565000	1.046314	1.046314		15.565000	1.321915	1.321915		15.565000	0.433881	0.433881		15.565000	1.959371	1.959371
	15.568000	1.046404	1.046404		15.568000	1.321990	1.321990		15.568000	0.433961	0.433961		15.568000	1.959567	1.959567
	15.571000	1.046494	1.046494		15.571000	1.322065	1.322065		15.571000	0.434041	0.434041		15.571000	1.959763	1.959763
	15.574000	1.046583	1.046583		15.574000	1.322140	1.322140		15.574000	0.434121	0.434121		15.574000	1.959960	1.959960
	15.577000	1.046673	1.046673		15.577000	1.322215	1.322215		15.577000	0.434200	0.434200		15.577000	1.960156	1.960156
	15.580000	1.046763	1.046763		15.580000	1.322290	1.322290		15.580000	0.434280	0.434280		15.580000	1.960352	1.960352
	15.583000	1.046852	1.046852		15.583000	1.322365	1.322365		15.583000	0.434360	0.434360		15.583000	1.960548	1.960548
	15.586000	1.046942	1.046942		15.586000	1.322440	1.322440		15.586000	0.434440	0.434440		15.586000	1.960745	1.960745
	15.589000	1.047032	1.047032		15.589000	1.322515	1.322515		15.589000	0.434519	0.434519		15.589000	1.960941	1.960941
	15.592000	1.047121	1.047121		15.592000	1.322590	1.322590		15.592000	0.434599	0.434599		15.592000	1.961137	1.961137
	15.595000	1.047211	1.047211		15.595000	1.322664	1.322664		15.595000	0.434679	0.434679		15.595000	1.961333	1.961333
	15.598000	1.047301	1.047301		15.598000	1.322739	1.322739		15.598000	0.434759	0.434759		15.598000	1.961530	1.961530
	15.601000	1.047391	1.047391		15.601000	1.322814	1.322814		15.601000	0.434838	0.434838		15.601000	1.961726	1.961726
	15.604000	1.047480	1.047480		15.604000	1.322889	1.322889		15.604000	0.434918	0.434918		15.604000	1.961922	1.961922
	15.607000	1.047570	1.047570		15.607000	1.322964	1.322964		15.607000	0.434998	0.434998		15.607000	1.962118	1.962118
	15.610000	1.047660	1.047660		15.610000	1.323039	1.323039		15.610000	0.435078	0.435078		15.610000	1.962314	1.962314
	15.613000	1.047749	1.047749		15.613000	1.323114	1.323114		15.613000	0.435158	0.435158		15.613000	1.962511	1.962511
	15.616000	1.047839	1.047839		15.616000	1.323189	1.323189		15.616000	0.435237	0.435237		15.616000	1.962707	1.962707
	15.619000	1.047929	1.047929		15.619000	1.323264	1.323264		15.619000	0.435317	0.435317		15.619000	1.962903	1.962903
	15.622000	1.048018	1.048018		15.622000	1.323339	1.323339		15.622000	0.435397	0.435397		15.622000	1.963099	1.963099
	15.625000	1.048108	1.048108		15.625000	1.323414	1.323414		15.625000	0.435477	0.435477		15.625000	1.963295	1.963295
	15.628000	1.048198	1.048198		15.628000	1.323489	1.323489		15.628000	0.435556	0.435556		15.628000	1.963491	1.963491
	15.631000	1.048287	1.048287		15.631000	1.323564	1.323564		15.631000	0.435636	0.435636		15.631000	1.963688	1.963688
	15.634000	1.048377	1.048377		15.634000	1.323639	1.323639		15.634000	0.435716	0.435716		15.634000	1.963884	1.963884
	15.637000	1.048467	1.048467		15.637000	1.323713	1.323713		15.637000	0.435796	0.435796		15.637000	1.964080	1.964080
	15.640000	1.048556	1.048556		15.640000	1.323788	1.323788		15.640000	0.435875	0.435875		15.640000	1.964276	1.964276
	15.643000	1.048646	1.048646		15.643000	1.323863	1.323863		15.643000	0.435955	0.435955		15.643000	1.964472	1.964472
	15.646000	1.048736	1.048736		15.646000	1.323938	1.323938		15.646000	0.436035	0.436035		15.646000	1.964668	1.964668
	15.649000	1.048825	1.048825		15.649000	1.324013	1.324013		15.649000	0.436115	0.436115		15.649000	1.964864	1.964864
	15.652000	1.048915	1.048915		15.652000	1.324088	1.324088		15.652000	0.436194	0.436194		15.652000	1.965060	1.965060
	15.655000	1.049005	1.049005		15.655000	1.324163	1.324163		15.655000	0.436274	0.436274		15.655000	1.965256	1.965256
	15.658000	1.049094	1.049094		15.658000	1.324238	1.324238		15.658000	0.436354	0.436354		15.658000	1.965452	1.965452
	15.661000	1.049184	1.049184		15.661000	1.324313	1.324313		15.661000	0.436434	0.436434		15.661000	1.965649	1.965649
	15.664000	1.049274	1.049274		15.664000	1.324388	1.324388		15.664000	0.436513	0.436513		15.664000	1.965845	1.965845
	15.667000	1.049363	1.049363		15.667000	1.324463	1.324463		15.667000	0.436593	0.436593		15.667000	1.966041	1.966041
	15.670000	1.049453	1.049453		15.670000	1.324538	1.324538		15.670000	0.436673	0.436673		15.670000	1.966237	1.966237
	15.673000	1.049542	1.049542		15.673000	1.324612	1.324612		15.673000	0.436753	0.436753		15.673000	1.966433	1.966433
	15.676000	1.049632	1.049632		15.676000	1.324687	1.324687		15.676000	0.436832	0.436832		15.676000	1.966629	1.966629
	15.679000	1.049722	1.049722		15.679000	1.324762	1.324762		15.679000	0.436912	0.436912		15.679000	1.966825	1.966825
	15.682000	1.049811	1.049811		15.682000	1.324837	1.324837		15.682000	0.436992	0.436992		15.682000	1.967021	1.967021
	15.685000	1.049901	1.049901		15.685000	1.324912	1.324912		15.685000	0.437072	0.437072		15.685000	1.967217	1.967217
	15.688000	1.049991	1.049991		15.688000	1.324987	1.324987		15.688000	0.437151	0.437151		15.688000	1.967413	1.967413
	15.691000	1.050080	1.050080		15.691000	1.325062	1.325062		15.691000	0.437231	0.437231		15.691000	1.967609	1.967609
	15.694000	1.050170	1.050170		15.694000	1.325137	1.325137		15.694000	0.437311	0.437311		15.694000	1.967805	1.967805
	15.697000	1.050260	1.050260		15.697000	1.325212	1.325212		15.697000	0.437391	0.437391		15.697000	1.968001	1.968001
	15.700000	1.050349	1.050349		15.700000	1.325287	1.325287		15.700000	0.437470	0.437470		15.700000	1.968197	1.968197
	15.703000	1.050439	1.050439		15.703000	1.325361	1.325361		15.703000	0.437550	0.437550		15.703000	1.968393	1.968393
	15.706000	1.050528	1.050528		15.706000	1.325436	1.325436		15.706000	0.437630	0.437630		15.706000	1.968589	1.968589
	15.709000	1.050618	1.050618		15.709000	1.325511	1.325511		15.709000	0.437709	0.437709		15.709000	1.968785	1.968785
	15.712000	1.050708	1.050708		15.712000	1.325586	1.325586		15.712000	0.437789	0.437789		15.712000	1.968980	1.968980
	15.715000	1.050797	1.050797		15.715000	1.325661	1.325661		15.715000	0.437869	0.437869		15.715000	1.969176	1.969176
	15.718000	1.050887	1.050887		15.718000	1.325736	1.325736		15.718000	0.437949	0.437949		15.718000	1.969372	1.969372
	15.721000	1.050977	1.050977		15.721000	1.325811	1.325811		15.721000	0.438028	0.438028		15.721000	1.969568	1.969568
	15.724000	1.051066	1.051066		15.724000	1.325886	1.325886		15.724000	0.438108	0.438108		15.724000	1.969764	1.969764
	15.727000	1.051156	1.051156		15.727000	1.325961	1.325961		15.727000	0.438188	0.438188		15.727000	1.969960	1.969960
	15.730000	1.051245	1.051245		15.730000	1.326035	1.326035		15.730000	0.438268	0.438268		15.730000	1.970156	1.970156
	15.733000	1.051335	1.051335		15.733000	1.326110	1.326110		15.733000	0.438347	0.438347		15.733000	1.970352	1.970352
	15.736000	1.051425	1.051425		15.736000	1.326185	1.326185		15.736000	0.438427	0.438427		15.736000	1.970548	1.970548
	15.739000	1.051514	1.051514		15.739000	1.326260	1.326260		15.739000	0.438507	0.438507		15.739000	1.970744	1.970744
	15.742000	1.051604	1.051604		15.742000	1.326335	1.326335		15.742000	0.438586	0.438586		15.742000	1.970939	1.970939
	15.745000	1.051694	1.051694		15.745000	1.326410	1.326410		15.745000	0.438666	0.438666		15.745000	1.971135	1.971135
	15.748000	1.051783	1.051783		15.748000	1.326485	1.326485		15.748000	0.438746	0.438746		15.748000	1.971331	1.971331
	15.751000	1.051873	1.051873		15.751000	1.326560	1.326560		15.751000	0.438826	0.438826		15.751000	1.971527	1.971527
	15.754000	1.051962	1.051962		15.754000	1.326635	1.326635		15.754000	0.438905	0.438905		15.754000	1.971723	1.971723
	15.757000	1.052052	1.052052		15.757000	1.326709	1.326709		15.757000	0.438985	0.438985		15.757000	1.971919	1.971919
	15.760000	1.052142	1.052142		15.760000	1.326784	1.326784		15.760000	0.439065	0.439065		15.760000	1.972114	1.972114
	15.763000	1.052231	1.052231		15.763000	1.326859	1.326859		15.763000	0.439144	0.439144		15.763000	1.972310	1.972310
	15.766000	1.052321	1.052321		15.766000	1.326934	1.326934		15.766000	0.439224	0.439224		15.766000	1.972506	1.972506
	15.769000	1.052410	1.052410		15.769000	1.327009	1.327009		15.769000	0.439304	0.439304		15.769000	1.972702	1.972702
	15.772000	1.052500	1.052500		15.772000	1.327084	1.327084		15.772000	0.439384	0.439384		15.772000	1.972898	1.972898
	15.775000	1.052590	1.052590		15.775000	1.327159	1.327159		15.775000	0.439463	0.439463		15.775000	1.973093	1.973093
	15.778000	1.052679	1.052679		15.778000	1.327234	1.327234		15.778000	0.439543	0.439543		15.778000	1.973289	1.973289
	15.781000	1.052769	1.052769		15.781000	1.327308	1.327308		15.781000	0.439623	0.439623		15.781000	1.973485	1.973485
	15.784000	1.052858	1.052858		15.784000	1.327383	1.327383		15.784000	0.439702	0.439702		15.784000	1.973681	1.973681
	15.787000	1.052948	1.052948		15.787000	1.327458	1.327458		15.787000	0.439782	0.439782		15.787000	1.973876	1.973876
	15.790000	1.053038	1.053038		15.790000	1.327533	1.327533		15.790000	0.439862	0.439862		15.790000	1.974072	1.974072
	15.793000	1.053127	1.053127		15.793000	1.327608	1.327608		15.793000	0.439942	0.439942		15.793000	1.974268	1.974268
	15.796000	1.053217	1.053217		15.796000	1.327683	1.327683		15.796000	0.440021	0.440021		15.796000	1.974464	1.974464
	15.799000	1.053306	1.053306		15.799000	1.327758	1.327758		15.799000	0.440101	0.440101		15.799000	1.974659	1.974659
	15.802000	1.053396	1.053396		15.802000	1.327832	1.327832		15.802000	0.440181	0.440181		15.802000	1.974855	1.974855
	15.805000	1.053485	1.053485		15.805000	1.327907	1.327907		15.805000	0.440260	0.440260		15.805000	1.975051	1.975051
	15.808000	1.053575	1.053575		15.808000	1.327982	1.327982		15.808000	0.440340	0.440340		15.808000	1.975246	1.975246
	15.811000	1.053665	1.053665		15.811000	1.328057	1.328057		15.811000	0.440420	0.440420		15.811000	1.975442	1.975442
	15.814000	1.053754	1.053754		15.814000	1.328132	1.328132		15.814000	0.440499	0.440499		15.814000	1.975638	1.975638
	15.817000	1.053844	1.053844		15.817000	1.328207	1.328207		15.817000	0.440579	0.440579		15.817000	1.975833	1.975833
	15.820000	1.053933	1.053933		15.820000	1.328282	1.328282		15.820000	0.440659	0.440659		15.820000	1.976029	1.976029
	15.823000	1.054023	1.054023		15.823000	1.328357	1.328357		15.823000	0.440738	0.440738		15.823000	1.976225	1.976225
	15.826000	1.054113	1.054113		15.826000	1.328431	1.328431		15.826000	0.440818	0.440818		15.826000	1.976420	1.976420
	15.829000	1.054202	1.054202		15.829000	1.328506	1.328506		15.829000	0.440898	0.440898		15.829000	1.976616	1.976616
	15.832000	1.054292	1.054292		15.832000	1.328581	1.328581		15.832000	0.440978	0.440978		15.832000	1.976812	1.976812
	15.835000	1.054381	1.054381		15.835000	1.328656	1.328656		15.835000	0.441057	0.441057		15.835000	1.977007	1.977007
	15.838000	1.054471	1.054471		15.838000	1.328731	1.328731		15.838000	0.441137	0.441137		15.838000	1.977203	1.977203
	15.841000	1.054560	1.054560		15.841000	1.328806	1.328806		15.841000	0.441217	0.441217		15.841000	1.977399	1.977399
	15.844000	1.054650	1.054650		15.844000	1.328880	1.328880		15.844000	0.441296	0.441296		15.844000	1.977594	1.977594
	15.847000	1.054740	1.054740		15.847000	1.328955	1.328955		15.847000	0.441376	0.441376		15.847000	1.977790	1.977790
	15.850000	1.054829	1.054829		15.850000	1.329030	1.329030		15.850000	0.441456	0.441456		15.850000	1.977985	1.977985
	15.853000	1.054919	1.054919		15.853000	1.329105	1.329105		15.853000	0.441535	0.441535		15.853000	1.978181	1.978181
	15.856000	1.055008	1.055008		15.856000	1.329180	1.329180		15.856000	0.441615	0.441615		15.856000	1.978377	1.978377
	15.859000	1.055098	1.055098		15.859000	1.329255	1.329255		15.859000	0.441695	0.441695		15.859000	1.978572	1.978572
	15.862000	1.055187	1.055187		15.862000	1.329330	1.329330		15.862000	0.441774	0.441774		15.862000	1.978768	1.978768
	15.865000	1.055277	1.055277		15.865000	1.329404	1.329404		15.865000	0.441854	0.441854		15.865000	1.978963	1.978963
	15.868000	1.055366	1.055366		15.868000	1.329479	1.329479		15.868000	0.441934	0.441934		15.868000	1.979159	1.979159
	15.871000	1.055456	1.055456		15.871000	1.329554	1.329554		15.871000	0.442013	0.442013		15.871000	1.979354	1.979354
	15.874000	1.055546	1.055546		15.874000	1.329629	1.329629		15.874000	0.442093	0.442093		15.874000	1.979550	1.979550
	15.877000	1.055635	1.055635		15.877000	1.329704	1.329704		15.877000	0.442173	0.442173		15.877000	1.979745	1.979745
	15.880000	1.055725	1.055725		15.880000	1.329779	1.329779		15.880000	0.442252	0.442252		15.880000	1.979941	1.979941
	15.883000	1.055814	1.055814		15.883000	1.329853	1.329853		15.883000	0.442332	0.442332		15.883000	1.980136	1.980136
	15.886000	1.055904	1.055904		15.886000	1.329928	1.329928		15.886000	0.442412	0.442412		15.886000	1.980332	1.980332
	15.889000	1.055993	1.055993		15.889000	1.330003	1.330003		15.889000	0.442491	0.442491		15.889000	1.980527	1.980527
	15.892000	1.056083	1.056083		15.892000	1.330078	1.330078		15.892000	0.442571	0.442571		15.892000	1.980723	1.980723
	15.895000	1.056172	1.056172		15.895000	1.330153	1.330153		15.895000	0.442651	0.442651		15.895000	1.980918	1.980918
	15.898000	1.056262	1.056262		15.898000	1.330228	1.330228		15.898000	0.442730	0.442730		15.898000	1.981114	1.981114
	15.901000	1.056351	1.056351		15.901000	1.330302	1.330302		15.901000	0.442810	0.442810		15.901000	1.981309	1.981309
	15.904000	1.056441	1.056441		15.904000	1.330377	1.330377		15.904000	0.442890	0.442890		15.904000	1.981505	1.981505
	15.907000	1.056530	1.056530		15.907000	1.330452	1.330452		15.907000	0.442969	0.442969		15.907000	1.981700	1.981700
	15.910000	1.056620	1.056620		15.910000	1.330527	1.330527		15.910000	0.443049	0.443049		15.910000	1.981896	1.981896
	15.913000	1.056710	1.056710		15.913000	1.330602	1.330602		15.913000	0.443129	0.443129		15.913000	1.982091	1.982091
	15.916000	1.056799	1.056799		15.916000	1.330677	1.330677		15.916000	0.443208	0.443208		15.916000	1.982286	1.982286
	15.919000	1.056889	1.056889		15.919000	1.330751	1.330751		15.919000	0.443288	0.443288		15.919000	1.982482	1.982482
	15.922000	1.056978	1.056978		15.922000	1.330826	1.330826		15.922000	0.443368	0.443368		15.922000	1.982677	1.982677
	15.925000	1.057068	1.057068		15.925000	1.330901	1.330901		15.925000	0.443447	0.443447		15.925000	1.982873	1.982873
	15.928000	1.057157	1.057157		15.928000	1.330976	1.330976		15.928000	0.443527	0.443527		15.928000	1.983068	1.983068
	15.931000	1.057247	1.057247		15.931000	1.331051	1.331051		15.931000	0.443607	0.443607		15.931000	1.983263	1.983263
	15.934000	1.057336	1.057336		15.934000	1.331125	1.331125		15.934000	0.443686	0.443686		15.934000	1.983459	1.983459
	15.937000	1.057426	1.057426		15.937000	1.331200	1.331200		15.937000	0.443766	0.443766		15.937000	1.983654	1.983654
	15.940000	1.057515	1.057515		15.940000	1.331275	1.331275		15.940000	0.443846	0.443846		15.940000	1.983850	1.983850
	15.943000	1.057605	1.057605		15.943000	1.331350	1.331350		15.943000	0.443925	0.443925		15.943000	1.984045	1.984045
	15.946000	1.057694	1.057694		15.946000	1.331425	1.331425		15.946000	0.444005	0.444005		15.946000	1.984240	1.984240
	15.949000	1.057784	1.057784		15.949000	1.331500	1.331500		15.949000	0.444084	0.444084		15.949000	1.984436	1.984436
	15.952000	1.057873	1.057873		15.952000	1.331574	1.331574		15.952000	0.444164	0.444164		15.952000	1.984631	1.984631
	15.955000	1.057963	1.057963		15.955000	1.331649	1.331649		15.955000	0.444244	0.444244		15.955000	1.984826	1.984826
	15.958000	1.058052	1.058052		15.958000	1.331724	1.331724		15.958000	0.444323	0.444323		15.958000	1.985022	1.985022
	15.961000	1.058142	1.058142		15.961000	1.331799	1.331799		15.961000	0.444403	0.444403		15.961000	1.985217	1.985217
	15.964000	1.058231	1.058231		15.964000	1.331874	1.331874		15.964000	0.444483	0.444483		15.964000	1.985412	1.985412
	15.967000	1.058321	1.058321		15.967000	1.331948	1.331948		15.967000	0.444562	0.444562		15.967000	1.985608	1.985608
	15.970000	1.058410	1.058410		15.970000	1.332023	1.332023		15.970000	0.444642	0.444642		15.970000	1.985803	1.985803
	15.973000	1.058500	1.058500		15.973000	1.332098	1.332098		15.973000	0.444722	0.444722		15.973000	1.985998	1.985998
	15.976000	1.058589	1.058589		15.976000	1.332173	1.332173		15.976000	0.444801	0.444801		15.976000	1.986193	1.986193
	15.979000	1.058679	1.058679		15.979000	1.332248	1.332248		15.979000	0.444881	0.444881		15.979000	1.986389	1.986389
	15.982000	1.058768	1.058768		15.982000	1.332322	1.332322		15.982000	0.444960	0.444960		15.982000	1.986584	1.986584
	15.985000	1.058858	1.058858		15.985000	1.332397	1.332397		15.985000	0.445040	0.445040		15.985000	1.986779	1.986779
	15.988000	1.058947	1.058947		15.988000	1.332472	1.332472		15.988000	0.445120	0.445120		15.988000	1.986974	1.986974
	15.991000	1.059037	1.059037		15.991000	1.332547	1.332547		15.991000	0.445199	0.445199		15.991000	1.987170	1.987170
[truncated: 6,336 more rows]

## Sheet: TB notifications
	time	TB not norm with 2019 mean	country
	2020	1	India
	2020.08333333333	0.983877777777778	India
	2020.16666666667	1.07133888888889	India
	2020.25	0.84985	India
	2020.33333333333	0.419527777777778	India
	2020.41666666667	0.608516666666667	India
	2020.5	0.788038888888889	India
	2020.58333333333	0.7034	India
	2020.66666666667	0.607766666666667	India
	2020.75	0.69585	India
	2020.83333333333	0.743794444444444	India
	2020.91666666667	0.696422222222222	India
	2021	0.839855555555556	India
	2021.08333333333	0.915766666666667	India
	2021.16666666667	0.943733333333333	India
	2021.25	1.01716666666667	India
	2021.33333333333	0.674133333333333	India
	2021.41666666667	0.462922222222222	India
	2021.5	0.881105555555556	India
	2021.58333333333	1.03252777777778	India
	2021.66666666667	0.966116666666667	India
	2021.75	0.847433333333333	India
	2021.83333333333	1	India
	2021.91666666667	1	India
	2022	1	India
	2020	1	Indonesia
	2020.08333333333	0.951891304347826	Indonesia
	2020.16666666667	0.878847826086957	Indonesia
	2020.25	0.856478260869565	Indonesia
	2020.33333333333	0.5515	Indonesia
	2020.41666666667	0.414108695652174	Indonesia
	2020.5	0.578108695652174	Indonesia
	2020.58333333333	0.584304347826087	Indonesia
	2020.66666666667	0.503891304347826	Indonesia
	2020.75	0.528630434782609	Indonesia
	2020.83333333333	0.448782608695652	Indonesia
	2020.91666666667	0.459217391304348	Indonesia
	2021	0.364065217391304	Indonesia
	2021.08333333333	0.740739130434783	Indonesia
	2021.16666666667	0.66504347826087	Indonesia
	2021.25	0.840478260869565	Indonesia
	2021.33333333333	0.818521739130435	Indonesia
	2021.41666666667	0.725586956521739	Indonesia
	2021.5	0.787760869565217	Indonesia
	2021.58333333333	0.517652173913044	Indonesia
	2021.66666666667	0.631608695652174	Indonesia
	2021.75	0.809760869565217	Indonesia
	2021.83333333333	0.843782608695652	Indonesia
	2021.91666666667	0.856260869565217	Indonesia
	2022	0.681086956521739	Indonesia
	2020	1	Kenya
	2020.08333333333	1.04763888888889	Kenya
	2020.16666666667	0.943888888888889	Kenya
	2020.25	1.03861111111111	Kenya
	2020.33333333333	0.732083333333333	Kenya
	2020.41666666667	0.70875	Kenya
	2020.5	0.798888888888889	Kenya
	2020.58333333333	0.835138888888889	Kenya
	2020.66666666667	0.80375	Kenya
	2020.75	0.836527777777778	Kenya
	2020.83333333333	0.84125	Kenya
	2020.91666666667	0.774722222222222	Kenya
	2021	0.516944444444444	Kenya
	2021.08333333333	0.510416666666667	Kenya
	2021.16666666667	0.88625	Kenya
	2021.25	1.33722222222222	Kenya
	2021.33333333333	0.749444444444444	Kenya
	2021.41666666667	0.842916666666667	Kenya
	2021.5	1.03972222222222	Kenya
	2021.58333333333	0.586944444444444	Kenya
	2021.66666666667	0.904444444444444	Kenya
	2021.75	1.11097222222222	Kenya
	2021.83333333333	1	Kenya
	2021.91666666667	1	Kenya
	2022	1	Kenya
	2020	1	Pakistan
	2020.25	0.962865853658537	Pakistan
	2020.5	0.60880487804878	Pakistan
	2020.75	0.904512195121951	Pakistan
	2021	0.853658536585366	Pakistan
	2021.25	0.914036585365854	Pakistan
	2021.5	0.957390243902439	Pakistan
	2021.75	1	Pakistan
	2022	1	Pakistan
