# Supplementary material for: Modeling the impact of COVID-19 on future tuberculosis burden
Source: Commun Med (Lond). 2022 Jun 29;2:77. doi: 10.1038/s43856-022-00145-0 (PMC9243113; doi:10.1038/s43856-022-00145-0)
Supplement: Supplementary file 4 — Supplementary Data 2 [file 43856_2022_145_MOESM4_ESM.xlsx]

## Sheet: Sheet1
	India						Indonesia						Kenya						Pakistan
	t	Inc_cent	Inc_low	Inc_high	Inc_no_covid		t	Inc_cent	Inc_low	Inc_high	Inc_no_covid		t	Inc_cent	Inc_low	Inc_high	Inc_no_covid		t	Inc_cent	Inc_low	Inc_high	Inc_no_covid
	2000	2942.2704	1572.6744	4638.4944	2942.2704		2000	3582.0079	3210.6954	3959.9295	3582.0079		2000	4283.2374	2690.8167	6106.1970	4283.2374		2000	2669.1939	1697.3008	3783.0821	2669.1939
	2001	2945.8571	1461.6460	4714.2566	2945.8571		2001	3672.3410	3315.9902	4031.5731	3672.3410		2001	5049.4759	3063.1815	7274.5591	5049.4759		2001	2754.4677	1750.3860	3868.8824	2754.4677
	2002	2923.0414	1428.3361	4682.4804	2923.0414		2002	3709.6583	3367.3880	4056.6576	3709.6583		2002	5592.6255	3367.3368	8131.6939	5592.6255		2002	2801.3686	1795.2644	3899.3757	2801.3686
	2003	2880.9717	1416.0115	4577.9270	2880.9717		2003	3713.0196	3383.2550	4045.8389	3713.0196		2003	5982.9680	3622.4259	8704.3070	5982.9680		2003	2818.8901	1823.0182	3894.4760	2818.8901
	2004	2825.2184	1409.3555	4439.8055	2825.2184		2004	3692.9545	3371.4564	4014.2510	3692.9545		2004	6231.4901	3811.2317	9032.1164	6231.4901		2004	2816.8926	1836.7460	3869.8259	2816.8926
	2005	2760.3845	1403.3195	4285.5082	2760.3845		2005	3657.4966	3344.1388	3971.0534	3657.4966		2005	6338.4438	3920.4404	9115.0843	6338.4438		2005	2803.9293	1840.8770	3836.5512	2803.9293
	2006	2690.3384	1396.3757	4129.4644	2690.3384		2006	3612.8779	3307.9100	3919.6866	3612.8779		2006	6312.4101	3955.8956	9008.6949	6312.4101		2006	2786.2982	1839.3312	3801.5719	2786.2982
	2007	2618.2793	1388.2462	3979.0087	2618.2793		2007	3563.7064	3271.3815	3864.7688	3563.7064		2007	6171.7053	3920.9043	8751.8830	6171.7053		2007	2767.9891	1835.0346	3768.5253	2767.9891
	2008	2546.7563	1379.1104	3838.1741	2546.7563		2008	3513.1971	3226.7128	3809.4957	3513.1971		2008	5940.9272	3831.3282	8386.0962	5940.9272		2008	2751.1064	1831.9769	3738.8263	2751.1064
	2009	2477.6919	1369.3122	3707.9470	2477.6919		2009	3463.4529	3181.4880	3755.9416	3463.4529		2009	5646.8083	3699.0534	7948.1625	5646.8083		2009	2736.4434	1828.8175	3712.5862	2736.4434
	2010	2412.4296	1359.2405	3587.4828	2412.4296		2010	3415.7453	3137.0412	3705.4891	3415.7453		2010	5314.8337	3536.5243	7472.3260	5314.8337		2010	2724.0210	1825.2044	3689.2930	2724.0210
	2011	2351.8033	1349.2727	3477.7977	2351.8033		2011	3370.7619	3094.1575	3659.7398	3370.7619		2011	4967.0486	3355.5320	6986.8250	4967.0486		2011	2713.5094	1821.4109	3668.2578	2713.5094
	2012	2296.2222	1339.7438	3379.4467	2296.2222		2012	3328.8055	3053.2390	3618.7685	3328.8055		2012	4620.9998	3165.8487	6513.1469	4620.9998		2012	2704.5139	1817.6136	3648.8733	2704.5139
	2013	2245.7610	1330.9294	3291.7891	2245.7610		2013	3289.9444	3014.4344	3581.4440	3289.9444		2013	4289.5472	2976.0826	6067.3147	4289.5472		2013	2696.7411	1816.1643	3630.7361	2696.7411
	2014	2200.2478	1323.0379	3212.5695	2200.2478		2014	3254.1175	2977.7357	3547.5295	3254.1175		2014	3981.2398	2784.0457	5650.5648	3981.2398		2014	2690.0731	1817.0823	3613.6814	2690.0731
	2015	2159.3427	1316.2091	3139.1358	2159.3427		2015	3221.2033	2942.1096	3516.7219	3221.2033		2015	3700.9913	2600.5664	5275.2596	3700.9913		2015	2684.5798	1819.5123	3597.7656	2684.5798
	2016	2122.6043	1310.5192	3073.4646	2122.6043		2016	3191.0613	2908.5574	3488.8444	3191.0613		2016	3450.8607	2431.3172	4944.9217	3450.8607		2016	2680.4937	1823.6825	3583.2234	2680.4937
	2017	2089.5438	1305.3285	3014.4856	2089.5438		2017	3163.5528	2876.6825	3466.1653	3163.5528		2017	3230.8127	2287.2185	4666.6715	3230.8127		2017	2678.1673	1826.4703	3570.4141	2678.1673
	2018	2059.6652	1300.6783	2961.1985	2059.6652		2018	3138.5487	2846.2304	3446.6595	3138.5487		2018	3039.3869	2146.4699	4447.4916	3039.3869		2018	2678.0231	1820.5756	3559.7676	2678.0231
	2019	2032.5576	1297.0012	2910.7390	2032.4949		2019	3116.0546	2817.7391	3428.8984	3115.9278		2019	2874.3053	2023.1978	4265.3379	2874.2463		2019	2680.6801	1817.0872	3551.9569	2680.5050
	2020	2053.1424	1317.1332	2936.8105	2007.6005		2020	3197.8880	2877.4185	3536.2155	3095.5716		2020	2770.6180	1948.8190	4177.0911	2732.6009		2020	2811.7142	1887.5107	3737.2941	2686.0327
	2021	2128.1526	1371.1062	3053.9755	1984.6024		2021	3460.0546	3075.6978	3848.0695	3077.3573		2021	2730.9488	1930.8861	4177.6053	2611.5158		2021	3014.3087	2009.3722	4024.4060	2694.9647
	2022	2105.8528	1381.8269	2983.6172	1963.1785		2022	3503.8224	3096.0334	3899.5168	3061.1517		2022	2639.9580	1864.6741	4078.9375	2508.1234		2022	2974.5070	1989.0330	3938.1352	2707.5675
	2023	2037.6378	1364.0713	2856.5103	1943.0645		2023	3350.7079	2963.2464	3732.4092	3046.8063		2023	2519.9025	1774.6356	3932.2160	2419.7566		2023	2882.9491	1932.4503	3770.1661	2723.9955
	2024	1986.2805	1349.3140	2771.3887	1924.0511		2024	3228.2232	2850.7525	3600.3933	3034.1559		2024	2418.2670	1693.4427	3818.7678	2344.0238		2024	2842.8822	1901.3173	3699.6075	2744.2786
	2025	1947.7475	1338.1014	2710.9106	1905.9787		2025	3145.2575	2776.6999	3516.5861	3023.0192		2025	2333.5104	1620.7150	3730.4406	2278.8407		2025	2832.6116	1886.3462	3675.3569	2768.3205
	2026	1917.6359	1329.8297	2666.0445	1888.8906		2026	3089.6610	2718.5768	3465.4817	3013.3214		2026	2262.6800	1566.0592	3661.8264	2222.5670		2026	2840.3844	1893.4097	3676.7420	2795.7769
	2027	1893.0174	1323.9178	2629.3404	1872.7458		2027	3051.8735	2680.4862	3433.5240	3004.9714		2027	2203.0438	1520.5888	3603.8145	2173.8687		2027	2859.4747	1909.3594	3692.6444	2826.5916
	2028	1872.0394	1319.8973	2593.1831	1857.1915		2028	3025.5563	2651.5329	3415.6686	2997.4404		2028	2152.3912	1482.3670	3544.7236	2131.2055		2028	2885.9011	1930.1321	3717.1783	2860.1859
	2029	1853.5606	1317.4186	2560.3706	1842.2082		2029	3006.6239	2620.3640	3406.3125	2990.5214		2029	2108.9697	1451.3146	3496.2887	2093.5051		2029	2917.2071	1945.0508	3746.9971	2896.0629
	2030	1836.8861	1316.2266	2532.5535	1827.8234		2030	2992.4425	2595.8318	3400.0119	2984.0651		2030	2071.4081	1426.0712	3456.2530	2059.9940		2030	2951.7767	1960.4767	3775.2213	2933.7321
	2031	1821.5975	1316.1399	2508.9367	1814.0665		2031	2981.3054	2576.4676	3397.2157	2977.9293		2031	2038.6439	1404.7133	3424.4946	2030.0712		2031	2988.4655	1978.2154	3804.1642	2972.6752
	2032	1807.4456	1316.6648	2483.9931	1800.9643		2032	2972.1000	2559.2112	3396.6418	2971.9848		2032	2009.8582	1386.2663	3412.2914	2003.2619		2032	3026.4084	1997.6868	3832.6009	3012.3758
	2033	1794.2823	1316.2373	2459.6424	1788.5396		2033	2964.0982	2543.4477	3397.2949	2966.1225		2033	1984.4224	1367.5739	3406.7173	1979.1891		2033	3064.9217	2018.4186	3862.7582	3052.3454
	2034	1782.0185	1316.7725	2436.1744	1776.8097		2034	2956.8254	2528.1803	3398.6129	2960.2587		2034	1961.8531	1350.0364	3403.9005	1957.5522		2034	3103.4567	2040.0128	3893.0549	3092.1446
	2035	1770.5963	1318.1168	2413.0751	1765.7843		2035	2949.9774	2513.1977	3400.2447	2954.3373		2035	1941.7769	1333.1560	3403.4008	1938.1084		2035	3141.5773	2064.7276	3924.4966	3131.3987
	2036	1759.9719	1320.2104	2389.2064	1755.4628		2036	2943.3680	2498.6408	3401.9874	2948.3308		2036	1923.9014	1315.8321	3405.8881	1920.6585		2036	3178.9497	2094.3476	3969.6394	3169.8078
	2037	1750.1045	1323.1867	2366.1907	1745.8334		2037	2936.8939	2484.3956	3403.8556	2942.2386		2037	1907.9935	1302.1801	3412.4830	1905.0350		2037	3215.3349	2123.9262	4013.4925	3207.1518
	2038	1740.9498	1325.5948	2344.0030	1736.8710		2038	2930.5105	2470.3809	3405.7376	2936.0837		2038	1893.8625	1291.7512	3420.4830	1891.0928		2038	3250.5821	2155.9599	4045.6366	3243.2900
	2039	1732.4556	1327.4297	2322.6137	1728.5371		2039	2924.2148	2456.5411	3407.6437	2929.9083		2039	1881.3470	1285.0473	3429.7801	1878.7026		2039	3284.6190	2180.8381	4076.7077	3278.1562
	2040	1724.5604	1329.9755	2302.1822	1720.7796		2040	2918.0314	2442.8417	3409.6224	2923.7681		2040	1870.3062	1275.5377	3440.2716	1867.7454		2040	3317.4399	2205.1199	4106.7814	3311.7487
	2041	1717.1931	1333.1445	2282.4597	1713.5345		2041	2912.0007	2429.2665	3410.2347	2917.7256		2041	1860.6131	1268.2027	3444.2027	1858.1092		2041	3349.0894	2228.7991	4135.9540	3344.1160
	2042	1710.2744	1336.8356	2263.3937	1706.7274		2042	2906.1697	2415.8139	3408.4883	2911.8441		2042	1852.1502	1262.1881	3445.3503	1849.6868		2042	3379.6443	2251.9167	4166.6769	3375.3394
	2043	1703.7199	1340.9378	2244.9234	1700.2774		2043	2900.5840	2402.4941	3407.0354	2906.1815		2043	1844.8074	1256.8496	3447.2048	1842.3750		2043	3409.1938	2274.5493	4199.9800	3405.5134
	2044	1697.4439	1345.3355	2226.9815	1694.1011		2044	2895.2826	2389.3248	3406.1964	2900.7862		2044	1838.4807	1252.1145	3449.5961	1836.0744		2044	3437.8216	2296.7944	4226.1301	3434.7276
	2045	1691.3658	1349.9161	2209.4980	1688.1191		2045	2890.2956	2376.3263	3405.8019	2895.6956		2045	1833.0729	1247.9205	3452.3599	1830.6909		2045	3465.5949	2318.7520	4254.5858	3463.0552
	2046	1685.4175	1354.5801	2192.4088	1682.2635		2046	2885.6460	2363.5151	3405.8427	2890.9383		2046	1828.4954	1242.9196	3455.3603	1826.1384		2046	3492.5677	2340.5071	4283.0046	3490.5540
	2047	1679.5538	1359.2542	2175.6659	1676.4883		2047	2881.3579	2350.8958	3406.3569	2886.5414		2047	1824.6721	1237.4691	3458.5242	1822.3421		2047	3518.8052	2361.9391	4318.4500	3517.2900
	2048	1673.7653	1363.9081	2159.2539	1670.7821		2048	2877.4711	2338.4522	3407.4656	2882.5460		2048	1821.5446	1232.4251	3461.8915	1819.2450		2048	3544.4420	2379.7198	4345.0844	3543.3913
	2049	1668.0938	1368.5739	2147.4387	1665.1837		2049	2874.0657	2326.1359	3410.2462	2879.0298		2049	1819.0806	1227.7371	3465.9709	1816.8156		2049	3569.7791	2396.4885	4369.2109	3569.1433
	2050	1662.6508	1373.3706	2148.5384	1659.8003		2050	2871.2959	2313.8549	3415.5556	2876.1417		2050	1817.2847	1223.3295	3472.8827	1815.0594		2050	3595.4262	2416.8204	4394.4512	3595.1271
