# Supplementary material for: Modeling the impact of COVID-19 on future tuberculosis burden
Source: Commun Med (Lond). 2022 Jun 29;2:77. doi: 10.1038/s43856-022-00145-0 (PMC9243113; doi:10.1038/s43856-022-00145-0)
Supplement: Supplementary file 5 — Supplementary Data 3 [file 43856_2022_145_MOESM5_ESM.xlsx]

## Sheet: Sheet1
	Country	Without Covid19	With Covid19	Difference
	India	17573798.04	17759768.32	185970.2802
	India	17291353.24	17523587.90	232234.6554
	India	17679522.73	17879282.61	199759.8859
	India	17264874.11	17543756.08	278881.9739
	India	17332491.97	17570734.56	238242.5944
	India	17165946.44	17424754.07	258807.6269
	India	18002078.05	18216674.99	214596.9371
	India	18014516.03	18213357.12	198841.0880
	India	17398900.03	17611588.74	212688.7086
	India	17186222.35	17405250.13	219027.7717
	India	17861078.47	18086536.71	225458.2386
	India	17792318.20	18062474.86	270156.6523
	India	17213987.52	17436522.24	222534.7183
	India	16667705.03	16926750.34	259045.3098
	India	18041387.41	18264310.60	222923.1900
	India	17136753.52	17366882.43	230128.9107
	India	18544695.92	18777619.12	232923.1981
	India	18569303.12	18766582.32	197279.1956
	India	16794599.25	17049177.37	254578.1245
	India	17330678.84	17577058.08	246379.2412
	India	17827244.91	18061845.81	234600.9024
	India	17904947.12	18098973.08	194025.9595
	India	18131515.93	18321269.90	189753.9767
	India	18987116.57	19174831.14	187714.5700
	India	18070832.38	18293381.96	222549.5808
	India	17285527.60	17528840.59	243312.9810
	India	17892880.58	18158496.56	265615.9818
	India	18887024.70	19116302.84	229278.1352
	India	17362533.54	17570682.66	208149.1211
	India	17304190.64	17526509.25	222318.6119
	India	17897853.94	18115857.16	218003.2137
	India	19094026.10	19304996.19	210970.0897
	India	16782142.07	17067208.03	285065.9642
	India	16927701.51	17190884.48	263182.9720
	India	18351957.69	18531391.82	179434.1353
	India	17359133.63	17576394.97	217261.3424
	India	17601579.75	17822754.02	221174.2740
	India	17328271.72	17554450.26	226178.5427
	India	18005469.65	18236664.00	231194.3481
	India	17270474.99	17496193.78	225718.7904
	India	17688314.27	17927378.08	239063.8134
	India	17000373.26	17260458.01	260084.7507
	India	17694038.92	17934815.19	240776.2709
	India	17596022.76	17814387.59	218364.8309
	India	17083235.23	17311998.47	228763.2383
	India	17969005.98	18162631.29	193625.3079
	India	17882504.37	18078350.78	195846.4106
	India	17253579.89	17454681.31	201101.4160
	India	18098645.17	18310808.19	212163.0250
	India	17816847.98	18020400.75	203552.7658
	India	18039913.01	18269654.22	229741.2042
	India	18574610.45	18803637.74	229027.2896
	India	17249458.12	17509168.44	259710.3264
	India	16850696.16	17089628.13	238931.9720
	India	17873312.80	18102587.87	229275.0783
	India	18276595.17	18504069.21	227474.0462
	India	17107449.05	17356329.59	248880.5382
	India	18935511.91	19148236.55	212724.6444
	India	17772450.20	18012640.78	240190.5782
	India	17271014.51	17482921.18	211906.6662
	India	16887889.56	17111423.21	223533.6581
	India	18207076.16	18491299.31	284223.1497
	India	17389615.35	17621533.90	231918.5441
	India	17339389.32	17549284.02	209894.6986
	India	17030132.68	17263027.96	232895.2800
	India	17848629.80	18029473.22	180843.4241
	India	16688840.94	16965480.86	276639.9159
	India	18130139.99	18379264.17	249124.1781
	India	19012511.81	19202267.39	189755.5722
	India	17996644.50	18223109.09	226464.5821
	India	17514369.80	17743537.68	229167.8851
	India	18047615.43	18258450.49	210835.0639
	India	19090613.21	19306626.35	216013.1443
	India	17170644.42	17451255.66	280611.2400
	India	18392031.71	18604138.51	212106.7965
	India	17519892.72	17762356.32	242463.5980
	India	16702252.93	16954182.43	251929.4958
	India	17249418.91	17457281.27	207862.3616
	India	16796232.44	17034972.07	238739.6251
	India	17209515.73	17406435.54	196919.8127
	India	19189115.02	19414632.94	225517.9225
	India	17519897.32	17752400.61	232503.2818
	India	18329244.66	18541629.58	212384.9240
	India	20420805.21	20670108.60	249303.3925
	India	16976371.83	17214137.69	237765.8625
	India	18384793.57	18586730.34	201936.7644
	India	17044654.59	17260258.74	215604.1536
	India	18203537.64	18404700.77	201163.1341
	India	17753942.43	17957333.07	203390.6378
	India	17438423.38	17664188.76	225765.3870
	India	17716752.67	17921332.59	204579.9246
	India	18038243.85	18305169.06	266925.2015
	India	16880565.49	17160445.87	279880.3789
	India	17852713.11	18065882.55	213169.4430
	India	17453744.02	17690988.12	237244.0945
	India	17535210.35	17789890.16	254679.8010
	India	17794462.64	18026624.25	232161.6070
	India	17357190.30	17637979.27	280788.9682
	India	17249166.32	17483320.40	234154.0758
	India	17014301.66	17247348.58	233046.9288
	India	17447411.72	17649243.32	201831.5985
	India	17296428.14	17501619.65	205191.5066
	India	17206199.35	17456670.68	250471.3265
	India	18016663.93	18214918.75	198254.8149
	India	16952454.55	17197443.72	244989.1722
	India	17712370.69	17917247.24	204876.5443
	India	18854210.49	19056162.06	201951.5689
	India	17340585.32	17572585.69	232000.3669
	India	18445062.62	18672222.31	227159.6975
	India	17609160.27	17818294.32	209134.0496
	India	17944191.88	18165284.09	221092.2113
	India	18323750.15	18536818.55	213068.4010
	India	17995049.14	18214396.49	219347.3451
	India	16663466.41	16905948.08	242481.6647
	India	17415601.16	17647588.82	231987.6612
	India	17133862.12	17365174.96	231312.8357
	India	17175540.98	17394985.09	219444.1072
	India	17633271.48	17872251.12	238979.6401
	India	18000169.29	18195243.91	195074.6261
	India	17643691.59	17859518.36	215826.7780
	India	17881389.14	18087106.02	205716.8860
	India	17592142.02	17800179.63	208037.6101
	India	17118177.41	17356592.46	238415.0566
	India	17338358.69	17549678.96	211320.2732
	India	18187660.47	18412638.52	224978.0543
	India	17209134.92	17489028.01	279893.0877
	India	17352927.29	17595695.11	242767.8159
	India	17081184.36	17330814.28	249629.9274
	India	17526450.26	17768850.74	242400.4839
	India	18236090.64	18432636.75	196546.1064
	India	17163922.45	17360356.24	196433.7947
	India	17976528.49	18201340.40	224811.9062
	India	20657055.28	20900042.51	242987.2386
	India	17902583.88	18112591.23	210007.3520
	India	16258189.35	16520608.38	262419.0272
	India	17594916.81	17818885.94	223969.1313
	India	17303101.64	17524671.89	221570.2517
	India	17487868.02	17685358.63	197490.6090
	India	17845906.37	18056139.87	210233.5002
	India	16958331.10	17225900.26	267569.1581
	India	17502365.53	17695679.59	193314.0612
	India	18359470.22	18574857.00	215386.7782
	India	18281810.49	18485855.88	204045.3864
	India	16659403.28	16910833.97	251430.6911
	India	16675658.73	16927158.45	251499.7149
	India	17805538.11	17999943.35	194405.2375
	India	18079617.80	18326392.00	246774.1980
	India	17405572.32	17648661.57	243089.2555
	India	18909309.99	19145197.91	235887.9207
	India	18710793.78	18917003.63	206209.8477
	India	16524126.20	16765987.15	241860.9488
	India	17113511.14	17356613.77	243102.6355
	India	18134788.22	18336587.99	201799.7725
	India	17885895.42	18134920.19	249024.7720
	India	17135316.56	17359891.42	224574.8634
	India	17415689.33	17641095.27	225405.9428
	India	17830296.51	18067088.74	236792.2342
	India	18551587.79	18768278.28	216690.4908
	India	17058341.32	17273294.02	214952.6996
	India	18380386.96	18638364.94	257977.9802
	India	18875053.37	19094759.35	219705.9876
	India	16814077.10	17065454.67	251377.5711
	India	17760971.56	17961506.67	200535.1082
	India	17579282.41	17814062.09	234779.6779
	India	18694491.99	18941331.98	246839.9930
	India	18449681.15	18652905.36	203224.2169
	India	17312477.54	17534355.71	221878.1641
	India	17378613.82	17635200.79	256586.9741
	India	17457134.36	17715657.46	258523.0997
	India	17028917.28	17271364.51	242447.2229
	India	18000310.84	18197330.44	197019.5980
	India	17041070.92	17243908.04	202837.1188
	India	19476179.60	19687511.85	211332.2548
	India	17260519.48	17538094.61	277575.1304
	India	17730001.16	17951122.03	221120.8729
	India	17111223.36	17327698.87	216475.5147
	India	17145986.96	17400770.46	254783.5085
	India	18707386.31	18948699.04	241312.7302
	India	17347894.39	17586011.16	238116.7643
	India	16869935.06	17131908.39	261973.3265
	India	18233384.36	18429591.60	196207.2340
	India	17150725.86	17416527.56	265801.7007
	India	17447848.41	17696803.24	248954.8313
	India	16797538.00	17073144.40	275606.4014
	India	18651091.02	18865959.98	214868.9580
	India	18331074.91	18535300.32	204225.4110
	India	18005384.52	18246021.94	240637.4141
	India	18216213.82	18436811.25	220597.4260
	India	17393089.64	17629033.54	235943.9053
	India	18280213.58	18515330.46	235116.8804
	India	17284664.32	17479472.27	194807.9497
	India	18119071.48	18340675.05	221603.5683
	India	17069711.87	17298723.06	229011.1886
	India	16660120.43	16920752.51	260632.0879
	India	17872599.91	18084456.49	211856.5735
	India	17568737.62	17792998.75	224261.1317
	India	16812648.68	17075547.28	262898.5939
	India	18449490.96	18666335.12	216844.1603
	India	17091067.73	17329753.21	238685.4825
	India	18060291.43	18264296.28	204004.8489
	India	17444602.61	17692143.33	247540.7244
	India	18542846.47	18794297.39	251450.9186
	India	17244401.61	17487658.50	243256.8945
	India	18238418.14	18474681.60	236263.4608
	India	17813472.24	18030636.72	217164.4804
	India	18714261.11	18918570.34	204309.2362
	India	17710068.15	17967849.07	257780.9203
	India	17345651.39	17575974.69	230323.2995
	India	19054007.18	19307592.16	253584.9761
	India	18049119.93	18270085.14	220965.2096
	India	17428297.81	17652502.87	224205.0610
	India	17874139.19	18078615.33	204476.1328
	India	17499539.19	17729358.65	229819.4660
	India	17202001.72	17444474.10	242472.3782
	India	17374781.26	17614154.43	239373.1660
	India	17799476.69	18055923.07	256446.3858
	India	17669488.67	17877059.66	207570.9884
	India	17515376.00	17750485.20	235109.1994
	India	17111105.69	17350817.15	239711.4688
	India	18058415.96	18259042.92	200626.9543
	India	19249022.10	19443843.65	194821.5491
	India	17587008.91	17851609.33	264600.4188
	India	18412607.88	18653577.84	240969.9530
	India	19149089.57	19343528.56	194438.9902
	India	17683635.58	17891062.63	207427.0505
	India	18999274.03	19200535.14	201261.1091
	India	18607906.69	18831854.26	223947.5670
	India	16603463.11	16864603.77	261140.6649
	India	18484842.72	18691113.22	206270.4961
	India	19074923.41	19292447.65	217524.2399
	India	18009622.62	18179564.49	169941.8669
	India	17440377.48	17689680.48	249303.0007
	India	18555075.76	18727854.21	172778.4528
	India	16933542.43	17194139.22	260596.7878
	India	18405522.28	18635751.66	230229.3811
	India	16557543.37	16817266.13	259722.7581
	India	17738001.13	17978723.66	240722.5238
	India	17804621.41	18037753.88	233132.4783
	India	16342214.23	16575404.64	233190.4101
	India	17731890.37	17961537.72	229647.3496
	India	16851650.70	17126900.07	275249.3649
	India	17791506.83	18004517.01	213010.1760
	India	17943327.74	18157199.69	213871.9567
	India	17720455.13	17941951.49	221496.3569
	India	18473043.75	18667175.51	194131.7517
	India	18361707.11	18602338.65	240631.5359
	India	18336248.31	18547731.62	211483.3075
	India	17020437.20	17234841.32	214404.1268
	India	18028891.45	18254576.35	225684.9004
	India	19257186.21	19487687.38	230501.1729
	India	18085412.59	18306249.78	220837.1997
	India	18692187.39	18892611.79	200424.3996
	India	18061768.54	18299175.67	237407.1281
	India	17613444.14	17874620.91	261176.7716
	India	17262397.85	17472047.67	209649.8106
	India	18350223.05	18567757.38	217534.3267
	India	17809825.19	18046890.37	237065.1772
	India	18051471.61	18293471.71	242000.1015
	India	17869979.12	18077269.65	207290.5307
	India	17575928.14	17757852.95	181924.8117
	India	19486532.38	19696420.63	209888.2467
	India	16918113.10	17171766.94	253653.8385
	India	17150044.18	17355008.00	204963.8141
	India	18485399.44	18721431.68	236032.2469
	India	18482990.17	18728493.14	245502.9718
	India	16927721.91	17189432.58	261710.6769
	India	18122002.37	18302027.82	180025.4517
	India	17960340.08	18185698.37	225358.2896
	India	16535630.38	16783611.29	247980.9090
	India	18788673.61	18997342.82	208669.2153
	India	18084631.57	18308497.71	223866.1471
	India	16994329.99	17220919.02	226589.0274
	India	17380455.80	17600971.86	220516.0653
	India	17250939.08	17494472.36	243533.2833
	India	17279670.80	17491752.94	212082.1430
	India	17511087.01	17739308.27	228221.2648
	India	19405167.92	19607150.70	201982.7854
	India	17108204.02	17380663.35	272459.3348
	India	17192449.44	17440073.65	247624.2104
	India	18862479.82	19071853.03	209373.2018
	India	17510064.87	17730950.56	220885.6851
	India	17168754.75	17387794.34	219039.5912
	India	18654444.17	18880435.34	225991.1686
	India	17301620.35	17526859.51	225239.1571
	India	16769843.15	17040356.07	270512.9201
	India	17223789.60	17478702.39	254912.7966
	India	18045256.24	18268654.56	223398.3216
	India	16765188.91	17000854.66	235665.7496
	India	19425498.95	19625086.94	199587.9832
	India	18093084.84	18332077.83	238992.9940
	India	17529775.62	17760636.12	230860.5002
	India	18630744.12	18815085.16	184341.0445
	India	17600348.87	17833066.45	232717.5822
	India	18526333.42	18717198.55	190865.1354
	India	17456946.60	17689317.61	232371.0107
	India	19211007.51	19417883.12	206875.6118
	India	18136131.70	18377416.86	241285.1634
	India	19005690.44	19222431.84	216741.4039
	India	17982053.42	18194843.04	212789.6214
	India	16991473.67	17264826.00	273352.3312
	India	18725685.16	18923103.03	197417.8671
	India	17088494.94	17305290.62	216795.6829
	India	17173263.06	17418337.33	245074.2750
	India	17355208.08	17584404.17	229196.0902
	India	18187354.84	18424584.12	237229.2798
	India	17411543.55	17628148.99	216605.4451
	India	17277366.23	17531920.35	254554.1191
	India	16623268.61	16862677.50	239408.8939
	India	16451137.05	16721224.36	270087.3119
	India	18951969.42	19179474.10	227504.6792
	India	17795358.31	18018885.76	223527.4573
	India	16961803.59	17214109.61	252306.0235
	India	17321180.15	17568262.01	247081.8657
	India	17338989.20	17541155.49	202166.2873
	India	17435554.78	17684337.72	248782.9435
	India	18239357.97	18464262.48	224904.5072
	India	17823230.50	18064368.93	241138.4379
	India	18232892.53	18460977.02	228084.4850
	India	17002160.61	17242573.78	240413.1785
	India	18186871.41	18416561.89	229690.4835
	India	17769540.43	17972514.28	202973.8459
	India	16683432.94	16906964.76	223531.8219
	India	17339829.24	17575824.07	235994.8289
	India	17873022.54	18061896.46	188873.9228
	India	17596961.97	17834830.14	237868.1738
	India	17928747.88	18181553.36	252805.4790
	India	16512480.80	16772697.67	260216.8706
	India	17137608.64	17358347.67	220739.0321
	India	17487343.83	17730599.19	243255.3619
	India	17221713.25	17423197.12	201483.8702
	India	16247362.91	16496394.84	249031.9237
	India	17863855.10	18073160.35	209305.2448
	India	17924637.85	18151884.87	227247.0207
	India	19385753.13	19617580.17	231827.0389
	India	17040901.15	17294206.42	253305.2718
	India	17111160.91	17335870.09	224709.1754
	India	17298143.10	17493914.61	195771.5107
	India	16462349.23	16650052.51	187703.2816
	India	17795833.53	17995918.93	200085.4025
	India	19739678.20	19992913.39	253235.1975
	India	18752204.52	18959591.33	207386.8075
	India	17343662.58	17570639.99	226977.4086
	India	18011407.14	18231849.36	220442.2198
	India	16123612.37	16381164.47	257552.1048
	India	17642318.20	17886945.54	244627.3406
	India	16683523.81	16870993.51	187469.6976
	India	17804960.14	18057156.90	252196.7621
	India	17289347.50	17514930.93	225583.4320
	India	17456850.81	17674366.94	217516.1329
	India	16701985.29	16950678.54	248693.2557
	India	18006310.01	18204155.57	197845.5674
	India	16998169.49	17232049.39	233879.8985
	India	16505370.37	16749911.44	244541.0689
	India	17456627.90	17686971.29	230343.3863
	India	17938931.89	18198888.08	259956.1976
	India	17609129.80	17836584.76	227454.9631
	India	16588675.49	16865340.54	276665.0428
	India	19499553.91	19725812.52	226258.6078
	India	17228097.91	17489090.31	260992.3926
	India	18195815.24	18406547.96	210732.7248
	India	16616138.85	16886106.46	269967.6061
	India	16921709.17	17165525.15	243815.9851
	India	19135110.09	19377859.11	242749.0268
	India	17171202.98	17397629.18	226426.2006
	India	17338425.73	17584893.43	246467.6932
	India	17447358.27	17701043.89	253685.6249
	India	17866973.48	18114901.72	247928.2366
	India	18239545.76	18470467.12	230921.3576
	India	17890683.65	18120519.72	229836.0635
	India	17104227.38	17379190.01	274962.6344
	India	17128419.84	17366686.69	238266.8499
	India	17224490.30	17496166.26	271675.9622
	India	18345785.68	18579423.44	233637.7616
	India	18989170.47	19183394.55	194224.0857
	India	17672686.25	17864157.26	191471.0121
	India	17433123.29	17664946.97	231823.6832
	India	18046738.19	18257153.36	210415.1652
	India	17382701.72	17648211.45	265509.7258
	India	16354653.47	16585466.38	230812.9150
	India	17691240.25	17951580.51	260340.2643
	India	17089423.25	17352593.38	263170.1286
	India	18487957.33	18725591.85	237634.5197
	India	17491011.89	17726382.03	235370.1350
	India	17972755.54	18204022.72	231267.1836
	India	17572832.67	17819016.86	246184.1822
	India	17076806.06	17339052.95	262246.8890
	India	19530188.77	19742921.51	212732.7369
	India	17164911.86	17377591.11	212679.2511
	India	19155647.94	19357423.26	201775.3192
	India	17578912.70	17842829.78	263917.0820
	India	16930559.51	17190137.23	259577.7222
	India	17630679.63	17835939.87	205260.2478
	India	17404824.52	17608112.57	203288.0547
	India	17390690.72	17637782.60	247091.8766
	India	17714136.97	17879532.86	165395.8932
	India	17227811.44	17421277.21	193465.7655
	India	17697144.57	17962858.31	265713.7391
	India	17989865.04	18263430.24	273565.1985
	India	18745548.71	18945739.82	200191.1116
	India	17156774.43	17413005.98	256231.5445
	India	17573584.63	17799228.82	225644.1834
	India	16871614.62	17112303.63	240689.0097
	India	17673618.21	17880379.55	206761.3325
	India	19146149.22	19373187.58	227038.3642
	India	17057886.50	17305646.15	247759.6452
	India	16560711.65	16839592.47	278880.8209
	India	17513947.50	17743843.54	229896.0380
	India	16443940.53	16644132.67	200192.1378
	India	17484437.15	17739377.03	254939.8753
	India	16959517.34	17205326.58	245809.2427
	India	17336585.91	17559399.21	222813.3059
	India	17227214.51	17431001.78	203787.2654
	India	16382793.78	16610629.17	227835.3915
	India	16402192.69	16655602.30	253409.6083
	India	16725960.17	16990127.45	264167.2791
	India	17410196.93	17648839.63	238642.7053
	India	17877375.71	18094550.95	217175.2372
	India	17672741.51	17890609.44	217867.9321
	India	16993182.55	17217193.71	224011.1550
	India	18175506.67	18397770.91	222264.2386
	India	17477512.67	17678123.93	200611.2587
	India	17447530.48	17653962.86	206432.3831
	India	17674821.89	17889547.84	214725.9559
	India	17083946.75	17312645.23	228698.4770
	India	19034403.95	19231992.92	197588.9728
	India	17434084.71	17717994.04	283909.3296
	India	17631887.98	17828897.08	197009.1043
	India	17301982.71	17532310.85	230328.1325
	India	17640054.81	17849645.77	209590.9596
	India	17635201.65	17866943.40	231741.7454
	India	18292220.51	18512227.59	220007.0753
	India	17329640.20	17539040.33	209400.1356
	India	18278858.55	18514775.16	235916.6055
	India	17661576.25	17858563.55	196987.2988
	India	18050919.24	18236155.46	185236.2246
	India	18093702.16	18306667.17	212965.0062
	India	16881511.76	17140089.51	258577.7469
	India	17895666.69	18136095.90	240429.2145
	India	17635311.69	17873629.14	238317.4493
	India	17756177.29	17972616.74	216439.4486
	India	17100554.21	17375150.99	274596.7845
	India	17295729.47	17533701.98	237972.5116
	India	17758910.76	17990332.58	231421.8129
	India	17026020.24	17217558.42	191538.1803
	India	17089732.86	17294066.94	204334.0775
	India	17204538.09	17468629.13	264091.0362
	India	17415227.78	17636481.67	221253.8922
	India	17077743.05	17282335.67	204592.6229
	India	17618826.90	17855583.65	236756.7447
	India	17257759.28	17520603.67	262844.3884
	India	16961623.26	17192418.70	230795.4355
	India	18663361.33	18900021.88	236660.5482
	India	17199059.80	17396392.59	197332.7944
	India	17105790.81	17321993.92	216203.1079
	India	19065079.55	19262403.92	197324.3766
	India	18599468.51	18813675.93	214207.4239
	India	17889037.01	18108860.92	219823.9108
	India	16237698.42	16483854.93	246156.5148
	India	17126265.37	17354967.02	228701.6414
	India	17609088.74	17847901.94	238813.1931
	India	17423798.75	17667159.35	243360.5965
	India	18958259.22	19163866.52	205607.3012
	India	18209884.67	18416752.73	206868.0640
	India	16515653.33	16777228.38	261575.0537
	India	17225950.01	17468207.98	242257.9720
	India	18011906.95	18264572.85	252665.9019
	India	18529464.45	18766605.80	237141.3444
	India	17211513.16	17454402.19	242889.0320
	India	17482304.80	17677155.80	194851.0064
	India	18730571.49	18929177.63	198606.1448
	India	19507191.61	19737538.66	230347.0515
	India	18342523.02	18572613.15	230090.1294
	India	17145229.21	17360238.34	215009.1258
	India	17083536.86	17298533.72	214996.8624
	India	17430850.97	17632199.46	201348.4907
	India	17842701.24	18106053.44	263352.2003
	India	17392886.20	17640838.25	247952.0466
	India	18454615.88	18656754.95	202139.0668
	India	17413482.00	17656481.60	242999.5953
	India	17550923.25	17782431.53	231508.2821
	India	16787584.68	17050478.19	262893.5084
	India	17665248.12	17890005.04	224756.9220
	India	16500280.93	16783978.70	283697.7692
	India	16575428.83	16759501.89	184073.0629
	India	19628449.24	19837527.72	209078.4814
	India	17358667.10	17566208.65	207541.5475
	India	18481152.50	18679800.07	198647.5701
	India	17221009.50	17473297.65	252288.1511
	India	17401801.59	17642908.31	241106.7133
	India	17969924.51	18201086.21	231161.6993
	India	16648169.05	16903922.08	255753.0346
	India	17924391.40	18143776.50	219385.0967
	India	18377136.20	18578371.72	201235.5206
	India	16614372.85	16853031.73	238658.8794
	India	17082622.53	17310917.81	228295.2768
	India	17241819.97	17453861.75	212041.7817
	India	17756773.44	17983613.76	226840.3234
	India	17404938.53	17621240.91	216302.3744
	India	17275817.84	17507732.89	231915.0549
	Indonesia	3644903.30	3766536.70	121633.3985
	Indonesia	4058191.34	4160869.70	102678.3566
	Indonesia	4015264.53	4126179.31	110914.7789
	Indonesia	3660090.11	3770813.05	110722.9371
	Indonesia	3661544.26	3771975.44	110431.1807
	Indonesia	3767379.58	3883841.92	116462.3396
	Indonesia	3654006.39	3760636.34	106629.9493
	Indonesia	3897763.57	4008488.41	110724.8312
	Indonesia	3691882.51	3790640.67	98758.1569
	Indonesia	3615782.29	3727913.36	112131.0673
	Indonesia	3647519.91	3766947.97	119428.0618
	Indonesia	3761037.97	3868976.08	107938.1101
	Indonesia	3902305.23	4016586.75	114281.5146
	Indonesia	3633593.48	3741185.38	107591.8973
	Indonesia	3762728.42	3895012.99	132284.5677
	Indonesia	3597125.36	3692619.01	95493.6514
	Indonesia	3563574.37	3660533.21	96958.8388
	Indonesia	3823849.93	3937545.70	113695.7725
	Indonesia	3934115.67	4039099.76	104984.0914
	Indonesia	3665152.92	3764402.19	99249.2639
	Indonesia	3776350.97	3883403.79	107052.8202
	Indonesia	3548104.59	3661851.79	113747.2004
	Indonesia	3661152.21	3775784.87	114632.6589
	Indonesia	3733086.13	3839104.69	106018.5560
	Indonesia	4019543.25	4130099.77	110556.5139
	Indonesia	3550048.11	3674255.85	124207.7356
	Indonesia	3791914.01	3903287.07	111373.0607
	Indonesia	3793456.78	3909391.84	115935.0522
	Indonesia	3642867.64	3740118.29	97250.6495
	Indonesia	3847099.35	3951123.34	104023.9901
	Indonesia	3627414.63	3739831.05	112416.4265
	Indonesia	3691062.65	3808686.09	117623.4445
	Indonesia	3912706.76	4031598.85	118892.0848
	Indonesia	3738724.14	3841338.09	102613.9544
	Indonesia	3681715.32	3793695.91	111980.5926
	Indonesia	3836689.55	3957682.91	120993.3590
	Indonesia	3722061.42	3860625.68	138564.2604
	Indonesia	3759368.33	3856706.67	97338.3380
	Indonesia	4080003.56	4203669.26	123665.7020
	Indonesia	3932117.19	4056889.81	124772.6250
	Indonesia	3580911.12	3702132.83	121221.7091
	Indonesia	3779825.56	3881598.69	101773.1376
	Indonesia	3808477.54	3917491.41	109013.8735
	Indonesia	3806057.69	3909326.67	103268.9826
	Indonesia	3651059.10	3757740.94	106681.8410
	Indonesia	3736297.33	3836382.81	100085.4823
	Indonesia	3876220.57	4000989.66	124769.0880
	Indonesia	4050324.26	4157819.78	107495.5214
	Indonesia	3748077.55	3862805.47	114727.9141
	Indonesia	4088436.56	4212527.06	124090.4993
	Indonesia	3909816.37	4022622.32	112805.9548
	Indonesia	3693372.27	3805074.65	111702.3771
	Indonesia	3538211.68	3642274.87	104063.1891
	Indonesia	3406648.66	3513869.42	107220.7650
	Indonesia	3989651.29	4111008.36	121357.0683
	Indonesia	3666813.12	3783915.31	117102.1856
	Indonesia	3885473.66	3980045.17	94571.5143
	Indonesia	3665316.85	3785338.91	120022.0604
	Indonesia	3984771.07	4090008.03	105236.9642
	Indonesia	3911510.63	4023322.42	111811.7923
	Indonesia	3509534.06	3622756.40	113222.3418
	Indonesia	3922144.34	4036632.00	114487.6568
	Indonesia	3641779.05	3740604.84	98825.7844
	Indonesia	4078148.10	4204688.51	126540.4071
	Indonesia	3973631.38	4086083.03	112451.6537
	Indonesia	3810307.29	3922546.15	112238.8608
	Indonesia	3819149.91	3943656.08	124506.1652
	Indonesia	3729051.79	3836389.34	107337.5472
	Indonesia	3683514.66	3793655.37	110140.7170
	Indonesia	3608638.93	3723476.74	114837.8133
	Indonesia	3791911.13	3881412.22	89501.0907
	Indonesia	3631253.46	3747113.47	115860.0138
	Indonesia	3427744.15	3531170.21	103426.0576
	Indonesia	3441363.02	3555792.71	114429.6892
	Indonesia	3916472.95	4023727.52	107254.5719
	Indonesia	3796447.11	3904483.36	108036.2552
	Indonesia	3894013.53	4001285.63	107272.0995
	Indonesia	3928191.94	4041957.04	113765.0969
	Indonesia	3723825.24	3818976.94	95151.7018
	Indonesia	3677542.74	3789941.61	112398.8628
	Indonesia	3803001.31	3914659.92	111658.6114
	Indonesia	3639438.74	3743821.52	104382.7763
	Indonesia	3915643.98	4047046.25	131402.2653
	Indonesia	3694484.07	3808275.61	113791.5358
	Indonesia	3853985.38	3963196.94	109211.5579
	Indonesia	3890336.45	4005923.57	115587.1200
	Indonesia	3702933.32	3805574.54	102641.2209
	Indonesia	3615813.01	3720179.84	104366.8225
	Indonesia	3974433.01	4096384.07	121951.0581
	Indonesia	3901286.35	4001991.73	100705.3745
	Indonesia	3672822.94	3781630.31	108807.3673
	Indonesia	3794441.42	3922436.97	127995.5494
	Indonesia	3580908.51	3693074.23	112165.7269
	Indonesia	3689444.18	3795629.04	106184.8597
	Indonesia	3823913.49	3946295.66	122382.1740
	Indonesia	3760713.39	3885357.26	124643.8701
	Indonesia	3575275.91	3670423.13	95147.2266
	Indonesia	3959709.77	4110836.18	151126.4133
	Indonesia	3886872.41	3993735.14	106862.7256
	Indonesia	3780583.44	3907015.88	126432.4409
	Indonesia	3828234.87	3937629.25	109394.3785
	Indonesia	3678292.35	3800095.69	121803.3436
	Indonesia	3946437.54	4072022.28	125584.7484
	Indonesia	3701383.00	3809702.67	108319.6690
	Indonesia	3769329.80	3890378.63	121048.8314
	Indonesia	3866534.06	3991054.95	124520.8934
	Indonesia	3891473.26	3991602.19	100128.9341
	Indonesia	3866080.78	3977274.92	111194.1358
	Indonesia	3716841.20	3839648.67	122807.4752
	Indonesia	3710539.07	3810066.17	99527.1004
	Indonesia	3629192.27	3736772.77	107580.4941
	Indonesia	3831597.20	3958858.26	127261.0582
	Indonesia	3809506.45	3928951.62	119445.1624
	Indonesia	3555612.87	3677543.80	121930.9264
	Indonesia	3646261.82	3762352.34	116090.5133
	Indonesia	3690341.93	3786203.82	95861.8881
	Indonesia	4091274.68	4216838.97	125564.2899
	Indonesia	3855104.40	3977443.44	122339.0385
	Indonesia	3587203.31	3695959.40	108756.0926
	Indonesia	4004783.52	4123655.76	118872.2347
	Indonesia	3692956.56	3805819.72	112863.1574
	Indonesia	3913138.04	4027439.19	114301.1496
	Indonesia	3969272.84	4073617.77	104344.9247
	Indonesia	3772761.84	3864975.69	92213.8571
	Indonesia	3802074.94	3915457.10	113382.1613
	Indonesia	3638367.14	3755103.12	116735.9804
	Indonesia	3593945.44	3703222.08	109276.6432
	Indonesia	3635801.30	3749914.89	114113.5923
	Indonesia	3811657.64	3917136.00	105478.3615
	Indonesia	4150208.17	4278330.63	128122.4574
	Indonesia	3686500.33	3793917.95	107417.6183
	Indonesia	3920326.39	4021182.02	100855.6296
	Indonesia	3776176.03	3886152.47	109976.4355
	Indonesia	4053091.75	4167902.36	114810.6082
	Indonesia	3415413.35	3511967.27	96553.9209
	Indonesia	3965249.84	4079217.32	113967.4828
	Indonesia	3994287.09	4108243.96	113956.8717
	Indonesia	3514520.74	3632502.59	117981.8523
	Indonesia	3582076.21	3685265.45	103189.2391
	Indonesia	3636439.08	3752390.27	115951.1833
	Indonesia	3832862.49	3950771.36	117908.8763
	Indonesia	3976110.46	4087480.25	111369.7877
	Indonesia	3711521.40	3824306.38	112784.9807
	Indonesia	3549278.21	3650755.76	101477.5510
	Indonesia	4027571.18	4136701.05	109129.8673
	Indonesia	3573963.23	3685038.44	111075.2122
	Indonesia	3591792.75	3704032.19	112239.4414
	Indonesia	3770772.34	3893925.55	123153.2006
	Indonesia	3295463.18	3394773.91	99310.7323
	Indonesia	3834116.60	3948319.90	114203.3048
	Indonesia	3732443.15	3839426.69	106983.5418
	Indonesia	4141001.30	4253730.00	112728.7000
	Indonesia	3838419.78	3971397.49	132977.7093
	Indonesia	3622053.36	3728040.01	105986.6478
	Indonesia	3808574.91	3945173.78	136598.8699
	Indonesia	3702611.50	3814922.80	112311.3049
	Indonesia	3592757.23	3693948.42	101191.1879
	Indonesia	3896878.81	4007367.03	110488.2256
	Indonesia	3905215.30	4028674.42	123459.1213
	Indonesia	3916972.57	4031917.23	114944.6570
	Indonesia	3650235.39	3757476.40	107241.0037
	Indonesia	3878850.84	3979260.28	100409.4389
	Indonesia	3839625.99	3959097.66	119471.6673
	Indonesia	3584846.93	3699936.64	115089.7174
	Indonesia	3741900.18	3856611.62	114711.4370
	Indonesia	4084406.76	4208843.28	124436.5193
	Indonesia	3925611.91	4054539.19	128927.2798
	Indonesia	3909015.75	4021164.08	112148.3318
	Indonesia	3891142.73	4005575.10	114432.3734
	Indonesia	3800371.31	3906117.40	105746.0919
	Indonesia	4049619.75	4187821.59	138201.8406
	Indonesia	3900287.48	4007918.83	107631.3507
	Indonesia	3674943.05	3783545.57	108602.5202
	Indonesia	3553331.88	3662765.48	109433.6082
	Indonesia	4000904.82	4113347.40	112442.5767
	Indonesia	3561772.41	3671589.79	109817.3827
	Indonesia	3742520.80	3876759.66	134238.8601
	Indonesia	3629917.76	3738381.98	108464.2232
	Indonesia	3955978.42	4061903.35	105924.9340
	Indonesia	3765912.62	3873134.05	107221.4263
	Indonesia	3453299.64	3544062.52	90762.8875
	Indonesia	3846208.63	3963507.54	117298.9091
	Indonesia	3652088.84	3756688.47	104599.6329
	Indonesia	3570353.90	3666470.38	96116.4787
	Indonesia	3681299.50	3793596.52	112297.0167
	Indonesia	3601164.85	3710279.22	109114.3758
	Indonesia	3680188.98	3784540.02	104351.0440
	Indonesia	3910877.37	4035029.51	124152.1370
	Indonesia	3666597.88	3773572.07	106974.1935
	Indonesia	3544770.03	3633017.06	88247.0273
	Indonesia	3722866.15	3832056.32	109190.1753
	Indonesia	3844842.69	3956350.08	111507.3861
	Indonesia	3615365.46	3712947.44	97581.9778
	Indonesia	3837338.15	3953312.88	115974.7294
	Indonesia	3522968.39	3625364.42	102396.0285
	Indonesia	3679000.75	3788769.81	109769.0566
	Indonesia	3789604.43	3900673.96	111069.5245
	Indonesia	3625168.56	3736208.82	111040.2602
	Indonesia	3690225.05	3793416.53	103191.4818
	Indonesia	3644458.92	3759835.93	115377.0094
	Indonesia	3855529.64	3964146.60	108616.9573
	Indonesia	3632108.70	3746306.32	114197.6280
	Indonesia	3505269.37	3630905.25	125635.8720
	Indonesia	3818247.44	3922324.24	104076.8009
	Indonesia	3821977.10	3917951.16	95974.0622
	Indonesia	3982218.45	4098806.45	116588.0002
	Indonesia	3445017.97	3546868.10	101850.1237
	Indonesia	3780473.46	3878470.05	97996.5923
	Indonesia	3783577.76	3889162.49	105584.7289
	Indonesia	3569228.51	3661565.19	92336.6770
	Indonesia	3842187.12	3935750.05	93562.9260
	Indonesia	3651752.49	3767480.67	115728.1859
	Indonesia	3733867.25	3844006.97	110139.7276
	Indonesia	3660144.04	3793452.84	133308.8030
	Indonesia	3899277.34	4050720.34	151442.9915
	Indonesia	3519651.95	3639895.74	120243.7835
	Indonesia	3705018.95	3811994.36	106975.4130
	Indonesia	3983209.57	4118977.97	135768.4018
	Indonesia	3838847.21	3942442.87	103595.6586
	Indonesia	3669739.43	3770796.75	101057.3237
	Indonesia	3903344.30	4020716.26	117371.9556
	Indonesia	3843711.59	3977224.33	133512.7379
	Indonesia	4064011.03	4178562.36	114551.3251
	Indonesia	3570429.91	3679501.84	109071.9366
	Indonesia	3789070.51	3904375.78	115305.2723
	Indonesia	3667111.11	3773166.41	106055.3056
	Indonesia	3855302.24	3966355.41	111053.1699
	Indonesia	3708244.97	3827438.16	119193.1914
	Indonesia	3814107.11	3917573.10	103465.9925
	Indonesia	3878372.31	3998081.55	119709.2423
	Indonesia	3695238.69	3789333.27	94094.5866
	Indonesia	3635883.68	3755205.38	119321.7001
	Indonesia	3862677.27	3976064.51	113387.2403
	Indonesia	3582818.01	3690432.50	107614.4903
	Indonesia	3978764.71	4115624.39	136859.6772
	Indonesia	3826489.99	3935298.36	108808.3714
	Indonesia	3862556.64	3976038.55	113481.9121
	Indonesia	3890712.76	4019696.46	128983.7007
	Indonesia	3819656.14	3923770.65	104114.5095
	Indonesia	3778015.22	3887592.50	109577.2822
	Indonesia	3797511.14	3901482.07	103970.9349
	Indonesia	3978420.20	4090363.75	111943.5423
	Indonesia	3721004.42	3845247.96	124243.5417
	Indonesia	3769106.11	3886163.29	117057.1799
	Indonesia	3743404.26	3860413.81	117009.5421
	Indonesia	3700612.10	3812507.41	111895.3065
	Indonesia	3758534.75	3865398.41	106863.6567
	Indonesia	3849940.27	3953389.42	103449.1508
	Indonesia	3856173.39	3971321.29	115147.9025
	Indonesia	3696259.35	3807185.51	110926.1571
	Indonesia	3631971.84	3737155.21	105183.3742
	Indonesia	3560578.98	3680691.33	120112.3535
	Indonesia	3923956.11	4047074.71	123118.6049
	Indonesia	3801289.28	3919052.49	117763.2161
	Indonesia	3651504.76	3764574.75	113069.9911
	Indonesia	3935097.86	4050907.55	115809.6817
	Indonesia	3707951.24	3829138.82	121187.5799
	Indonesia	3733699.17	3844673.75	110974.5842
	Indonesia	3844441.76	3961519.87	117078.1088
	Indonesia	3506547.66	3606948.86	100401.2058
	Indonesia	3995522.84	4111923.00	116400.1618
	Indonesia	3561936.19	3685399.13	123462.9398
	Indonesia	3692286.59	3804196.49	111909.9000
	Indonesia	3748978.55	3848097.47	99118.9240
	Indonesia	3872719.05	3999347.11	126628.0595
	Indonesia	3732073.89	3852941.87	120867.9744
	Indonesia	3916961.18	4023033.31	106072.1349
	Indonesia	3987215.50	4087128.12	99912.6191
	Indonesia	3841385.47	3939734.22	98348.7473
	Indonesia	3837403.61	3968484.36	131080.7577
	Indonesia	3866478.89	3965742.41	99263.5249
	Indonesia	3727083.78	3844341.33	117257.5468
	Indonesia	4085991.10	4199557.27	113566.1747
	Indonesia	3972290.88	4083897.56	111606.6834
	Indonesia	3701435.25	3801889.46	100454.2161
	Indonesia	3734925.40	3847596.00	112670.5981
	Indonesia	3230113.38	3342299.98	112186.6024
	Indonesia	3743564.65	3845670.38	102105.7328
	Indonesia	3881560.05	4011906.06	130346.0139
	Indonesia	3944769.75	4055097.18	110327.4380
	Indonesia	3966129.32	4071612.96	105483.6354
	Indonesia	4131949.47	4247466.90	115517.4253
	Indonesia	4030909.36	4152935.34	122025.9815
	Indonesia	3797606.95	3921678.97	124072.0202
	Indonesia	3780116.06	3884836.67	104720.6088
	Indonesia	3924074.03	4043005.81	118931.7865
	Indonesia	3671084.81	3782921.49	111836.6796
	Indonesia	3688294.76	3829342.31	141047.5530
	Indonesia	3739666.88	3852433.47	112766.5871
	Indonesia	3859204.75	3959125.45	99920.6988
	Indonesia	3778609.10	3880868.49	102259.3859
	Indonesia	3665492.55	3769456.87	103964.3161
	Indonesia	3638551.71	3745389.58	106837.8704
	Indonesia	4009172.65	4123561.04	114388.3904
	Indonesia	3755871.60	3859262.69	103391.0974
	Indonesia	3801385.29	3931148.95	129763.6598
	Indonesia	3922862.39	4051032.66	128170.2695
	Indonesia	3714485.33	3822314.70	107829.3769
	Indonesia	3495685.79	3602818.29	107132.5078
	Indonesia	3487744.22	3579494.41	91750.1940
	Indonesia	4128497.64	4235857.29	107359.6536
	Indonesia	4034375.54	4152905.22	118529.6860
	Indonesia	3869847.59	3966308.73	96461.1416
	Indonesia	3732963.61	3854047.25	121083.6356
	Indonesia	3804623.38	3928004.26	123380.8799
	Indonesia	3644165.15	3756117.41	111952.2583
	Indonesia	3831750.84	3948791.14	117040.2985
	Indonesia	3690688.79	3801505.15	110816.3556
	Indonesia	3744394.61	3848443.97	104049.3569
	Indonesia	3807254.87	3933458.13	126203.2631
	Indonesia	3635371.21	3736947.36	101576.1507
	Indonesia	3713995.89	3813651.38	99655.4887
	Indonesia	3787269.31	3920371.98	133102.6691
	Indonesia	3942782.35	4053824.61	111042.2624
	Indonesia	3737067.62	3864030.52	126962.8988
	Indonesia	3779623.79	3898952.79	119328.9984
	Indonesia	3857798.17	3973748.94	115950.7701
	Indonesia	3517431.36	3636637.08	119205.7189
	Indonesia	3811342.88	3917280.39	105937.5124
	Indonesia	3687166.60	3805819.46	118652.8673
	Indonesia	3930288.20	4040959.10	110670.9002
	Indonesia	3635700.31	3747913.44	112213.1257
	Indonesia	3748972.81	3856443.15	107470.3384
	Indonesia	3706579.56	3796880.27	90300.7088
	Indonesia	3903028.19	4015679.50	112651.3066
	Indonesia	3966016.16	4083226.29	117210.1377
	Indonesia	3661334.52	3762922.35	101587.8298
	Indonesia	3895331.68	4000953.07	105621.3939
	Indonesia	3782945.22	3892986.71	110041.4945
	Indonesia	3749858.54	3853751.19	103892.6460
	Indonesia	3836562.66	3945350.79	108788.1242
	Indonesia	4005904.22	4114578.95	108674.7313
	Indonesia	3778015.18	3900491.01	122475.8248
	Indonesia	3791456.06	3919724.15	128268.0876
	Indonesia	3527947.13	3647767.65	119820.5163
	Indonesia	3817730.67	3916617.73	98887.0633
	Indonesia	3953337.12	4071925.04	118587.9120
	Indonesia	3783278.10	3905043.64	121765.5418
	Indonesia	3710453.86	3811903.81	101449.9529
	Indonesia	3850498.82	3973540.47	123041.6448
	Indonesia	3673857.53	3779566.85	105709.3148
	Indonesia	3884629.86	3985256.27	100626.4145
	Indonesia	3841171.73	3988678.34	147506.6115
	Indonesia	3856106.98	3976947.33	120840.3516
	Indonesia	3830179.17	3940214.35	110035.1859
	Indonesia	3615712.08	3744120.88	128408.7915
	Indonesia	3616543.99	3728679.57	112135.5838
	Indonesia	3504544.98	3600998.83	96453.8497
	Indonesia	3571146.90	3671920.93	100774.0317
	Indonesia	3652815.05	3764595.36	111780.3098
	Indonesia	3613095.50	3713743.75	100648.2538
	Indonesia	4013451.34	4129678.42	116227.0773
	Indonesia	3760791.09	3870961.67	110170.5859
	Indonesia	3920142.50	4030804.89	110662.3877
	Indonesia	3876106.73	3975468.89	99362.1570
	Indonesia	3879268.61	3996257.29	116988.6796
	Indonesia	4042212.55	4167848.18	125635.6296
	Indonesia	3548015.31	3664853.03	116837.7267
	Indonesia	3752285.39	3848640.28	96354.8956
	Indonesia	3730325.04	3841797.84	111472.8044
	Indonesia	3951103.79	4079130.73	128026.9444
	Indonesia	3606935.54	3727230.16	120294.6179
	Indonesia	4051056.77	4147398.34	96341.5638
	Indonesia	3678684.93	3784109.95	105425.0125
	Indonesia	3660292.40	3762648.68	102356.2820
	Indonesia	3797889.36	3923537.24	125647.8779
	Indonesia	3712586.29	3823886.68	111300.3890
	Indonesia	3892620.52	4007400.69	114780.1611
	Indonesia	3537660.19	3646462.84	108802.6517
	Indonesia	3661075.83	3780604.64	119528.8104
	Indonesia	3857838.70	3953813.40	95974.7037
	Indonesia	3846955.20	3959392.92	112437.7185
	Indonesia	3899751.03	4011459.11	111708.0835
	Indonesia	4002400.51	4106156.74	103756.2203
	Indonesia	4119985.98	4235726.06	115740.0720
	Indonesia	3754213.98	3856954.92	102740.9369
	Indonesia	3614914.54	3720490.25	105575.7061
	Indonesia	3532979.70	3639445.29	106465.5905
	Indonesia	3623586.05	3743884.32	120298.2693
	Indonesia	3733568.86	3839434.98	105866.1187
	Indonesia	3905628.13	4013351.37	107723.2357
	Indonesia	3966358.27	4095698.68	129340.4066
	Indonesia	3752986.73	3857746.77	104760.0387
	Indonesia	4049339.23	4173731.44	124392.2052
	Indonesia	3330276.24	3426212.01	95935.7730
	Indonesia	3756951.69	3871778.49	114826.8035
	Indonesia	3657214.86	3766402.49	109187.6284
	Indonesia	3925121.14	4044922.56	119801.4222
	Indonesia	3620571.75	3741015.64	120443.8901
	Indonesia	3783017.18	3908270.61	125253.4230
	Indonesia	3820489.89	3937881.96	117392.0643
	Indonesia	3686037.74	3806954.92	120917.1746
	Indonesia	3579206.57	3682206.25	102999.6814
	Indonesia	4175682.21	4305068.53	129386.3146
	Indonesia	3898532.94	4033032.87	134499.9313
	Indonesia	3787620.21	3900190.70	112570.4926
	Indonesia	3820890.90	3937046.19	116155.2916
	Indonesia	3935125.70	4046594.82	111469.1229
	Indonesia	3882252.84	3994252.91	112000.0637
	Indonesia	4142931.64	4247679.14	104747.4999
	Indonesia	3576167.56	3676078.25	99910.6967
	Indonesia	3855860.25	3960419.31	104559.0592
	Indonesia	3624114.25	3743389.89	119275.6395
	Indonesia	3736478.46	3851505.53	115027.0689
	Indonesia	3824979.07	3919159.64	94180.5719
	Indonesia	3975766.79	4075093.90	99327.1076
	Indonesia	3802221.49	3910981.98	108760.4880
	Indonesia	3793314.23	3927532.10	134217.8680
	Indonesia	3502172.18	3598580.66	96408.4887
	Indonesia	3696511.79	3803045.45	106533.6625
	Indonesia	3949235.69	4056869.61	107633.9125
	Indonesia	4060444.93	4183210.80	122765.8683
	Indonesia	3881785.88	4004028.10	122242.2206
	Indonesia	3843342.34	3955552.67	112210.3296
	Indonesia	3781038.56	3887970.18	106931.6240
	Indonesia	3901586.78	4017787.97	116201.1954
	Indonesia	3796490.65	3899391.89	102901.2387
	Indonesia	3759174.22	3881216.87	122042.6518
	Indonesia	3665529.88	3768923.74	103393.8586
	Indonesia	3740113.29	3862800.81	122687.5271
	Indonesia	3883378.86	4023074.92	139696.0556
	Indonesia	3782443.71	3885164.66	102720.9544
	Indonesia	3677356.61	3794977.15	117620.5463
	Indonesia	3746854.41	3837578.28	90723.8725
	Indonesia	3606084.57	3704465.56	98380.9867
	Indonesia	3486677.11	3591837.39	105160.2802
	Indonesia	3712102.06	3812284.47	100182.4117
	Indonesia	3829313.65	3942396.29	113082.6461
	Indonesia	3971035.57	4099927.07	128891.4968
	Indonesia	3847452.65	3954687.85	107235.1925
	Indonesia	3803427.70	3914648.41	111220.7093
	Indonesia	3735661.34	3835438.27	99776.9276
	Indonesia	3790907.73	3906993.43	116085.7031
	Indonesia	3724246.43	3849087.09	124840.6603
	Indonesia	3711666.25	3827119.95	115453.7061
	Indonesia	3670152.21	3786998.41	116846.1995
	Indonesia	3690433.87	3793483.76	103049.8977
	Indonesia	3835422.35	3948473.92	113051.5637
	Indonesia	3926182.31	4048280.99	122098.6783
	Indonesia	3854124.09	3973786.14	119662.0503
	Indonesia	3721783.01	3827553.13	105770.1168
	Indonesia	3881842.85	3986609.82	104766.9715
	Indonesia	3792343.48	3895877.58	103534.0933
	Indonesia	3627582.83	3734560.45	106977.6273
	Indonesia	3987506.17	4110079.75	122573.5774
	Indonesia	3530833.71	3642292.34	111458.6333
	Indonesia	4024305.98	4144782.14	120476.1659
	Indonesia	3980918.57	4104836.16	123917.5903
	Indonesia	3910222.43	4028391.66	118169.2276
	Indonesia	4020730.37	4129648.40	108918.0347
	Indonesia	3500842.22	3600838.84	99996.6252
	Indonesia	4099344.40	4210614.91	111270.5103
	Indonesia	3517975.40	3615936.93	97961.5318
	Indonesia	4058308.40	4172732.01	114423.6012
	Indonesia	3579051.39	3703540.51	124489.1149
	Indonesia	3805043.05	3921381.56	116338.5075
	Indonesia	3561697.87	3654177.66	92479.7902
	Indonesia	3974635.77	4081448.66	106812.8899
	Indonesia	3899910.73	4016280.78	116370.0586
	Indonesia	3795307.18	3903115.49	107808.3039
	Indonesia	3848820.25	3961237.07	112416.8173
	Indonesia	3789784.01	3911588.73	121804.7120
	Indonesia	3704397.59	3836529.14	132131.5517
	Indonesia	3980192.67	4086470.31	106277.6412
	Indonesia	3548528.79	3640436.19	91907.4055
	Indonesia	3751772.39	3871528.42	119756.0216
	Indonesia	3806663.13	3906859.65	100196.5159
	Indonesia	3683721.31	3780485.21	96763.8961
	Indonesia	3675691.19	3774327.83	98636.6422
	Indonesia	3768957.42	3889460.91	120503.4988
	Indonesia	3731903.22	3831700.82	99797.6057
	Indonesia	3627429.22	3731161.51	103732.2839
	Indonesia	3651620.91	3770483.42	118862.5146
	Indonesia	3858380.30	3949403.98	91023.6786
	Indonesia	3954077.59	4081536.18	127458.5850
	Indonesia	3843579.55	3952229.64	108650.0861
	Indonesia	3892849.70	4022874.04	130024.3382
	Indonesia	4000952.63	4123958.07	123005.4335
	Indonesia	3651042.89	3749777.22	98734.3260
	Indonesia	3775246.32	3888576.72	113330.4033
	Indonesia	3946414.36	4067054.09	120639.7268
	Indonesia	3757988.58	3862267.52	104278.9398
	Indonesia	3782143.68	3882516.11	100372.4362
	Indonesia	3710082.00	3812617.56	102535.5653
	Indonesia	3807121.93	3933029.24	125907.3077
	Indonesia	3990073.40	4090419.03	100345.6328
	Indonesia	3579035.47	3672093.29	93057.8179
	Indonesia	4023293.89	4148483.08	125189.1865
	Indonesia	3577078.52	3681981.95	104903.4256
	Indonesia	3865169.68	4004761.80	139592.1134
	Indonesia	3449882.99	3555519.36	105636.3691
	Indonesia	3848023.72	3962258.14	114234.4249
	Indonesia	3897968.16	4009748.07	111779.9067
	Indonesia	3400822.37	3506918.48	106096.1094
	Indonesia	3681020.39	3806935.34	125914.9543
	Indonesia	3782842.60	3886584.16	103741.5591
	Indonesia	3738365.34	3846345.23	107979.8947
	Indonesia	3778902.15	3892654.64	113752.4974
	Indonesia	3675221.87	3779035.37	103813.4997
	Indonesia	3854176.86	3955547.89	101371.0307
	Kenya	1505974.20	1516875.26	10901.0627
	Kenya	1911823.79	1926635.93	14812.1406
	Kenya	1446382.25	1458127.47	11745.2170
	Kenya	2165433.53	2179504.82	14071.2956
	Kenya	2256695.36	2273093.44	16398.0791
	Kenya	1798992.73	1812103.27	13110.5402
	Kenya	1584159.29	1596335.41	12176.1230
	Kenya	2024473.98	2037949.87	13475.8914
	Kenya	1421952.92	1432820.80	10867.8819
	Kenya	1775949.59	1788780.23	12830.6442
	Kenya	2052189.86	2067330.82	15140.9592
	Kenya	1918408.16	1931689.37	13281.2112
	Kenya	2077664.51	2092288.22	14623.7073
	Kenya	1731273.22	1743993.58	12720.3631
	Kenya	1674879.74	1686376.42	11496.6763
	Kenya	1924618.94	1938457.43	13838.4921
	Kenya	1715817.46	1727515.55	11698.0968
	Kenya	1593545.32	1605418.64	11873.3253
	Kenya	1514877.93	1526564.63	11686.6943
	Kenya	2216332.05	2231530.19	15198.1472
	Kenya	1633146.87	1644909.60	11762.7346
	Kenya	2100717.39	2114125.12	13407.7293
	Kenya	1806218.54	1819601.64	13383.0963
	Kenya	2166754.26	2182767.65	16013.3898
	Kenya	1506050.08	1517564.10	11514.0153
	Kenya	1633097.10	1644378.68	11281.5802
	Kenya	1905551.45	1919113.86	13562.4058
	Kenya	1616780.07	1629505.77	12725.7006
	Kenya	1699665.39	1711427.44	11762.0481
	Kenya	1588500.18	1600259.61	11759.4307
	Kenya	2371169.47	2386929.44	15759.9767
	Kenya	1414504.03	1425690.93	11186.8990
	Kenya	2097083.34	2111035.67	13952.3278
	Kenya	2358194.66	2374702.64	16507.9772
	Kenya	2287285.77	2303663.13	16377.3641
	Kenya	1849619.20	1863081.82	13462.6185
	Kenya	1192193.99	1202170.28	9976.2933
	Kenya	1918445.55	1932671.70	14226.1476
	Kenya	2174517.84	2189549.20	15031.3611
	Kenya	1511020.39	1522705.06	11684.6756
	Kenya	1486330.92	1498140.72	11809.8044
	Kenya	1856856.39	1870627.73	13771.3396
	Kenya	1611139.37	1623161.95	12022.5868
	Kenya	2048507.01	2062769.62	14262.6061
	Kenya	1468660.19	1479835.92	11175.7308
	Kenya	2067840.36	2081751.16	13910.7991
	Kenya	1257087.61	1266602.77	9515.1647
	Kenya	2609786.96	2628523.78	18736.8225
	Kenya	1317604.01	1327801.19	10197.1794
	Kenya	1307388.54	1318519.41	11130.8708
	Kenya	1242683.97	1253102.50	10418.5375
	Kenya	1898181.64	1912579.79	14398.1534
	Kenya	2177630.50	2193374.39	15743.8908
	Kenya	2386736.90	2402131.74	15394.8377
	Kenya	1690935.95	1702987.66	12051.7107
	Kenya	1892426.49	1906008.76	13582.2684
	Kenya	2791922.71	2811067.15	19144.4444
	Kenya	1834882.82	1847858.54	12975.7134
	Kenya	1588682.28	1600343.96	11661.6841
	Kenya	1737145.38	1749723.24	12577.8595
	Kenya	2005498.11	2019466.48	13968.3694
	Kenya	1424544.86	1435391.08	10846.2163
	Kenya	2084836.24	2099242.91	14406.6702
	Kenya	1628660.68	1640831.35	12170.6714
	Kenya	1981240.70	1995596.69	14355.9914
	Kenya	1460989.83	1472266.70	11276.8737
	Kenya	2442487.44	2459965.13	17477.6903
	Kenya	2011566.67	2026240.80	14674.1324
	Kenya	1438553.04	1450108.83	11555.7845
	Kenya	1741476.98	1753787.35	12310.3732
	Kenya	2132601.53	2148289.69	15688.1635
	Kenya	1935964.26	1949083.34	13119.0826
	Kenya	1709546.67	1722606.01	13059.3414
	Kenya	2803753.40	2822678.15	18924.7533
	Kenya	1085402.43	1094446.98	9044.5493
	Kenya	1924085.05	1938171.20	14086.1525
	Kenya	1580674.53	1592006.61	11332.0731
	Kenya	1971779.89	1985888.00	14108.1045
	Kenya	2490105.27	2507957.58	17852.3166
	Kenya	1414068.25	1424768.89	10700.6416
	Kenya	2502593.17	2519364.21	16771.0414
	Kenya	1726785.78	1739217.61	12431.8327
	Kenya	1780714.34	1793455.73	12741.3941
	Kenya	2214708.44	2229981.06	15272.6212
	Kenya	2210213.65	2225568.08	15354.4274
	Kenya	1566058.74	1578270.88	12212.1406
	Kenya	1774879.85	1786981.01	12101.1579
	Kenya	1813781.16	1826150.77	12369.6187
	Kenya	1866334.45	1880367.88	14033.4352
	Kenya	1343965.61	1354991.27	11025.6634
	Kenya	2006243.37	2021115.42	14872.0522
	Kenya	1908682.37	1922187.29	13504.9256
	Kenya	1984440.81	1997537.43	13096.6205
	Kenya	2075255.50	2089876.51	14621.0125
	Kenya	1558001.39	1569630.97	11629.5831
	Kenya	2106905.78	2120000.54	13094.7553
	Kenya	1972360.17	1985916.04	13555.8670
	Kenya	1579598.03	1591249.13	11651.1024
	Kenya	1702983.51	1715539.69	12556.1741
	Kenya	1152178.03	1161400.83	9222.7975
	Kenya	2452168.26	2468893.97	16725.7119
	Kenya	1963856.08	1978169.75	14313.6748
	Kenya	2673050.01	2691748.63	18698.6250
	Kenya	1725072.23	1737411.28	12339.0485
	Kenya	2110886.87	2125269.70	14382.8343
	Kenya	2146830.01	2161864.13	15034.1166
	Kenya	1876600.18	1890558.60	13958.4228
	Kenya	1619587.92	1631009.63	11421.7059
	Kenya	2363617.22	2378933.85	15316.6260
	Kenya	1610171.58	1621599.36	11427.7747
	Kenya	1709541.54	1722851.20	13309.6590
	Kenya	1372270.81	1383360.32	11089.5147
	Kenya	2268657.17	2283747.08	15089.9068
	Kenya	1576120.42	1587468.09	11347.6700
	Kenya	1152017.66	1161588.78	9571.1261
	Kenya	1577757.16	1590360.75	12603.5836
	Kenya	2131326.72	2145440.42	14113.7049
	Kenya	1528344.41	1539737.04	11392.6218
	Kenya	2501898.90	2519676.92	17778.0223
	Kenya	1646689.70	1659388.48	12698.7789
	Kenya	1771390.14	1784018.04	12627.9045
	Kenya	1800144.17	1812832.89	12688.7157
	Kenya	1880965.55	1894528.71	13563.1571
	Kenya	1588930.63	1600905.66	11975.0329
	Kenya	901050.95	906388.62	5337.6751
	Kenya	1752258.42	1765516.00	13257.5873
	Kenya	1541511.35	1553271.55	11760.2055
	Kenya	1995709.37	2009807.30	14097.9239
	Kenya	1335029.69	1345721.17	10691.4760
	Kenya	1323717.76	1334585.54	10867.7853
	Kenya	1353802.70	1363977.05	10174.3459
	Kenya	1318121.88	1328567.53	10445.6444
	Kenya	2330982.46	2345648.32	14665.8613
	Kenya	1985904.28	1999952.08	14047.8012
	Kenya	1754173.42	1767173.86	13000.4436
	Kenya	1772658.24	1785301.85	12643.6106
	Kenya	1800819.34	1813295.72	12476.3889
	Kenya	1869131.97	1882277.81	13145.8417
	Kenya	2343663.81	2361156.11	17492.2981
	Kenya	1418152.49	1428906.47	10753.9763
	Kenya	1486168.76	1497480.21	11311.4450
	Kenya	2170485.86	2186163.80	15677.9451
	Kenya	1742700.09	1754539.55	11839.4603
	Kenya	1427842.85	1438944.39	11101.5411
	Kenya	1646000.52	1658007.89	12007.3738
	Kenya	2083562.12	2098545.04	14982.9251
	Kenya	2074417.64	2088633.03	14215.3907
	Kenya	1673768.19	1686668.23	12900.0405
	Kenya	1788737.51	1801938.52	13201.0096
	Kenya	2274513.90	2290532.87	16018.9737
	Kenya	2573712.39	2591838.99	18126.5952
	Kenya	1592575.94	1604073.49	11497.5550
	Kenya	1473436.13	1484397.46	10961.3306
	Kenya	1211303.84	1221131.85	9828.0183
	Kenya	1368111.60	1378667.48	10555.8814
	Kenya	1954914.53	1969103.69	14189.1635
	Kenya	1514998.01	1526365.66	11367.6532
	Kenya	2210040.83	2224066.70	14025.8616
	Kenya	1603028.63	1614882.46	11853.8260
	Kenya	1446960.37	1457351.80	10391.4323
	Kenya	1295800.83	1306635.11	10834.2796
	Kenya	1532334.68	1544113.43	11778.7509
	Kenya	1557107.44	1568575.05	11467.6086
	Kenya	1392672.84	1403998.13	11325.2902
	Kenya	1486896.57	1498535.02	11638.4449
	Kenya	2585059.78	2602975.77	17915.9858
	Kenya	1839636.41	1852428.76	12792.3513
	Kenya	1691396.58	1704565.08	13168.4985
	Kenya	2088832.46	2103262.66	14430.2070
	Kenya	2122654.43	2136971.45	14317.0206
	Kenya	2086836.91	2101795.37	14958.4574
	Kenya	1676234.26	1688405.90	12171.6436
	Kenya	1728817.52	1741494.70	12677.1786
	Kenya	1481107.42	1491735.75	10628.3318
	Kenya	1807770.51	1820245.49	12474.9729
	Kenya	1641678.19	1654016.53	12338.3366
	Kenya	1272581.87	1282550.57	9968.6986
	Kenya	1682964.40	1694750.52	11786.1242
	Kenya	2251263.23	2265752.29	14489.0592
	Kenya	1465019.17	1475942.65	10923.4867
	Kenya	1275753.86	1286183.62	10429.7538
	Kenya	1967286.97	1981261.56	13974.5886
	Kenya	2342135.08	2358874.05	16738.9708
	Kenya	2250187.79	2265254.39	15066.5968
	Kenya	2014162.73	2029238.74	15076.0033
	Kenya	1777779.83	1791237.26	13457.4252
	Kenya	1711553.42	1723190.25	11636.8233
	Kenya	2222634.21	2238672.14	16037.9321
	Kenya	2143558.66	2158333.83	14775.1782
	Kenya	1835902.91	1848629.48	12726.5680
	Kenya	1284317.70	1295131.18	10813.4771
	Kenya	2013115.27	2027012.11	13896.8409
	Kenya	2047298.21	2060623.07	13324.8602
	Kenya	1601674.52	1613848.46	12173.9438
	Kenya	2171946.17	2187989.87	16043.6980
	Kenya	2590570.39	2607623.84	17053.4507
	Kenya	1680404.44	1692580.68	12176.2376
	Kenya	2187955.40	2203643.49	15688.0964
	Kenya	1943026.58	1956936.63	13910.0474
	Kenya	1468150.03	1479586.09	11436.0602
	Kenya	2729955.96	2749939.28	19983.3257
	Kenya	1401955.96	1412732.45	10776.4910
	Kenya	1818345.63	1831412.36	13066.7311
	Kenya	1694098.60	1705893.18	11794.5824
	Kenya	1542306.13	1553654.95	11348.8230
	Kenya	2533104.22	2550393.53	17289.3131
	Kenya	1493771.00	1505373.31	11602.3094
	Kenya	2348355.18	2364493.80	16138.6224
	Kenya	1174797.00	1184322.71	9525.7075
	Kenya	1851770.71	1864856.30	13085.5894
	Kenya	2287893.54	2303387.64	15494.1020
	Kenya	1976070.42	1989194.03	13123.6114
	Kenya	1636713.79	1649475.22	12761.4270
	Kenya	1744854.33	1757425.30	12570.9723
	Kenya	2448235.52	2466341.06	18105.5363
	Kenya	1230291.13	1240713.07	10421.9369
	Kenya	1400954.44	1411630.00	10675.5564
	Kenya	2267018.55	2282312.42	15293.8677
	Kenya	1619801.98	1631161.02	11359.0424
	Kenya	1727440.77	1739678.91	12238.1337
	Kenya	1559871.80	1571470.99	11599.1858
	Kenya	1328708.95	1338900.52	10191.5660
	Kenya	2288533.69	2304272.60	15738.9115
	Kenya	1808617.66	1821547.19	12929.5292
	Kenya	1545939.82	1557342.23	11402.4113
	Kenya	2269275.97	2284794.75	15518.7767
	Kenya	904475.76	912486.49	8010.7253
	Kenya	2105306.04	2119266.25	13960.2145
	Kenya	1927759.85	1940970.18	13210.3211
	Kenya	1593696.37	1605054.56	11358.1945
	Kenya	1785641.72	1798289.92	12648.2073
	Kenya	1973797.91	1986550.34	12752.4257
	Kenya	1455844.49	1466729.42	10884.9266
	Kenya	1710851.51	1723506.29	12654.7834
	Kenya	1545169.05	1556227.37	11058.3157
	Kenya	2012863.58	2027130.97	14267.3839
	Kenya	1941167.13	1955698.13	14531.0020
	Kenya	2395873.97	2411694.36	15820.3914
	Kenya	2332442.26	2347656.06	15213.8030
	Kenya	1884701.63	1898053.56	13351.9268
	Kenya	2213818.27	2229623.80	15805.5301
	Kenya	2128827.04	2143887.89	15060.8512
	Kenya	1272935.46	1282454.73	9519.2732
	Kenya	1589430.89	1601141.27	11710.3813
	Kenya	1757425.46	1770977.64	13552.1812
	Kenya	1529830.96	1540846.44	11015.4795
	Kenya	1587561.61	1598829.50	11267.8984
	Kenya	1798474.34	1811417.86	12943.5105
	Kenya	1801610.32	1815048.45	13438.1323
	Kenya	2446008.89	2461663.18	15654.2883
	Kenya	1367214.53	1377677.66	10463.1345
	Kenya	1852214.27	1865154.79	12940.5193
	Kenya	1750317.90	1763398.20	13080.2956
	Kenya	1635332.61	1647316.73	11984.1201
	Kenya	1612172.17	1624278.72	12106.5510
	Kenya	1759619.10	1771636.21	12017.1140
	Kenya	2258573.09	2273378.85	14805.7613
	Kenya	1512163.55	1524222.89	12059.3382
	Kenya	2339500.71	2355174.57	15673.8626
	Kenya	1645609.45	1657968.28	12358.8272
	Kenya	2222663.13	2238390.46	15727.3297
	Kenya	1448194.75	1459041.61	10846.8577
	Kenya	2232282.52	2248019.99	15737.4738
	Kenya	1908215.65	1922275.42	14059.7637
	Kenya	1868230.12	1881666.75	13436.6339
	Kenya	1874383.85	1887349.43	12965.5880
	Kenya	2179807.34	2194684.54	14877.2000
	Kenya	1954185.17	1968134.16	13948.9866
	Kenya	1795905.18	1810068.21	14163.0302
	Kenya	1333906.15	1344331.91	10425.7614
	Kenya	1250517.11	1259847.21	9330.0968
	Kenya	2190946.51	2205537.87	14591.3652
	Kenya	1929850.92	1943402.99	13552.0775
	Kenya	1678185.87	1690149.19	11963.3274
	Kenya	2329841.57	2345677.49	15835.9214
	Kenya	1266730.65	1276870.34	10139.6934
	Kenya	2071415.29	2086257.49	14842.1929
	Kenya	2179951.85	2195376.52	15424.6681
	Kenya	2144575.17	2159413.08	14837.9110
	Kenya	1464587.20	1475955.16	11367.9514
	Kenya	1529068.40	1540789.26	11720.8570
	Kenya	1585546.59	1596947.30	11400.7046
	Kenya	1532484.83	1543529.77	11044.9342
	Kenya	1653344.46	1665269.39	11924.9237
	Kenya	2005092.28	2018628.94	13536.6585
	Kenya	2326645.74	2341781.30	15135.5539
	Kenya	2772877.31	2791216.27	18338.9628
	Kenya	1640054.80	1651577.54	11522.7417
	Kenya	1400348.65	1410290.09	9941.4340
	Kenya	2202221.71	2216561.55	14339.8366
	Kenya	1469499.41	1480719.39	11219.9800
	Kenya	1811702.51	1824369.82	12667.3097
	Kenya	2304583.91	2319853.24	15269.3310
	Kenya	2035046.36	2048733.75	13687.3851
	Kenya	1390619.00	1402044.63	11425.6326
	Kenya	1490536.81	1502202.61	11665.8039
	Kenya	1696439.63	1708781.31	12341.6806
	Kenya	2439050.41	2457238.65	18188.2405
	Kenya	2691902.27	2709972.61	18070.3384
	Kenya	1739359.59	1751785.98	12426.3882
	Kenya	2333836.94	2349785.20	15948.2597
	Kenya	1165181.71	1174861.99	9680.2797
	Kenya	2036820.28	2050035.45	13215.1698
	Kenya	1415940.24	1426683.67	10743.4330
	Kenya	2260920.87	2276588.82	15667.9526
	Kenya	2198952.37	2213956.32	15003.9468
	Kenya	1908306.18	1922247.46	13941.2826
	Kenya	1783345.09	1796554.82	13209.7300
	Kenya	2299800.98	2316336.34	16535.3550
	Kenya	1417173.47	1428405.73	11232.2605
	Kenya	2216963.81	2232939.50	15975.6907
	Kenya	1976775.53	1990477.07	13701.5410
	Kenya	766727.82	773940.79	7212.9714
	Kenya	1576295.90	1588461.53	12165.6317
	Kenya	2044389.20	2059682.02	15292.8242
	Kenya	1411358.70	1422282.68	10923.9816
	Kenya	1442652.34	1453879.82	11227.4804
	Kenya	1871020.41	1884765.62	13745.2136
	Kenya	1631845.34	1643676.71	11831.3609
	Kenya	1724564.66	1736798.53	12233.8663
	Kenya	2126011.10	2139777.05	13765.9542
	Kenya	1917984.71	1931009.80	13025.0927
	Kenya	2289414.97	2304669.38	15254.4130
	Kenya	1543008.59	1554375.26	11366.6744
	Kenya	1195408.67	1205636.95	10228.2811
	Kenya	2421080.67	2438094.84	17014.1733
	Kenya	2207616.24	2222066.08	14449.8456
	Kenya	2043609.56	2058003.31	14393.7529
	Kenya	1287731.75	1297951.61	10219.8506
	Kenya	2169952.28	2184941.58	14989.3011
	Kenya	2043380.78	2058344.89	14964.1087
	Kenya	1774865.38	1787674.90	12809.5276
	Kenya	1148987.66	1158850.23	9862.5711
	Kenya	2148723.27	2163354.79	14631.5165
	Kenya	1845706.97	1859462.82	13755.8462
	Kenya	2330456.07	2347616.27	17160.1926
	Kenya	1557484.45	1568941.60	11457.1453
	Kenya	1512884.43	1524687.77	11803.3338
	Kenya	1522920.52	1534536.63	11616.1066
	Kenya	1437474.32	1447981.95	10507.6392
	Kenya	1224908.24	1234694.18	9785.9325
	Kenya	2039831.05	2053969.10	14138.0472
	Kenya	1876934.98	1890337.75	13402.7715
	Kenya	2103287.77	2117662.48	14374.7109
	Kenya	2485556.91	2503552.89	17995.9803
	Kenya	1789902.94	1801740.09	11837.1477
	Kenya	1470033.56	1480751.79	10718.2262
	Kenya	2244248.15	2260283.72	16035.5690
	Kenya	1801282.82	1813643.25	12360.4278
	Kenya	2791251.77	2811273.67	20021.9016
	Kenya	2038757.85	2052718.21	13960.3617
	Kenya	2011844.04	2025343.35	13499.3160
	Kenya	2256725.11	2272304.69	15579.5778
	Kenya	2114767.66	2129341.08	14573.4243
	Kenya	1803667.23	1817433.27	13766.0389
	Kenya	1965845.43	1979393.58	13548.1541
	Kenya	2102183.46	2117324.50	15141.0454
	Kenya	1681548.10	1693529.84	11981.7407
	Kenya	1776302.46	1788910.57	12608.1045
	Kenya	2300782.22	2317696.29	16914.0624
	Kenya	1944948.06	1957882.02	12933.9558
	Kenya	2100955.63	2116792.27	15836.6399
	Kenya	928674.38	937176.97	8502.5852
	Kenya	2389522.41	2405369.47	15847.0571
	Kenya	1408322.11	1419592.40	11270.2929
	Kenya	1265929.62	1275783.31	9853.6874
	Kenya	2255532.73	2271441.40	15908.6762
	Kenya	1428194.95	1439262.95	11067.9967
	Kenya	2226844.88	2241145.30	14300.4197
	Kenya	2184360.96	2198815.06	14454.0986
	Kenya	1719847.44	1732981.36	13133.9156
	Kenya	1915173.63	1929212.30	14038.6663
	Kenya	2157207.89	2171140.10	13932.2116
	Kenya	2517312.22	2533443.01	16130.7878
	Kenya	1405049.02	1416994.21	11945.1931
	Kenya	1667730.14	1679491.43	11761.2932
	Kenya	2471084.84	2488322.61	17237.7662
	Kenya	1351673.45	1362277.20	10603.7455
	Kenya	1591095.29	1603124.87	12029.5812
	Kenya	1504847.11	1516578.90	11731.7864
	Kenya	1768976.41	1781822.59	12846.1783
	Kenya	2073949.80	2089207.48	15257.6797
	Kenya	1756030.69	1767541.14	11510.4505
	Kenya	1876945.85	1889384.95	12439.0977
	Kenya	1301093.51	1312114.97	11021.4610
	Kenya	2246278.53	2262355.63	16077.1068
	Kenya	2361563.44	2377830.13	16266.6909
	Kenya	2102498.63	2116792.79	14294.1597
	Kenya	2029971.95	2044162.55	14190.6027
	Kenya	2305686.02	2320621.03	14935.0065
	Kenya	2125787.68	2141410.93	15623.2462
	Kenya	1688920.70	1701280.90	12360.2079
	Kenya	1284380.71	1294799.44	10418.7318
	Kenya	1695398.12	1707645.17	12247.0484
	Kenya	1803444.42	1816772.82	13328.4080
	Kenya	2150294.74	2165219.40	14924.6665
	Kenya	1484444.23	1495169.08	10724.8477
	Kenya	1704295.46	1716532.45	12236.9877
	Kenya	1310888.42	1321131.65	10243.2256
	Kenya	1544665.09	1556456.04	11790.9509
	Kenya	1756011.70	1768560.93	12549.2290
	Kenya	2112468.62	2128081.57	15612.9512
	Kenya	1368194.77	1379208.84	11014.0695
	Kenya	1829473.85	1842428.97	12955.1190
	Kenya	1472986.75	1483896.74	10909.9937
	Kenya	2058916.38	2073717.14	14800.7571
	Kenya	1624466.56	1636020.09	11553.5313
	Kenya	2005239.47	2018550.36	13310.8920
	Kenya	1945703.74	1959394.29	13690.5465
	Kenya	1771848.49	1784874.20	13025.7034
	Kenya	1776626.83	1789462.49	12835.6544
	Kenya	1531550.66	1542816.01	11265.3508
	Kenya	1817964.88	1830501.34	12536.4588
	Kenya	2045256.02	2060097.07	14841.0480
	Kenya	2119380.87	2134090.29	14709.4119
	Kenya	1905814.77	1918990.71	13175.9428
	Kenya	1552247.35	1563458.16	11210.8068
	Kenya	1825933.61	1838793.27	12859.6644
	Kenya	1631944.41	1643699.51	11755.0925
	Kenya	2010479.94	2024372.56	13892.6264
	Kenya	1580672.17	1592026.07	11353.9029
	Kenya	1764038.89	1776976.93	12938.0469
	Kenya	1741862.81	1753772.70	11909.8905
	Kenya	1576117.03	1587838.52	11721.4915
	Kenya	1276137.80	1286142.62	10004.8265
	Kenya	1916485.57	1930580.21	14094.6391
	Kenya	2571797.91	2590868.27	19070.3633
	Kenya	1712555.82	1724377.22	11821.3971
	Kenya	1661148.80	1673240.85	12092.0522
	Kenya	1865224.94	1877553.40	12328.4576
	Kenya	1750871.38	1763558.21	12686.8283
	Kenya	2475797.56	2493070.50	17272.9411
	Kenya	2145823.55	2161279.11	15455.5592
	Kenya	2119082.42	2132908.88	13826.4602
	Kenya	1512368.10	1523581.77	11213.6693
	Kenya	1437748.06	1448565.25	10817.1952
	Kenya	1774904.12	1787418.81	12514.6881
	Kenya	1892435.19	1906254.87	13819.6797
	Kenya	1755308.72	1767324.73	12016.0113
	Kenya	1624525.75	1637172.59	12646.8426
	Kenya	1761392.81	1774002.98	12610.1680
	Kenya	1606400.20	1618262.39	11862.1884
	Kenya	2870600.99	2891536.28	20935.2912
	Kenya	1439012.89	1449796.66	10783.7692
	Kenya	2066161.43	2080642.03	14480.6063
	Kenya	1896497.41	1910312.41	13815.0041
	Kenya	2026328.09	2039746.07	13417.9805
	Kenya	1535704.08	1546803.11	11099.0304
	Kenya	1861187.72	1874474.75	13287.0368
	Kenya	1697785.78	1710064.25	12278.4675
	Kenya	1564031.23	1576256.83	12225.6009
	Kenya	2239134.54	2254888.56	15754.0183
	Kenya	1120736.30	1129551.53	8815.2312
	Kenya	2013011.11	2027090.01	14078.9019
	Kenya	1619046.52	1630859.62	11813.1049
	Kenya	2167431.79	2182723.67	15291.8861
	Kenya	1396620.82	1408237.90	11617.0796
	Kenya	2010996.91	2025644.28	14647.3690
	Kenya	1733707.19	1746792.51	13085.3230
	Kenya	1513388.25	1524268.08	10879.8360
	Kenya	2007539.12	2021810.43	14271.3102
	Kenya	2007186.37	2021111.48	13925.1174
	Kenya	1260148.28	1270222.53	10074.2457
	Kenya	2057642.26	2070751.38	13109.1227
	Kenya	1938921.43	1952377.87	13456.4414
	Kenya	2289138.37	2304496.69	15358.3263
	Kenya	1735449.94	1747984.05	12534.1034
	Kenya	1549957.45	1561390.66	11433.2148
	Kenya	1500926.11	1512089.82	11163.7131
	Kenya	2298135.77	2313279.71	15143.9368
	Kenya	2185248.40	2202278.68	17030.2713
	Kenya	1926943.17	1941269.48	14326.3097
	Kenya	2432816.69	2451480.12	18663.4318
	Kenya	1906546.50	1919787.31	13240.8082
	Kenya	2228915.21	2244383.93	15468.7151
	Kenya	2159296.68	2174344.95	15048.2642
	Kenya	1898319.11	1911380.05	13060.9400
	Kenya	1818179.89	1831087.00	12907.1099
	Kenya	1552698.67	1564425.56	11726.8843
	Kenya	2153408.57	2168039.62	14631.0467
	Kenya	1988519.99	2002097.04	13577.0525
	Kenya	1667246.71	1679386.86	12140.1526
	Kenya	2308640.75	2325527.34	16886.5829
	Kenya	1940463.78	1953963.64	13499.8649
	Kenya	1734494.47	1746874.95	12380.4784
	Kenya	1710170.18	1721939.77	11769.5865
	Kenya	1774192.38	1786673.59	12481.2167
	Kenya	1650640.40	1663757.98	13117.5768
	Kenya	1332681.35	1343498.87	10817.5228
	Kenya	1738819.26	1751429.69	12610.4232
	Kenya	1761899.02	1774902.46	13003.4428
	Kenya	2281212.11	2297139.51	15927.3949
	Kenya	1548722.71	1560690.76	11968.0490
	Kenya	1372314.39	1383173.87	10859.4764
	Kenya	2267085.94	2283263.02	16177.0891
	Kenya	1161879.89	1171452.51	9572.6268
	Kenya	1913959.28	1928592.49	14633.2156
	Kenya	1630015.67	1641938.91	11923.2418
	Kenya	1789536.10	1803340.34	13804.2326
	Kenya	1656755.69	1669023.91	12268.2200
	Pakistan	1467457.65	1494007.19	26549.5428
	Pakistan	1765149.98	1792548.61	27398.6317
	Pakistan	1543737.57	1573402.92	29665.3525
	Pakistan	1530518.78	1554212.85	23694.0683
	Pakistan	1721944.82	1743599.10	21654.2800
	Pakistan	1601368.11	1633438.10	32069.9867
	Pakistan	1778463.38	1803434.99	24971.6114
	Pakistan	1567696.10	1596746.31	29050.2096
	Pakistan	1608685.37	1635145.40	26460.0255
	Pakistan	1572678.51	1600176.94	27498.4320
	Pakistan	1402908.35	1426573.78	23665.4313
	Pakistan	1813616.99	1838929.32	25312.3254
	Pakistan	1680429.11	1707732.45	27303.3428
	Pakistan	1799479.85	1828298.10	28818.2498
	Pakistan	1711659.77	1737169.34	25509.5658
	Pakistan	1804515.96	1832300.15	27784.1888
	Pakistan	1982740.11	2013158.92	30418.8112
	Pakistan	1711236.71	1740555.04	29318.3355
	Pakistan	1732812.67	1761887.30	29074.6329
	Pakistan	1797809.63	1822622.90	24813.2712
	Pakistan	1518774.75	1541141.06	22366.3148
	Pakistan	1932704.37	1961142.98	28438.6131
	Pakistan	1563642.64	1589537.84	25895.2018
	Pakistan	1459902.03	1485346.22	25444.1942
	Pakistan	1538601.30	1563817.01	25215.7090
	Pakistan	1759169.74	1788955.86	29786.1280
	Pakistan	1466647.93	1498692.41	32044.4811
	Pakistan	1807517.00	1832323.28	24806.2786
	Pakistan	1409284.89	1432506.67	23221.7789
	Pakistan	1884254.73	1915712.51	31457.7782
	Pakistan	1755745.81	1785636.00	29890.1885
	Pakistan	1744493.09	1774651.54	30158.4539
	Pakistan	1550067.93	1578229.47	28161.5434
	Pakistan	1501410.55	1530264.53	28853.9789
	Pakistan	1480225.63	1505951.53	25725.9030
	Pakistan	1655211.40	1680134.83	24923.4341
	Pakistan	1793841.27	1818917.51	25076.2433
	Pakistan	1643804.00	1673731.11	29927.1096
	Pakistan	1808257.75	1838660.15	30402.3969
	Pakistan	1661394.58	1688877.70	27483.1195
	Pakistan	1584885.96	1612494.99	27609.0336
	Pakistan	1844409.32	1873691.61	29282.2895
	Pakistan	1675137.14	1705464.47	30327.3341
	Pakistan	1702720.20	1734138.39	31418.1887
	Pakistan	1466414.27	1485782.48	19368.2071
	Pakistan	1492973.38	1520434.87	27461.4847
	Pakistan	1856257.44	1889060.35	32802.9121
	Pakistan	1799925.64	1826659.58	26733.9418
	Pakistan	1632730.15	1660887.07	28156.9132
	Pakistan	1861623.30	1888989.88	27366.5764
	Pakistan	1691328.80	1713810.69	22481.8817
	Pakistan	1825912.97	1848372.53	22459.5598
	Pakistan	1408626.07	1433286.27	24660.1962
	Pakistan	1741142.93	1772894.30	31751.3686
	Pakistan	1434760.01	1461474.95	26714.9398
	Pakistan	1875160.59	1905855.39	30694.7950
	Pakistan	1902515.25	1929132.55	26617.2969
	Pakistan	1742061.40	1769959.77	27898.3689
	Pakistan	1597554.08	1624033.83	26479.7464
	Pakistan	1771772.33	1798547.01	26774.6760
	Pakistan	1809268.59	1829663.93	20395.3444
	Pakistan	1666320.70	1693349.04	27028.3395
	Pakistan	1663273.99	1693316.42	30042.4370
	Pakistan	1831849.67	1859205.77	27356.0962
	Pakistan	1649525.46	1667743.35	18217.8928
	Pakistan	1498561.50	1525943.65	27382.1501
	Pakistan	1606961.23	1642090.59	35129.3584
	Pakistan	1767746.66	1790552.66	22806.0068
	Pakistan	1654670.78	1681066.64	26395.8568
	Pakistan	1553260.51	1579599.86	26339.3472
	Pakistan	1550727.45	1576594.26	25866.8074
	Pakistan	1849756.06	1878641.96	28885.9044
	Pakistan	1684699.54	1713285.63	28586.0941
	Pakistan	1595936.53	1618879.41	22942.8877
	Pakistan	1838773.62	1868143.65	29370.0355
	Pakistan	1469956.86	1494378.78	24421.9248
	Pakistan	1860404.65	1893912.65	33508.0025
	Pakistan	1520170.92	1543088.05	22917.1295
	Pakistan	1764594.21	1788742.74	24148.5345
	Pakistan	1678618.17	1705628.15	27009.9838
	Pakistan	1594263.32	1619066.02	24802.6998
	Pakistan	1755836.47	1783298.10	27461.6353
	Pakistan	1527606.66	1550008.69	22402.0305
	Pakistan	1659062.30	1687646.75	28584.4464
	Pakistan	1522683.43	1551221.27	28537.8384
	Pakistan	1720586.10	1746271.58	25685.4829
	Pakistan	1969319.64	1995054.50	25734.8557
	Pakistan	1720652.06	1747875.82	27223.7567
	Pakistan	1736508.35	1761523.73	25015.3787
	Pakistan	1637507.72	1661864.33	24356.6123
	Pakistan	1692918.10	1716462.08	23543.9814
	Pakistan	1469628.11	1494386.37	24758.2584
	Pakistan	1720496.74	1748645.22	28148.4800
	Pakistan	1622600.58	1652564.23	29963.6510
	Pakistan	1657532.38	1689961.09	32428.7058
	Pakistan	1755511.75	1777692.82	22181.0706
	Pakistan	1860924.16	1887932.65	27008.4902
	Pakistan	1627311.64	1653643.38	26331.7394
	Pakistan	1812847.73	1840142.87	27295.1349
	Pakistan	1245144.60	1267658.07	22513.4738
	Pakistan	1609402.36	1637512.07	28109.7189
	Pakistan	1558394.62	1580677.24	22282.6184
	Pakistan	1764950.94	1791615.34	26664.4010
	Pakistan	1605759.85	1634290.77	28530.9209
	Pakistan	1754539.39	1784312.13	29772.7389
	Pakistan	1749757.10	1781427.79	31670.6936
	Pakistan	1888560.37	1916313.19	27752.8222
	Pakistan	2261703.25	2286146.15	24442.8944
	Pakistan	1632258.09	1658036.83	25778.7387
	Pakistan	1659426.72	1684362.21	24935.4956
	Pakistan	1730935.57	1758484.68	27549.1092
	Pakistan	1434303.22	1458568.57	24265.3531
	Pakistan	2028048.63	2056741.92	28693.2955
	Pakistan	1733862.09	1757838.85	23976.7581
	Pakistan	1650044.02	1675965.84	25921.8141
	Pakistan	1690186.21	1717700.69	27514.4839
	Pakistan	1702840.07	1726809.63	23969.5636
	Pakistan	2114766.78	2146032.13	31265.3447
	Pakistan	1673882.71	1699831.27	25948.5603
	Pakistan	1652265.17	1681595.67	29330.5060
	Pakistan	1538829.17	1567964.71	29135.5481
	Pakistan	1617147.86	1640155.03	23007.1745
	Pakistan	1842979.64	1868904.03	25924.3952
	Pakistan	1573980.23	1601055.27	27075.0340
	Pakistan	2039699.07	2073021.70	33322.6367
	Pakistan	1656853.62	1679047.38	22193.7583
	Pakistan	1626171.81	1645389.73	19217.9172
	Pakistan	1798058.37	1828423.21	30364.8423
	Pakistan	1675023.49	1708514.42	33490.9258
	Pakistan	1756017.13	1781606.74	25589.6117
	Pakistan	1323235.61	1346941.86	23706.2589
	Pakistan	1833612.96	1855058.16	21445.1943
	Pakistan	1679701.67	1709075.80	29374.1289
	Pakistan	1645272.59	1669888.02	24615.4249
	Pakistan	1695948.16	1725628.91	29680.7446
	Pakistan	1743859.46	1769770.16	25910.7029
	Pakistan	1637393.24	1665041.40	27648.1626
	Pakistan	1511448.93	1538896.34	27447.4124
	Pakistan	1654182.19	1679175.20	24993.0116
	Pakistan	1652479.38	1677802.77	25323.3920
	Pakistan	1796071.64	1820771.85	24700.2166
	Pakistan	1527803.31	1556587.37	28784.0630
	Pakistan	1692524.92	1721615.67	29090.7529
	Pakistan	1600650.29	1622349.18	21698.8872
	Pakistan	1778032.10	1808222.43	30190.3284
	Pakistan	1725074.61	1754941.53	29866.9198
	Pakistan	1690015.19	1720468.38	30453.1861
	Pakistan	1792166.20	1823677.98	31511.7805
	Pakistan	1932920.00	1964017.03	31097.0397
	Pakistan	1808636.25	1835828.61	27192.3676
	Pakistan	1744366.12	1776736.98	32370.8690
	Pakistan	1551988.41	1580900.48	28912.0776
	Pakistan	1396272.36	1419670.13	23397.7697
	Pakistan	1327625.50	1352755.37	25129.8721
	Pakistan	1855236.75	1881902.47	26665.7196
	Pakistan	1702813.73	1727963.02	25149.2965
	Pakistan	1708667.69	1735673.55	27005.8662
	Pakistan	1699726.20	1727895.82	28169.6225
	Pakistan	1724381.19	1753172.73	28791.5389
	Pakistan	1741316.83	1763342.01	22025.1813
	Pakistan	1508516.02	1532121.71	23605.6908
	Pakistan	1496265.45	1525767.64	29502.1931
	Pakistan	1462793.43	1486731.88	23938.4477
	Pakistan	1706663.48	1738352.56	31689.0836
	Pakistan	1469399.58	1499043.74	29644.1589
	Pakistan	1698990.92	1733128.33	34137.4049
	Pakistan	1890649.03	1917563.05	26914.0254
	Pakistan	1638335.53	1663176.80	24841.2752
	Pakistan	1595728.69	1626467.80	30739.1177
	Pakistan	1790091.39	1819214.76	29123.3672
	Pakistan	1742224.70	1769445.24	27220.5347
	Pakistan	1651308.37	1679286.67	27978.2976
	Pakistan	1348785.60	1371558.94	22773.3369
	Pakistan	1809508.34	1839894.47	30386.1376
	Pakistan	1417981.49	1440656.30	22674.8031
	Pakistan	1690824.59	1720541.37	29716.7785
	Pakistan	1679487.41	1705916.86	26429.4473
	Pakistan	1867225.28	1886311.45	19086.1722
	Pakistan	1628162.29	1661315.45	33153.1591
	Pakistan	1812594.25	1835552.40	22958.1447
	Pakistan	1634035.96	1661791.88	27755.9257
	Pakistan	1663444.94	1693272.97	29828.0322
	Pakistan	1577514.84	1602313.05	24798.2126
	Pakistan	1643448.79	1674017.34	30568.5463
	Pakistan	1574547.18	1606375.75	31828.5709
	Pakistan	1804014.50	1831543.15	27528.6488
	Pakistan	1650719.75	1677390.83	26671.0745
	Pakistan	1798487.53	1828240.25	29752.7255
	Pakistan	1779644.36	1812012.98	32368.6154
	Pakistan	1731999.63	1759493.02	27493.3896
	Pakistan	1630142.08	1658725.58	28583.4955
	Pakistan	1486240.80	1512766.03	26525.2303
	Pakistan	1815393.01	1838242.93	22849.9162
	Pakistan	1614402.90	1643162.44	28759.5364
	Pakistan	1606837.27	1637913.53	31076.2577
	Pakistan	1560534.98	1584080.40	23545.4282
	Pakistan	1874303.67	1909166.30	34862.6330
	Pakistan	1904729.84	1935095.27	30365.4344
	Pakistan	1884182.46	1910817.02	26634.5563
	Pakistan	1870672.15	1897095.34	26423.1919
	Pakistan	1508410.96	1534234.34	25823.3745
	Pakistan	1631721.75	1657301.34	25579.5954
	Pakistan	1801599.92	1831268.70	29668.7807
	Pakistan	1796427.08	1821378.87	24951.7927
	Pakistan	1684357.21	1705702.10	21344.8945
	Pakistan	1771555.08	1795543.11	23988.0258
	Pakistan	1757441.17	1783276.60	25835.4337
	Pakistan	1884401.08	1918206.07	33804.9891
	Pakistan	1837339.80	1867527.33	30187.5355
	Pakistan	1581317.79	1607726.52	26408.7297
	Pakistan	1622765.39	1649998.29	27232.8990
	Pakistan	1593059.52	1614908.40	21848.8791
	Pakistan	1593354.74	1621182.91	27828.1692
	Pakistan	1760795.60	1782637.29	21841.6844
	Pakistan	1715037.89	1743712.87	28674.9747
	Pakistan	1628752.33	1653174.40	24422.0673
	Pakistan	1518035.93	1541769.53	23733.6005
	Pakistan	1807258.30	1832935.69	25677.3889
	Pakistan	1702282.12	1734651.62	32369.5027
	Pakistan	1856062.87	1884065.54	28002.6628
	Pakistan	2129733.11	2163296.13	33563.0261
	Pakistan	1491537.26	1521829.35	30292.0907
	Pakistan	1639193.70	1666177.04	26983.3377
	Pakistan	1534862.42	1561294.33	26431.9074
	Pakistan	1741959.72	1770747.34	28787.6180
	Pakistan	1632067.69	1664954.52	32886.8376
	Pakistan	1829534.87	1860077.84	30542.9669
	Pakistan	1812451.46	1841524.28	29072.8192
	Pakistan	1761175.31	1788502.07	27326.7592
	Pakistan	1680471.72	1710260.43	29788.7141
	Pakistan	1474185.26	1496078.08	21892.8214
	Pakistan	1821862.82	1845689.77	23826.9543
	Pakistan	1760947.00	1786688.49	25741.4884
	Pakistan	1449138.81	1475291.82	26153.0103
	Pakistan	1510780.80	1534967.02	24186.2231
	Pakistan	1820990.57	1846333.91	25343.3368
	Pakistan	1846791.50	1868170.82	21379.3260
	Pakistan	1903878.74	1927351.62	23472.8749
	Pakistan	1769200.64	1793451.49	24250.8529
	Pakistan	1945114.65	1971261.20	26146.5470
	Pakistan	1693879.82	1724487.23	30607.4105
	Pakistan	1739771.37	1760510.45	20739.0834
	Pakistan	1877525.45	1905894.62	28369.1723
	Pakistan	1825164.81	1857829.72	32664.9160
	Pakistan	1798202.23	1826167.55	27965.3265
	Pakistan	1636258.71	1663126.15	26867.4391
	Pakistan	1307714.40	1331093.54	23379.1428
	Pakistan	1783889.02	1813865.17	29976.1440
	Pakistan	1658865.59	1685246.29	26380.7033
	Pakistan	1707138.80	1735364.88	28226.0791
	Pakistan	1368315.67	1391855.02	23539.3443
	Pakistan	1730240.02	1754116.70	23876.6803
	Pakistan	1606151.51	1637285.60	31134.0910
	Pakistan	1555058.30	1581271.53	26213.2242
	Pakistan	1674808.08	1702217.20	27409.1141
	Pakistan	1637947.30	1666978.58	29031.2747
	Pakistan	1616281.04	1645403.59	29122.5425
	Pakistan	1788136.90	1812230.13	24093.2244
	Pakistan	1555591.90	1580412.48	24820.5752
	Pakistan	1848702.41	1873820.49	25118.0827
	Pakistan	1549662.88	1577819.27	28156.3819
	Pakistan	1556616.36	1584291.80	27675.4399
	Pakistan	1749028.91	1770951.30	21922.3888
	Pakistan	1659447.58	1688973.64	29526.0602
	Pakistan	1672398.58	1695348.55	22949.9656
	Pakistan	1487259.04	1516246.41	28987.3724
	Pakistan	1761188.23	1789146.74	27958.5141
	Pakistan	1750323.84	1780798.66	30474.8178
	Pakistan	1669503.41	1691726.29	22222.8786
	Pakistan	1894909.59	1917418.21	22508.6151
	Pakistan	1704351.85	1729550.26	25198.4106
	Pakistan	1637448.20	1657479.06	20030.8616
	Pakistan	1516429.11	1545254.42	28825.3134
	Pakistan	1587866.31	1611861.48	23995.1678
	Pakistan	1453183.12	1475911.27	22728.1483
	Pakistan	1647811.62	1677500.96	29689.3400
	Pakistan	1778820.98	1802410.80	23589.8174
	Pakistan	1650537.96	1680516.77	29978.8072
	Pakistan	1774725.36	1807811.54	33086.1753
	Pakistan	1905050.26	1934641.07	29590.8075
	Pakistan	1595247.10	1624525.31	29278.2122
	Pakistan	1505975.36	1535408.15	29432.7935
	Pakistan	1920691.16	1943862.73	23171.5700
	Pakistan	1597596.51	1626284.88	28688.3684
	Pakistan	1794399.73	1818511.43	24111.6952
	Pakistan	1829123.88	1857413.49	28289.6105
	Pakistan	1651121.35	1674283.10	23161.7494
	Pakistan	1609094.91	1634256.91	25161.9995
	Pakistan	1641746.70	1665166.98	23420.2816
	Pakistan	1723659.36	1747428.07	23768.7186
	Pakistan	1819901.62	1843817.74	23916.1189
	Pakistan	1495804.51	1519988.43	24183.9243
	Pakistan	1591178.88	1612029.39	20850.5102
	Pakistan	1798735.89	1821823.25	23087.3632
	Pakistan	1897560.75	1920893.98	23333.2291
	Pakistan	1399335.08	1421054.54	21719.4625
	Pakistan	1800312.23	1823776.22	23463.9821
	Pakistan	1660234.86	1689506.54	29271.6758
	Pakistan	1515848.65	1547314.64	31465.9900
	Pakistan	1591835.15	1619164.39	27329.2486
	Pakistan	1793319.27	1820093.51	26774.2405
	Pakistan	1495345.00	1522724.51	27379.5074
	Pakistan	1478262.02	1506634.66	28372.6428
	Pakistan	2041188.31	2072589.96	31401.6530
	Pakistan	1611730.40	1636217.57	24487.1648
	Pakistan	1712977.32	1739661.38	26684.0615
	Pakistan	1698150.79	1722898.11	24747.3178
	Pakistan	1758561.03	1782329.98	23768.9579
	Pakistan	1743698.00	1771178.82	27480.8183
	Pakistan	1420523.41	1444526.37	24002.9531
	Pakistan	1745963.42	1775595.05	29631.6323
	Pakistan	1784055.73	1810782.48	26726.7460
	Pakistan	1721448.06	1753896.65	32448.5873
	Pakistan	1844960.87	1872291.10	27330.2351
	Pakistan	1694163.07	1725578.16	31415.0909
	Pakistan	1621890.71	1645115.83	23225.1147
	Pakistan	1828304.54	1859571.52	31266.9713
	Pakistan	1785528.32	1810964.68	25436.3591
	Pakistan	1692000.75	1723819.41	31818.6635
	Pakistan	1605299.03	1633726.84	28427.8074
	Pakistan	1788863.12	1814258.93	25395.8065
	Pakistan	1488769.56	1520233.70	31464.1422
	Pakistan	1542166.90	1570824.81	28657.9082
	Pakistan	1739902.14	1768082.29	28180.1503
	Pakistan	1817581.69	1846853.88	29272.1895
	Pakistan	2001670.71	2028024.07	26353.3547
	Pakistan	1409572.28	1430348.59	20776.3032
	Pakistan	1942297.78	1970310.85	28013.0698
	Pakistan	1542361.61	1573147.10	30785.4888
	Pakistan	1605117.70	1630788.16	25670.4650
	Pakistan	1324823.29	1347585.72	22762.4265
	Pakistan	1638815.82	1674375.19	35559.3678
	Pakistan	1793111.13	1821354.39	28243.2646
	Pakistan	1583132.81	1604891.91	21759.1071
	Pakistan	1633529.70	1665387.78	31858.0797
	Pakistan	1752900.67	1776137.22	23236.5481
	Pakistan	1813407.66	1844082.36	30674.6987
	Pakistan	1700637.78	1721816.19	21178.4079
	Pakistan	1666143.14	1695661.46	29518.3207
	Pakistan	1646336.08	1673398.79	27062.7103
	Pakistan	1476873.80	1504442.21	27568.4107
	Pakistan	1891329.59	1928842.46	37512.8722
	Pakistan	1880005.59	1908649.65	28644.0618
	Pakistan	1566283.87	1591488.12	25204.2473
	Pakistan	1681286.08	1707215.01	25928.9299
	Pakistan	1690109.90	1719610.16	29500.2545
	Pakistan	1926182.73	1951917.94	25735.2103
	Pakistan	2033915.70	2064161.13	30245.4285
	Pakistan	1714329.47	1741817.92	27488.4464
	Pakistan	1606902.82	1634801.28	27898.4555
	Pakistan	1852461.26	1881722.19	29260.9288
	Pakistan	1681853.63	1706223.28	24369.6474
	Pakistan	1557337.44	1587808.33	30470.8951
	Pakistan	1477174.97	1503640.39	26465.4235
	Pakistan	1458255.86	1487564.74	29308.8868
	Pakistan	1744986.39	1771590.62	26604.2279
	Pakistan	1784880.30	1814367.42	29487.1253
	Pakistan	1731462.55	1760830.51	29367.9644
	Pakistan	1569790.33	1596926.57	27136.2400
	Pakistan	1543457.41	1570362.48	26905.0735
	Pakistan	1534240.93	1558797.64	24556.7166
	Pakistan	1773988.33	1803294.25	29305.9198
	Pakistan	1703143.77	1734502.91	31359.1305
	Pakistan	1800623.75	1831582.05	30958.2997
	Pakistan	1736052.30	1765131.76	29079.4574
	Pakistan	1748959.44	1776078.99	27119.5476
	Pakistan	1816643.92	1844993.52	28349.5998
	Pakistan	1930017.81	1957342.01	27324.1961
	Pakistan	1654077.55	1680474.96	26397.4127
	Pakistan	1585289.45	1617223.44	31933.9909
	Pakistan	1844050.49	1871060.81	27010.3197
	Pakistan	1679938.66	1711174.01	31235.3554
	Pakistan	1833351.83	1860309.34	26957.5095
	Pakistan	1785075.94	1810539.30	25463.3623
	Pakistan	1629484.46	1660006.24	30521.7784
	Pakistan	1666518.34	1690446.60	23928.2618
	Pakistan	1831655.93	1864445.51	32789.5808
	Pakistan	1650675.24	1678094.20	27418.9660
	Pakistan	1588400.85	1612327.43	23926.5766
	Pakistan	1566578.47	1589441.66	22863.1850
	Pakistan	1611387.10	1639713.78	28326.6792
	Pakistan	1631144.06	1658919.27	27775.2041
	Pakistan	1761071.87	1784413.50	23341.6312
	Pakistan	1559226.56	1586735.70	27509.1404
	Pakistan	1669553.32	1691966.13	22412.8177
	Pakistan	1800056.25	1824234.33	24178.0838
	Pakistan	1653249.73	1679936.14	26686.4024
	Pakistan	1608353.89	1636742.69	28388.8021
	Pakistan	1675201.82	1703944.54	28742.7205
	Pakistan	1790853.35	1820419.14	29565.7901
	Pakistan	1629014.59	1652451.33	23436.7398
	Pakistan	1873697.58	1900123.81	26426.2357
	Pakistan	1648518.87	1675522.59	27003.7188
	Pakistan	1655829.38	1682966.80	27137.4220
	Pakistan	1632922.18	1663013.44	30091.2599
	Pakistan	1791833.88	1818971.17	27137.2878
	Pakistan	1622925.54	1647404.09	24478.5528
	Pakistan	1500014.52	1525891.83	25877.3102
	Pakistan	1598617.49	1629769.96	31152.4775
	Pakistan	1522579.87	1547257.46	24677.5918
	Pakistan	1592780.06	1618316.65	25536.5885
	Pakistan	1704923.88	1734688.52	29764.6454
	Pakistan	1832018.34	1858941.18	26922.8431
	Pakistan	1631746.99	1660548.93	28801.9387
	Pakistan	1858182.05	1878447.82	20265.7639
	Pakistan	1983870.11	2009782.88	25912.7689
	Pakistan	1900344.55	1927978.47	27633.9182
	Pakistan	1666749.97	1691309.85	24559.8796
	Pakistan	1532721.03	1560772.91	28051.8770
	Pakistan	1490047.43	1513146.72	23099.2889
	Pakistan	1733871.07	1755484.45	21613.3857
	Pakistan	1695024.89	1719454.77	24429.8861
	Pakistan	1579875.72	1603668.76	23793.0358
	Pakistan	1510829.93	1541383.30	30553.3661
	Pakistan	1784980.77	1812139.90	27159.1276
	Pakistan	1816637.72	1849559.09	32921.3656
	Pakistan	1627076.08	1650402.91	23326.8305
	Pakistan	1660974.33	1691635.53	30661.1995
	Pakistan	1858955.24	1891179.88	32224.6366
	Pakistan	1476950.56	1505468.60	28518.0390
	Pakistan	1638377.12	1666855.34	28478.2124
	Pakistan	1534450.39	1560336.51	25886.1216
	Pakistan	1473786.79	1500068.25	26281.4591
	Pakistan	1661988.27	1686327.75	24339.4789
	Pakistan	1599429.86	1625046.12	25616.2560
	Pakistan	1798095.64	1825198.17	27102.5311
	Pakistan	1530345.08	1557900.38	27555.2980
	Pakistan	1748866.25	1774710.53	25844.2799
	Pakistan	1636317.81	1657963.93	21646.1178
	Pakistan	1671483.44	1700947.80	29464.3536
	Pakistan	1505520.04	1533424.19	27904.1445
	Pakistan	1710586.15	1733993.65	23407.4983
	Pakistan	1605680.20	1631798.53	26118.3342
	Pakistan	1730776.26	1759377.83	28601.5661
	Pakistan	1609060.54	1637091.81	28031.2654
	Pakistan	1828271.04	1854011.10	25740.0561
	Pakistan	1684785.70	1709954.78	25169.0721
	Pakistan	1625781.36	1650802.87	25021.5076
	Pakistan	1737483.29	1766313.37	28830.0812
	Pakistan	1951210.57	1980067.15	28856.5714
	Pakistan	1455128.16	1481074.02	25945.8612
	Pakistan	1858964.04	1888762.11	29798.0655
	Pakistan	1893740.39	1920872.68	27132.2942
	Pakistan	1469621.10	1496729.63	27108.5282
	Pakistan	1598606.17	1628048.77	29442.6025
	Pakistan	1575665.06	1602601.20	26936.1399
	Pakistan	1549102.22	1572350.46	23248.2409
	Pakistan	1679424.41	1708560.54	29136.1307
	Pakistan	1617036.69	1640505.64	23468.9459
	Pakistan	1595866.89	1620647.43	24780.5324
	Pakistan	1634987.64	1662963.66	27976.0197
	Pakistan	1736290.80	1764273.72	27982.9224
	Pakistan	1591442.37	1618904.81	27462.4407
	Pakistan	1603322.22	1626066.32	22744.0969
	Pakistan	1625418.32	1654855.06	29436.7432
	Pakistan	1525410.16	1553711.97	28301.8091
	Pakistan	1817860.25	1843049.65	25189.4001
	Pakistan	1683686.72	1711644.27	27957.5515
	Pakistan	1510030.41	1534670.53	24640.1164
	Pakistan	1760272.54	1785956.05	25683.5069
	Pakistan	1714496.38	1742674.20	28177.8207
	Pakistan	1963401.57	1990647.95	27246.3874
	Pakistan	1748321.25	1768836.51	20515.2577
	Pakistan	1837364.30	1864318.87	26954.5679
	Pakistan	1648447.34	1672933.22	24485.8774
	Pakistan	1564081.90	1585392.61	21310.7119
	Pakistan	1804756.06	1835135.93	30379.8633
	Pakistan	1913526.93	1934728.06	21201.1345
	Pakistan	1770255.67	1793802.47	23546.8042
	Pakistan	1827643.53	1856861.19	29217.6554
	Pakistan	1825425.40	1855385.41	29960.0160
	Pakistan	1676136.51	1705704.68	29568.1638
	Pakistan	1848123.00	1879643.92	31520.9217
	Pakistan	1726047.47	1759541.26	33493.7894
	Pakistan	1784495.85	1815088.06	30592.2141
	Pakistan	1557270.00	1578545.42	21275.4181
	Pakistan	1661373.76	1691653.99	30280.2237
	Pakistan	1586419.00	1613650.55	27231.5428
	Pakistan	1595389.11	1623894.26	28505.1483
	Pakistan	1447577.29	1473340.29	25763.0024
	Pakistan	1841263.10	1870956.76	29693.6581
	Pakistan	1801689.57	1832176.69	30487.1180
	Pakistan	1533009.28	1563856.81	30847.5302
	Pakistan	1734124.59	1764231.45	30106.8622
	Pakistan	1580085.38	1605042.72	24957.3422
	Pakistan	1637334.45	1660188.42	22853.9721
	Pakistan	1690397.08	1723002.76	32605.6869
	Pakistan	1626243.79	1654935.24	28691.4510
	Pakistan	1498788.95	1523018.31	24229.3599
	Pakistan	1425201.23	1450261.07	25059.8336
	Pakistan	1592850.87	1620840.16	27989.2819
	Pakistan	1760989.30	1787273.50	26284.1936
	Pakistan	1772943.29	1806118.74	33175.4479
	Pakistan	1734724.69	1763197.03	28472.3491
	Pakistan	1492918.09	1524491.61	31573.5227
	Pakistan	1941542.43	1974588.95	33046.5168
	Pakistan	1525461.75	1550133.04	24671.2959
	Pakistan	1665957.59	1687805.24	21847.6529
	Pakistan	1793856.86	1826058.06	32201.1965
	Pakistan	1752490.62	1773640.21	21149.5882
