# Supplementary material for: Modeling the impact of COVID-19 on future tuberculosis burden
Source: Commun Med (Lond). 2022 Jun 29;2:77. doi: 10.1038/s43856-022-00145-0 (PMC9243113; doi:10.1038/s43856-022-00145-0)
Supplement: Supplementary file 6 — Supplementary Data 4 [file 43856_2022_145_MOESM6_ESM.xlsx]

## Sheet: Sheet1
	t	WithCovid	WithoutCovid	intervention
	2010	1.16909	1.18109	1.19309
	2010	1.16916	1.18116	1.19316
	2010.01	1.16924	1.18124	1.19324
	2010.01	1.16932	1.18132	1.19332
	2010.01	1.16939	1.18139	1.19339
	2010.02	1.16947	1.18147	1.19347
	2010.02	1.16955	1.18155	1.19355
	2010.02	1.16962	1.18162	1.19362
	2010.02	1.1697	1.1817	1.1937
	2010.03	1.16978	1.18178	1.19378
	2010.03	1.16986	1.18186	1.19386
	2010.03	1.16993	1.18193	1.19393
	2010.04	1.17001	1.18201	1.19401
	2010.04	1.17009	1.18209	1.19409
	2010.04	1.17016	1.18216	1.19416
	2010.05	1.17024	1.18224	1.19424
	2010.05	1.17032	1.18232	1.19432
	2010.05	1.17039	1.18239	1.19439
	2010.05	1.17047	1.18247	1.19447
	2010.06	1.17055	1.18255	1.19455
	2010.06	1.17063	1.18263	1.19463
	2010.06	1.1707	1.1827	1.1947
	2010.07	1.17078	1.18278	1.19478
	2010.07	1.17085	1.18285	1.19486
	2010.07	1.17093	1.18293	1.19493
	2010.08	1.17101	1.18301	1.19501
	2010.08	1.17109	1.18309	1.19509
	2010.08	1.17116	1.18316	1.19516
	2010.08	1.17124	1.18324	1.19524
	2010.09	1.17132	1.18332	1.19532
	2010.09	1.17139	1.18339	1.19539
	2010.09	1.17147	1.18347	1.19547
	2010.1	1.17155	1.18355	1.19555
	2010.1	1.17162	1.18362	1.19562
	2010.1	1.1717	1.1837	1.1957
	2010.11	1.17178	1.18378	1.19578
	2010.11	1.17186	1.18386	1.19585
	2010.11	1.17193	1.18393	1.19593
	2010.11	1.17201	1.18401	1.19601
	2010.12	1.17209	1.18409	1.19609
	2010.12	1.17216	1.18416	1.19616
	2010.12	1.17224	1.18424	1.19624
	2010.13	1.17232	1.18432	1.19632
	2010.13	1.17239	1.18439	1.19639
	2010.13	1.17247	1.18447	1.19647
	2010.13	1.17255	1.18455	1.19655
	2010.14	1.17262	1.18462	1.19662
	2010.14	1.1727	1.1847	1.1967
	2010.14	1.17278	1.18478	1.19678
	2010.15	1.17285	1.18485	1.19685
	2010.15	1.17293	1.18493	1.19693
	2010.15	1.17301	1.18501	1.19701
	2010.16	1.17308	1.18508	1.19708
	2010.16	1.17316	1.18516	1.19716
	2010.16	1.17324	1.18524	1.19724
	2010.16	1.17332	1.18531	1.19731
	2010.17	1.17339	1.18539	1.19739
	2010.17	1.17347	1.18547	1.19747
	2010.17	1.17355	1.18555	1.19755
	2010.18	1.17362	1.18562	1.19762
	2010.18	1.1737	1.1857	1.1977
	2010.18	1.17378	1.18578	1.19778
	2010.19	1.17385	1.18585	1.19785
	2010.19	1.17393	1.18593	1.19793
	2010.19	1.17401	1.18601	1.19801
	2010.19	1.17408	1.18608	1.19808
	2010.2	1.17416	1.18616	1.19816
	2010.2	1.17424	1.18624	1.19824
	2010.2	1.17431	1.18631	1.19831
	2010.21	1.17439	1.18639	1.19839
	2010.21	1.17447	1.18647	1.19847
	2010.21	1.17454	1.18654	1.19854
	2010.22	1.17462	1.18662	1.19862
	2010.22	1.1747	1.1867	1.1987
	2010.22	1.17477	1.18677	1.19877
	2010.22	1.17485	1.18685	1.19885
	2010.23	1.17493	1.18693	1.19893
	2010.23	1.17501	1.18701	1.19901
	2010.23	1.17508	1.18708	1.19908
	2010.24	1.17516	1.18716	1.19916
	2010.24	1.17524	1.18724	1.19924
	2010.24	1.17531	1.18731	1.19931
	2010.25	1.17539	1.18739	1.19939
	2010.25	1.17547	1.18747	1.19947
	2010.25	1.17554	1.18754	1.19954
	2010.26	1.17562	1.18762	1.19962
	2010.26	1.1757	1.1877	1.1997
	2010.26	1.17577	1.18777	1.19977
	2010.26	1.17585	1.18785	1.19985
	2010.27	1.17593	1.18793	1.19993
	2010.27	1.176	1.188	1.2
	2010.27	1.17608	1.18808	1.20008
	2010.28	1.17616	1.18816	1.20016
	2010.28	1.17623	1.18823	1.20023
	2010.28	1.17631	1.18831	1.20031
	2010.29	1.17639	1.18839	1.20039
	2010.29	1.17647	1.18847	1.20046
	2010.29	1.17654	1.18854	1.20054
	2010.29	1.17662	1.18862	1.20062
	2010.3	1.1767	1.1887	1.2007
	2010.3	1.17677	1.18877	1.20077
	2010.3	1.17685	1.18885	1.20085
	2010.31	1.17692	1.18893	1.20093
	2010.31	1.177	1.189	1.201
	2010.31	1.17708	1.18908	1.20108
	2010.32	1.17716	1.18916	1.20116
	2010.32	1.17723	1.18923	1.20123
	2010.32	1.17731	1.18931	1.20131
	2010.32	1.17739	1.18939	1.20139
	2010.33	1.17746	1.18946	1.20146
	2010.33	1.17754	1.18954	1.20154
	2010.33	1.17762	1.18962	1.20162
	2010.34	1.17769	1.18969	1.20169
	2010.34	1.17777	1.18977	1.20177
	2010.34	1.17785	1.18985	1.20185
	2010.35	1.17792	1.18992	1.20192
	2010.35	1.178	1.19	1.202
	2010.35	1.17808	1.19008	1.20208
	2010.35	1.17815	1.19015	1.20215
	2010.36	1.17823	1.19023	1.20223
	2010.36	1.17831	1.19031	1.20231
	2010.36	1.17838	1.19038	1.20238
	2010.37	1.17846	1.19046	1.20246
	2010.37	1.17854	1.19054	1.20254
	2010.37	1.17861	1.19061	1.20261
	2010.38	1.17869	1.19069	1.20269
	2010.38	1.17877	1.19077	1.20277
	2010.38	1.17884	1.19084	1.20284
	2010.38	1.17892	1.19092	1.20292
	2010.39	1.179	1.191	1.203
	2010.39	1.17908	1.19108	1.20307
	2010.39	1.17915	1.19115	1.20315
	2010.4	1.17923	1.19123	1.20323
	2010.4	1.17931	1.19131	1.20331
	2010.4	1.17938	1.19138	1.20338
	2010.4	1.17946	1.19146	1.20346
	2010.41	1.17954	1.19154	1.20354
	2010.41	1.17961	1.19161	1.20361
	2010.41	1.17969	1.19169	1.20369
	2010.42	1.17977	1.19177	1.20377
	2010.42	1.17984	1.19184	1.20384
	2010.42	1.17992	1.19192	1.20392
	2010.43	1.18	1.192	1.204
	2010.43	1.18007	1.19207	1.20407
	2010.43	1.18015	1.19215	1.20415
	2010.43	1.18023	1.19223	1.20423
	2010.44	1.1803	1.1923	1.2043
	2010.44	1.18038	1.19238	1.20438
	2010.44	1.18046	1.19246	1.20446
	2010.45	1.18053	1.19253	1.20453
	2010.45	1.18061	1.19261	1.20461
	2010.45	1.18069	1.19269	1.20469
	2010.46	1.18076	1.19276	1.20476
	2010.46	1.18084	1.19284	1.20484
	2010.46	1.18092	1.19292	1.20492
	2010.46	1.18099	1.19299	1.20499
	2010.47	1.18107	1.19307	1.20507
	2010.47	1.18115	1.19315	1.20515
	2010.47	1.18122	1.19322	1.20522
	2010.48	1.1813	1.1933	1.2053
	2010.48	1.18138	1.19338	1.20538
	2010.48	1.18145	1.19345	1.20545
	2010.49	1.18153	1.19353	1.20553
	2010.49	1.18161	1.19361	1.20561
	2010.49	1.18169	1.19369	1.20568
	2010.49	1.18176	1.19376	1.20576
	2010.5	1.18184	1.19384	1.20584
	2010.5	1.18192	1.19392	1.20592
	2010.5	1.18199	1.19399	1.20599
	2010.51	1.18207	1.19407	1.20607
	2010.51	1.18215	1.19415	1.20615
	2010.51	1.18222	1.19422	1.20622
	2010.52	1.1823	1.1943	1.2063
	2010.52	1.18237	1.19437	1.20637
	2010.52	1.18245	1.19445	1.20645
	2010.53	1.18253	1.19453	1.20653
	2010.53	1.1826	1.1946	1.2066
	2010.53	1.18268	1.19468	1.20668
	2010.53	1.18276	1.19476	1.20676
	2010.54	1.18284	1.19484	1.20684
	2010.54	1.18291	1.19491	1.20691
	2010.54	1.18299	1.19499	1.20699
	2010.55	1.18307	1.19507	1.20707
	2010.55	1.18314	1.19514	1.20714
	2010.55	1.18322	1.19522	1.20722
	2010.56	1.1833	1.1953	1.2073
	2010.56	1.18337	1.19537	1.20737
	2010.56	1.18345	1.19545	1.20745
	2010.56	1.18353	1.19553	1.20753
	2010.57	1.1836	1.1956	1.2076
	2010.57	1.18368	1.19568	1.20768
	2010.57	1.18376	1.19576	1.20776
	2010.58	1.18383	1.19583	1.20783
	2010.58	1.18391	1.19591	1.20791
	2010.58	1.18399	1.19599	1.20799
	2010.59	1.18406	1.19606	1.20806
	2010.59	1.18414	1.19614	1.20814
	2010.59	1.18422	1.19622	1.20822
	2010.59	1.18429	1.19629	1.20829
	2010.6	1.18437	1.19637	1.20837
	2010.6	1.18445	1.19645	1.20845
	2010.6	1.18452	1.19652	1.20852
	2010.61	1.1846	1.1966	1.2086
	2010.61	1.18468	1.19668	1.20868
	2010.61	1.18475	1.19675	1.20875
	2010.62	1.18483	1.19683	1.20883
	2010.62	1.18491	1.19691	1.20891
	2010.62	1.18498	1.19698	1.20898
	2010.62	1.18506	1.19706	1.20906
	2010.63	1.18514	1.19714	1.20914
	2010.63	1.18521	1.19721	1.20921
	2010.63	1.18529	1.19729	1.20929
	2010.64	1.18537	1.19737	1.20937
	2010.64	1.18544	1.19744	1.20944
	2010.64	1.18552	1.19752	1.20952
	2010.64	1.1856	1.1976	1.2096
	2010.65	1.18567	1.19767	1.20967
	2010.65	1.18575	1.19775	1.20975
	2010.65	1.18583	1.19783	1.20983
	2010.66	1.1859	1.1979	1.2099
	2010.66	1.18598	1.19798	1.20998
	2010.66	1.18606	1.19806	1.21006
	2010.67	1.18613	1.19813	1.21013
	2010.67	1.18621	1.19821	1.21021
	2010.67	1.18629	1.19829	1.21029
	2010.67	1.18636	1.19836	1.21036
	2010.68	1.18644	1.19844	1.21044
	2010.68	1.18652	1.19852	1.21052
	2010.68	1.18659	1.19859	1.21059
	2010.69	1.18667	1.19867	1.21067
	2010.69	1.18675	1.19875	1.21075
	2010.69	1.18682	1.19882	1.21082
	2010.7	1.1869	1.1989	1.2109
	2010.7	1.18698	1.19898	1.21098
	2010.7	1.18705	1.19905	1.21105
	2010.7	1.18713	1.19913	1.21113
	2010.71	1.18721	1.19921	1.21121
	2010.71	1.18728	1.19928	1.21128
	2010.71	1.18736	1.19936	1.21136
	2010.72	1.18744	1.19944	1.21144
	2010.72	1.18751	1.19951	1.21151
	2010.72	1.18759	1.19959	1.21159
	2010.73	1.18767	1.19967	1.21167
	2010.73	1.18774	1.19974	1.21174
	2010.73	1.18782	1.19982	1.21182
	2010.73	1.1879	1.1999	1.2119
	2010.74	1.18797	1.19997	1.21197
	2010.74	1.18805	1.20005	1.21205
	2010.74	1.18813	1.20013	1.21213
	2010.75	1.1882	1.2002	1.2122
	2010.75	1.18828	1.20028	1.21228
	2010.75	1.18836	1.20036	1.21236
	2010.76	1.18843	1.20043	1.21243
	2010.76	1.18851	1.20051	1.21251
	2010.76	1.18859	1.20059	1.21259
	2010.77	1.18866	1.20066	1.21266
	2010.77	1.18874	1.20074	1.21274
	2010.77	1.18882	1.20082	1.21282
	2010.77	1.18889	1.20089	1.21289
	2010.78	1.18897	1.20097	1.21297
	2010.78	1.18905	1.20105	1.21305
	2010.78	1.18912	1.20112	1.21312
	2010.79	1.1892	1.2012	1.2132
	2010.79	1.18928	1.20128	1.21328
	2010.79	1.18935	1.20135	1.21335
	2010.8	1.18943	1.20143	1.21343
	2010.8	1.18951	1.20151	1.21351
	2010.8	1.18958	1.20158	1.21358
	2010.8	1.18966	1.20166	1.21366
	2010.81	1.18973	1.20173	1.21374
	2010.81	1.18981	1.20181	1.21381
	2010.81	1.18989	1.20189	1.21389
	2010.82	1.18996	1.20196	1.21396
	2010.82	1.19004	1.20204	1.21404
	2010.82	1.19012	1.20212	1.21412
	2010.83	1.19019	1.20219	1.21419
	2010.83	1.19027	1.20227	1.21427
	2010.83	1.19035	1.20235	1.21435
	2010.83	1.19043	1.20243	1.21443
	2010.84	1.1905	1.2025	1.2145
	2010.84	1.19058	1.20258	1.21458
	2010.84	1.19065	1.20265	1.21465
	2010.85	1.19073	1.20273	1.21473
	2010.85	1.19081	1.20281	1.21481
	2010.85	1.19088	1.20288	1.21488
	2010.86	1.19096	1.20296	1.21496
	2010.86	1.19104	1.20304	1.21504
	2010.86	1.19111	1.20311	1.21511
	2010.86	1.19119	1.20319	1.21519
	2010.87	1.19127	1.20327	1.21527
	2010.87	1.19134	1.20334	1.21534
	2010.87	1.19142	1.20342	1.21542
	2010.88	1.1915	1.2035	1.2155
	2010.88	1.19157	1.20357	1.21557
	2010.88	1.19165	1.20365	1.21565
	2010.88	1.19173	1.20373	1.21573
	2010.89	1.1918	1.2038	1.2158
	2010.89	1.19188	1.20388	1.21588
	2010.89	1.19196	1.20396	1.21596
	2010.9	1.19203	1.20403	1.21603
	2010.9	1.19211	1.20411	1.21611
	2010.9	1.19219	1.20419	1.21619
	2010.91	1.19226	1.20426	1.21626
	2010.91	1.19234	1.20434	1.21634
	2010.91	1.19242	1.20442	1.21642
	2010.91	1.19249	1.20449	1.21649
	2010.92	1.19257	1.20457	1.21657
	2010.92	1.19265	1.20465	1.21665
	2010.92	1.19272	1.20472	1.21672
	2010.93	1.1928	1.2048	1.2168
	2010.93	1.19287	1.20487	1.21687
	2010.93	1.19295	1.20495	1.21695
	2010.94	1.19303	1.20503	1.21703
	2010.94	1.19311	1.20511	1.21711
	2010.94	1.19318	1.20518	1.21718
	2010.94	1.19326	1.20526	1.21726
	2010.95	1.19334	1.20534	1.21734
	2010.95	1.19341	1.20541	1.21741
	2010.95	1.19349	1.20549	1.21749
	2010.96	1.19356	1.20556	1.21757
	2010.96	1.19364	1.20564	1.21764
	2010.96	1.19372	1.20572	1.21772
	2010.97	1.19379	1.20579	1.21779
	2010.97	1.19387	1.20587	1.21787
	2010.97	1.19395	1.20595	1.21795
	2010.97	1.19402	1.20602	1.21802
	2010.98	1.1941	1.2061	1.2181
	2010.98	1.19418	1.20618	1.21818
	2010.98	1.19425	1.20625	1.21825
	2010.99	1.19433	1.20633	1.21833
	2010.99	1.19441	1.20641	1.21841
	2010.99	1.19448	1.20648	1.21848
	2011	1.19456	1.20656	1.21856
	2011	1.19464	1.20664	1.21864
	2011	1.19471	1.20671	1.21871
	2011.01	1.19479	1.20679	1.21879
	2011.01	1.19487	1.20687	1.21887
	2011.01	1.19494	1.20694	1.21894
	2011.01	1.19502	1.20702	1.21902
	2011.02	1.1951	1.2071	1.2191
	2011.02	1.19517	1.20717	1.21917
	2011.02	1.19525	1.20725	1.21925
	2011.03	1.19532	1.20732	1.21932
	2011.03	1.1954	1.2074	1.2194
	2011.03	1.19548	1.20748	1.21948
	2011.04	1.19555	1.20755	1.21955
	2011.04	1.19563	1.20763	1.21963
	2011.04	1.19571	1.20771	1.21971
	2011.04	1.19578	1.20778	1.21978
	2011.05	1.19586	1.20786	1.21986
	2011.05	1.19594	1.20794	1.21994
	2011.05	1.19601	1.20801	1.22001
	2011.06	1.19609	1.20809	1.22009
	2011.06	1.19617	1.20817	1.22017
	2011.06	1.19624	1.20824	1.22024
	2011.07	1.19632	1.20832	1.22032
	2011.07	1.1964	1.2084	1.2204
	2011.07	1.19647	1.20847	1.22047
	2011.07	1.19655	1.20855	1.22055
	2011.08	1.19663	1.20863	1.22063
	2011.08	1.1967	1.2087	1.2207
	2011.08	1.19678	1.20878	1.22078
	2011.09	1.19686	1.20886	1.22086
	2011.09	1.19693	1.20893	1.22093
	2011.09	1.19701	1.20901	1.22101
	2011.1	1.19708	1.20908	1.22108
	2011.1	1.19716	1.20916	1.22116
	2011.1	1.19724	1.20924	1.22124
	2011.1	1.19731	1.20931	1.22131
	2011.11	1.19739	1.20939	1.22139
	2011.11	1.19747	1.20947	1.22147
	2011.11	1.19754	1.20954	1.22154
	2011.12	1.19762	1.20962	1.22162
	2011.12	1.1977	1.2097	1.2217
	2011.12	1.19777	1.20977	1.22177
	2011.12	1.19785	1.20985	1.22185
	2011.13	1.19793	1.20993	1.22193
	2011.13	1.198	1.21	1.222
	2011.13	1.19808	1.21008	1.22208
	2011.14	1.19816	1.21016	1.22216
	2011.14	1.19823	1.21023	1.22223
	2011.14	1.19831	1.21031	1.22231
	2011.15	1.19839	1.21039	1.22239
	2011.15	1.19846	1.21046	1.22246
	2011.15	1.19854	1.21054	1.22254
	2011.15	1.19861	1.21061	1.22262
	2011.16	1.19869	1.21069	1.22269
	2011.16	1.19877	1.21077	1.22277
	2011.16	1.19884	1.21084	1.22284
	2011.17	1.19892	1.21092	1.22292
	2011.17	1.199	1.211	1.223
	2011.17	1.19907	1.21107	1.22307
	2011.18	1.19915	1.21115	1.22315
	2011.18	1.19923	1.21123	1.22323
	2011.18	1.1993	1.2113	1.2233
	2011.18	1.19938	1.21138	1.22338
	2011.19	1.19946	1.21146	1.22346
	2011.19	1.19953	1.21153	1.22353
	2011.19	1.19961	1.21161	1.22361
	2011.2	1.19969	1.21169	1.22369
	2011.2	1.19976	1.21176	1.22376
	2011.2	1.19984	1.21184	1.22384
	2011.21	1.19992	1.21192	1.22392
	2011.21	1.19999	1.21199	1.22399
	2011.21	1.20007	1.21207	1.22407
	2011.21	1.20015	1.21215	1.22415
	2011.22	1.20022	1.21222	1.22422
	2011.22	1.2003	1.2123	1.2243
	2011.22	1.20037	1.21237	1.22437
	2011.23	1.20045	1.21245	1.22445
	2011.23	1.20053	1.21253	1.22453
	2011.23	1.2006	1.2126	1.2246
	2011.24	1.20068	1.21268	1.22468
	2011.24	1.20076	1.21276	1.22476
	2011.24	1.20083	1.21283	1.22483
	2011.24	1.20091	1.21291	1.22491
	2011.25	1.20099	1.21299	1.22499
	2011.25	1.20106	1.21306	1.22506
	2011.25	1.20114	1.21314	1.22514
	2011.26	1.20121	1.21321	1.22521
	2011.26	1.20129	1.21329	1.22529
	2011.26	1.20137	1.21337	1.22537
	2011.27	1.20145	1.21345	1.22544
	2011.27	1.20152	1.21352	1.22552
	2011.27	1.2016	1.2136	1.2256
	2011.28	1.20167	1.21367	1.22567
	2011.28	1.20175	1.21375	1.22575
	2011.28	1.20183	1.21383	1.22583
	2011.28	1.2019	1.2139	1.2259
	2011.29	1.20198	1.21398	1.22598
	2011.29	1.20206	1.21406	1.22606
	2011.29	1.20213	1.21413	1.22613
	2011.3	1.20221	1.21421	1.22621
	2011.3	1.20229	1.21429	1.22629
	2011.3	1.20236	1.21436	1.22636
	2011.31	1.20244	1.21444	1.22644
	2011.31	1.20252	1.21452	1.22652
	2011.31	1.20259	1.21459	1.22659
	2011.31	1.20267	1.21467	1.22667
	2011.32	1.20274	1.21474	1.22674
	2011.32	1.20282	1.21482	1.22682
	2011.32	1.2029	1.2149	1.2269
	2011.33	1.20297	1.21497	1.22697
	2011.33	1.20305	1.21505	1.22705
	2011.33	1.20313	1.21513	1.22713
	2011.34	1.2032	1.2152	1.2272
	2011.34	1.20328	1.21528	1.22728
	2011.34	1.20336	1.21536	1.22736
	2011.34	1.20343	1.21543	1.22743
	2011.35	1.20351	1.21551	1.22751
	2011.35	1.20358	1.21558	1.22758
	2011.35	1.20366	1.21566	1.22766
	2011.36	1.20374	1.21574	1.22774
	2011.36	1.20381	1.21581	1.22781
	2011.36	1.20389	1.21589	1.22789
	2011.37	1.20397	1.21597	1.22797
	2011.37	1.20404	1.21604	1.22804
	2011.37	1.20412	1.21612	1.22812
	2011.37	1.2042	1.2162	1.2282
	2011.38	1.20427	1.21627	1.22827
	2011.38	1.20435	1.21635	1.22835
	2011.38	1.20443	1.21643	1.22843
	2011.39	1.2045	1.2165	1.2285
	2011.39	1.20458	1.21658	1.22858
	2011.39	1.20466	1.21666	1.22866
	2011.39	1.20473	1.21673	1.22873
	2011.4	1.20481	1.21681	1.22881
	2011.4	1.20488	1.21688	1.22888
	2011.4	1.20496	1.21696	1.22896
	2011.41	1.20504	1.21704	1.22904
	2011.41	1.20511	1.21711	1.22911
	2011.41	1.20519	1.21719	1.22919
	2011.42	1.20527	1.21727	1.22927
	2011.42	1.20534	1.21734	1.22934
	2011.42	1.20542	1.21742	1.22942
	2011.42	1.20549	1.21749	1.2295
	2011.43	1.20557	1.21757	1.22957
	2011.43	1.20565	1.21765	1.22965
	2011.43	1.20572	1.21772	1.22972
	2011.44	1.2058	1.2178	1.2298
	2011.44	1.20588	1.21788	1.22988
	2011.44	1.20595	1.21795	1.22995
	2011.45	1.20603	1.21803	1.23003
	2011.45	1.20611	1.21811	1.23011
	2011.45	1.20618	1.21818	1.23018
	2011.45	1.20626	1.21826	1.23026
	2011.46	1.20633	1.21833	1.23033
	2011.46	1.20641	1.21841	1.23041
	2011.46	1.20649	1.21849	1.23049
	2011.47	1.20657	1.21856	1.23056
	2011.47	1.20664	1.21864	1.23064
	2011.47	1.20672	1.21872	1.23072
	2011.48	1.20679	1.21879	1.23079
	2011.48	1.20687	1.21887	1.23087
	2011.48	1.20695	1.21895	1.23095
	2011.48	1.20702	1.21902	1.23102
	2011.49	1.2071	1.2191	1.2311
	2011.49	1.20718	1.21918	1.23118
	2011.49	1.20725	1.21925	1.23125
	2011.5	1.20733	1.21933	1.23133
	2011.5	1.20741	1.21941	1.23141
	2011.5	1.20748	1.21948	1.23148
	2011.51	1.20756	1.21956	1.23156
	2011.51	1.20763	1.21963	1.23163
	2011.51	1.20771	1.21971	1.23171
	2011.52	1.20779	1.21979	1.23179
	2011.52	1.20786	1.21986	1.23186
	2011.52	1.20794	1.21994	1.23194
	2011.52	1.20802	1.22002	1.23202
	2011.53	1.20809	1.22009	1.23209
	2011.53	1.20817	1.22017	1.23217
	2011.53	1.20825	1.22025	1.23225
	2011.54	1.20832	1.22032	1.23232
	2011.54	1.2084	1.2204	1.2324
	2011.54	1.20847	1.22047	1.23247
	2011.55	1.20855	1.22055	1.23255
	2011.55	1.20863	1.22063	1.23263
	2011.55	1.2087	1.2207	1.2327
	2011.55	1.20878	1.22078	1.23278
	2011.56	1.20886	1.22086	1.23286
	2011.56	1.20893	1.22093	1.23293
	2011.56	1.20901	1.22101	1.23301
	2011.57	1.20908	1.22108	1.23308
	2011.57	1.20916	1.22116	1.23316
	2011.57	1.20924	1.22124	1.23324
	2011.58	1.20931	1.22131	1.23331
	2011.58	1.20939	1.22139	1.23339
	2011.58	1.20947	1.22147	1.23347
	2011.58	1.20954	1.22154	1.23354
	2011.59	1.20962	1.22162	1.23362
	2011.59	1.20969	1.22169	1.23369
	2011.59	1.20977	1.22177	1.23377
	2011.6	1.20985	1.22185	1.23385
	2011.6	1.20992	1.22192	1.23392
	2011.6	1.21	1.222	1.234
	2011.61	1.21008	1.22208	1.23408
	2011.61	1.21015	1.22215	1.23415
	2011.61	1.21023	1.22223	1.23423
	2011.61	1.21031	1.22231	1.23431
	2011.62	1.21038	1.22238	1.23438
	2011.62	1.21046	1.22246	1.23446
	2011.62	1.21053	1.22253	1.23453
	2011.63	1.21061	1.22261	1.23461
	2011.63	1.21069	1.22269	1.23469
	2011.63	1.21076	1.22276	1.23476
	2011.63	1.21084	1.22284	1.23484
	2011.64	1.21092	1.22292	1.23492
	2011.64	1.21099	1.22299	1.23499
	2011.64	1.21107	1.22307	1.23507
	2011.65	1.21115	1.22315	1.23515
	2011.65	1.21122	1.22322	1.23522
	2011.65	1.2113	1.2233	1.2353
	2011.66	1.21137	1.22337	1.23537
	2011.66	1.21145	1.22345	1.23545
	2011.66	1.21153	1.22353	1.23553
	2011.66	1.2116	1.2236	1.2356
	2011.67	1.21168	1.22368	1.23568
	2011.67	1.21176	1.22376	1.23576
	2011.67	1.21183	1.22383	1.23583
	2011.68	1.21191	1.22391	1.23591
	2011.68	1.21199	1.22399	1.23598
	2011.68	1.21206	1.22406	1.23606
	2011.69	1.21214	1.22414	1.23614
	2011.69	1.21221	1.22421	1.23621
	2011.69	1.21229	1.22429	1.23629
	2011.69	1.21237	1.22437	1.23637
	2011.7	1.21244	1.22444	1.23644
	2011.7	1.21252	1.22452	1.23652
	2011.7	1.2126	1.2246	1.2366
	2011.71	1.21267	1.22467	1.23667
	2011.71	1.21275	1.22475	1.23675
	2011.71	1.21282	1.22482	1.23682
	2011.72	1.2129	1.2249	1.2369
	2011.72	1.21298	1.22498	1.23698
	2011.72	1.21305	1.22505	1.23705
	2011.72	1.21313	1.22513	1.23713
	2011.73	1.21321	1.22521	1.23721
	2011.73	1.21328	1.22528	1.23728
	2011.73	1.21336	1.22536	1.23736
	2011.74	1.21344	1.22544	1.23744
	2011.74	1.21351	1.22551	1.23751
	2011.74	1.21359	1.22559	1.23759
	2011.75	1.21366	1.22566	1.23766
	2011.75	1.21374	1.22574	1.23774
	2011.75	1.21382	1.22582	1.23782
	2011.76	1.21389	1.22589	1.23789
	2011.76	1.21397	1.22597	1.23797
	2011.76	1.21405	1.22605	1.23805
	2011.76	1.21412	1.22612	1.23812
	2011.77	1.2142	1.2262	1.2382
	2011.77	1.21427	1.22627	1.23827
	2011.77	1.21435	1.22635	1.23835
	2011.78	1.21443	1.22643	1.23843
	2011.78	1.2145	1.2265	1.2385
	2011.78	1.21458	1.22658	1.23858
	2011.79	1.21466	1.22666	1.23866
	2011.79	1.21473	1.22673	1.23873
	2011.79	1.21481	1.22681	1.23881
	2011.79	1.21488	1.22688	1.23888
	2011.8	1.21496	1.22696	1.23896
	2011.8	1.21504	1.22704	1.23904
	2011.8	1.21511	1.22711	1.23911
	2011.81	1.21519	1.22719	1.23919
	2011.81	1.21527	1.22727	1.23927
	2011.81	1.21534	1.22734	1.23934
	2011.82	1.21542	1.22742	1.23942
	2011.82	1.21549	1.22749	1.23949
	2011.82	1.21557	1.22757	1.23957
	2011.82	1.21565	1.22765	1.23965
	2011.83	1.21572	1.22772	1.23972
	2011.83	1.2158	1.2278	1.2398
	2011.83	1.21588	1.22788	1.23988
	2011.84	1.21595	1.22795	1.23995
	2011.84	1.21603	1.22803	1.24003
	2011.84	1.2161	1.2281	1.2401
	2011.85	1.21618	1.22818	1.24018
	2011.85	1.21626	1.22826	1.24026
	2011.85	1.21633	1.22833	1.24033
	2011.85	1.21641	1.22841	1.24041
	2011.86	1.21649	1.22849	1.24049
	2011.86	1.21656	1.22856	1.24056
	2011.86	1.21664	1.22864	1.24064
	2011.87	1.21671	1.22871	1.24071
	2011.87	1.21679	1.22879	1.24079
	2011.87	1.21687	1.22887	1.24087
	2011.88	1.21694	1.22894	1.24094
	2011.88	1.21702	1.22902	1.24102
	2011.88	1.2171	1.2291	1.2411
	2011.88	1.21717	1.22917	1.24117
	2011.89	1.21725	1.22925	1.24125
	2011.89	1.21732	1.22932	1.24132
	2011.89	1.2174	1.2294	1.2414
	2011.9	1.21748	1.22948	1.24148
	2011.9	1.21755	1.22955	1.24155
	2011.9	1.21763	1.22963	1.24163
	2011.9	1.21771	1.22971	1.24171
	2011.91	1.21778	1.22978	1.24178
	2011.91	1.21786	1.22986	1.24186
	2011.91	1.21793	1.22993	1.24193
	2011.92	1.21801	1.23001	1.24201
	2011.92	1.21809	1.23009	1.24209
	2011.92	1.21816	1.23016	1.24216
	2011.93	1.21824	1.23024	1.24224
	2011.93	1.21832	1.23032	1.24232
	2011.93	1.21839	1.23039	1.24239
	2011.93	1.21847	1.23047	1.24247
	2011.94	1.21854	1.23054	1.24254
	2011.94	1.21862	1.23062	1.24262
	2011.94	1.2187	1.2307	1.2427
	2011.95	1.21877	1.23077	1.24277
	2011.95	1.21885	1.23085	1.24285
	2011.95	1.21892	1.23092	1.24292
	2011.96	1.219	1.231	1.243
	2011.96	1.21908	1.23108	1.24308
	2011.96	1.21915	1.23115	1.24315
	2011.96	1.21923	1.23123	1.24323
	2011.97	1.21931	1.23131	1.24331
	2011.97	1.21938	1.23138	1.24338
	2011.97	1.21946	1.23146	1.24346
	2011.98	1.21953	1.23153	1.24353
	2011.98	1.21961	1.23161	1.24361
	2011.98	1.21969	1.23169	1.24369
	2011.99	1.21976	1.23176	1.24376
	2011.99	1.21984	1.23184	1.24384
	2011.99	1.21992	1.23192	1.24392
	2011.99	1.21999	1.23199	1.24399
	2012	1.22007	1.23207	1.24407
	2012	1.22014	1.23214	1.24414
	2012	1.22022	1.23222	1.24422
	2012.01	1.2203	1.2323	1.2443
	2012.01	1.22037	1.23237	1.24437
	2012.01	1.22045	1.23245	1.24445
	2012.02	1.22052	1.23252	1.24452
	2012.02	1.2206	1.2326	1.2446
	2012.02	1.22068	1.23268	1.24468
	2012.03	1.22075	1.23275	1.24475
	2012.03	1.22083	1.23283	1.24483
	2012.03	1.2209	1.2329	1.2449
	2012.03	1.22098	1.23298	1.24498
	2012.04	1.22106	1.23306	1.24506
	2012.04	1.22113	1.23313	1.24513
	2012.04	1.22121	1.23321	1.24521
	2012.05	1.22129	1.23329	1.24529
	2012.05	1.22136	1.23336	1.24536
	2012.05	1.22144	1.23344	1.24544
	2012.06	1.22151	1.23351	1.24551
	2012.06	1.22159	1.23359	1.24559
	2012.06	1.22167	1.23367	1.24567
	2012.06	1.22174	1.23374	1.24574
	2012.07	1.22182	1.23382	1.24582
	2012.07	1.2219	1.2339	1.2459
	2012.07	1.22197	1.23397	1.24597
	2012.08	1.22205	1.23405	1.24605
	2012.08	1.22212	1.23412	1.24612
	2012.08	1.2222	1.2342	1.2462
	2012.09	1.22228	1.23428	1.24628
	2012.09	1.22235	1.23435	1.24635
	2012.09	1.22243	1.23443	1.24643
	2012.09	1.2225	1.2345	1.2465
	2012.1	1.22258	1.23458	1.24658
	2012.1	1.22266	1.23466	1.24666
	2012.1	1.22273	1.23473	1.24673
	2012.11	1.22281	1.23481	1.24681
	2012.11	1.22289	1.23489	1.24689
	2012.11	1.22296	1.23496	1.24696
	2012.12	1.22304	1.23504	1.24704
	2012.12	1.22311	1.23511	1.24711
	2012.12	1.22319	1.23519	1.24719
	2012.12	1.22327	1.23527	1.24727
	2012.13	1.22334	1.23534	1.24734
	2012.13	1.22342	1.23542	1.24742
	2012.13	1.22349	1.2355	1.2475
	2012.14	1.22357	1.23557	1.24757
	2012.14	1.22365	1.23565	1.24765
	2012.14	1.22372	1.23572	1.24772
	2012.14	1.2238	1.2358	1.2478
	2012.15	1.22388	1.23588	1.24788
	2012.15	1.22395	1.23595	1.24795
	2012.15	1.22403	1.23603	1.24803
	2012.16	1.2241	1.2361	1.2481
	2012.16	1.22418	1.23618	1.24818
	2012.16	1.22426	1.23626	1.24826
	2012.17	1.22433	1.23633	1.24833
	2012.17	1.22441	1.23641	1.24841
	2012.17	1.22449	1.23649	1.24849
	2012.17	1.22456	1.23656	1.24856
	2012.18	1.22464	1.23664	1.24864
	2012.18	1.22471	1.23671	1.24871
	2012.18	1.22479	1.23679	1.24879
	2012.19	1.22487	1.23687	1.24886
	2012.19	1.22494	1.23694	1.24894
	2012.19	1.22502	1.23702	1.24902
	2012.2	1.22509	1.23709	1.24909
	2012.2	1.22517	1.23717	1.24917
	2012.2	1.22525	1.23725	1.24925
	2012.2	1.22532	1.23732	1.24932
	2012.21	1.2254	1.2374	1.2494
	2012.21	1.22547	1.23747	1.24947
	2012.21	1.22555	1.23755	1.24955
	2012.22	1.22563	1.23763	1.24963
	2012.22	1.2257	1.2377	1.2497
	2012.22	1.22578	1.23778	1.24978
	2012.23	1.22585	1.23785	1.24985
	2012.23	1.22593	1.23793	1.24993
	2012.23	1.22601	1.23801	1.25001
	2012.23	1.22608	1.23808	1.25008
	2012.24	1.22616	1.23816	1.25016
	2012.24	1.22623	1.23823	1.25023
	2012.24	1.22631	1.23831	1.25031
	2012.25	1.22639	1.23839	1.25039
	2012.25	1.22646	1.23846	1.25046
	2012.25	1.22654	1.23854	1.25054
	2012.26	1.22662	1.23862	1.25062
	2012.26	1.22669	1.23869	1.25069
	2012.26	1.22677	1.23877	1.25077
	2012.27	1.22684	1.23884	1.25084
	2012.27	1.22692	1.23892	1.25092
	2012.27	1.227	1.239	1.251
	2012.27	1.22707	1.23907	1.25107
	2012.28	1.22715	1.23915	1.25115
	2012.28	1.22723	1.23923	1.25123
	2012.28	1.2273	1.2393	1.2513
	2012.29	1.22738	1.23938	1.25138
	2012.29	1.22745	1.23945	1.25145
	2012.29	1.22753	1.23953	1.25153
	2012.3	1.22761	1.23961	1.25161
	2012.3	1.22768	1.23968	1.25168
	2012.3	1.22776	1.23976	1.25176
	2012.3	1.22783	1.23983	1.25183
	2012.31	1.22791	1.23991	1.25191
	2012.31	1.22799	1.23998	1.25198
	2012.31	1.22806	1.24006	1.25206
	2012.32	1.22814	1.24014	1.25214
	2012.32	1.22821	1.24021	1.25221
	2012.32	1.22829	1.24029	1.25229
	2012.33	1.22837	1.24037	1.25237
	2012.33	1.22844	1.24044	1.25244
	2012.33	1.22852	1.24052	1.25252
	2012.33	1.22859	1.24059	1.25259
	2012.34	1.22867	1.24067	1.25267
	2012.34	1.22875	1.24075	1.25275
	2012.34	1.22882	1.24082	1.25282
	2012.35	1.2289	1.2409	1.2529
	2012.35	1.22897	1.24097	1.25297
	2012.35	1.22905	1.24105	1.25305
	2012.36	1.22913	1.24113	1.25313
	2012.36	1.2292	1.2412	1.2532
	2012.36	1.22928	1.24128	1.25328
	2012.36	1.22935	1.24135	1.25335
	2012.37	1.22943	1.24143	1.25343
	2012.37	1.22951	1.24151	1.25351
	2012.37	1.22958	1.24158	1.25358
	2012.38	1.22966	1.24166	1.25366
	2012.38	1.22974	1.24174	1.25374
	2012.38	1.22981	1.24181	1.25381
	2012.38	1.22989	1.24189	1.25389
	2012.39	1.22996	1.24196	1.25396
	2012.39	1.23004	1.24204	1.25404
	2012.39	1.23012	1.24212	1.25412
	2012.4	1.23019	1.24219	1.25419
	2012.4	1.23027	1.24227	1.25427
	2012.4	1.23034	1.24234	1.25434
	2012.41	1.23042	1.24242	1.25442
	2012.41	1.2305	1.2425	1.2545
	2012.41	1.23057	1.24257	1.25457
	2012.41	1.23065	1.24265	1.25465
	2012.42	1.23072	1.24272	1.25472
	2012.42	1.2308	1.2428	1.2548
	2012.42	1.23088	1.24288	1.25488
	2012.43	1.23095	1.24295	1.25495
	2012.43	1.23103	1.24303	1.25503
	2012.43	1.2311	1.2431	1.2551
	2012.44	1.23118	1.24318	1.25518
	2012.44	1.23126	1.24326	1.25526
	2012.44	1.23133	1.24333	1.25533
	2012.44	1.23141	1.24341	1.25541
	2012.45	1.23148	1.24348	1.25548
	2012.45	1.23156	1.24356	1.25556
	2012.45	1.23164	1.24364	1.25564
	2012.46	1.23171	1.24371	1.25571
	2012.46	1.23179	1.24379	1.25579
	2012.46	1.23186	1.24386	1.25586
	2012.47	1.23194	1.24394	1.25594
	2012.47	1.23202	1.24402	1.25602
	2012.47	1.23209	1.24409	1.25609
	2012.47	1.23217	1.24417	1.25617
	2012.48	1.23224	1.24424	1.25624
	2012.48	1.23232	1.24432	1.25632
	2012.48	1.2324	1.2444	1.2564
	2012.49	1.23247	1.24447	1.25647
	2012.49	1.23255	1.24455	1.25655
	2012.49	1.23262	1.24462	1.25662
	2012.5	1.2327	1.2447	1.2567
	2012.5	1.23278	1.24478	1.25678
	2012.5	1.23285	1.24485	1.25685
	2012.51	1.23293	1.24493	1.25693
	2012.51	1.233	1.245	1.257
	2012.51	1.23308	1.24508	1.25708
	2012.51	1.23316	1.24516	1.25716
	2012.52	1.23323	1.24523	1.25723
	2012.52	1.23331	1.24531	1.25731
	2012.52	1.23338	1.24538	1.25738
	2012.53	1.23346	1.24546	1.25746
	2012.53	1.23354	1.24554	1.25754
	2012.53	1.23361	1.24561	1.25761
	2012.54	1.23369	1.24569	1.25769
	2012.54	1.23377	1.24577	1.25777
	2012.54	1.23384	1.24584	1.25784
	2012.54	1.23392	1.24592	1.25792
	2012.55	1.23399	1.24599	1.25799
	2012.55	1.23407	1.24607	1.25807
	2012.55	1.23415	1.24615	1.25815
	2012.56	1.23422	1.24622	1.25822
	2012.56	1.2343	1.2463	1.2583
	2012.56	1.23437	1.24637	1.25837
	2012.57	1.23445	1.24645	1.25845
	2012.57	1.23453	1.24653	1.25852
	2012.57	1.2346	1.2466	1.2586
	2012.57	1.23468	1.24668	1.25868
	2012.58	1.23475	1.24675	1.25875
	2012.58	1.23483	1.24683	1.25883
	2012.58	1.2349	1.2469	1.2589
	2012.59	1.23498	1.24698	1.25898
	2012.59	1.23506	1.24706	1.25906
	2012.59	1.23513	1.24713	1.25913
	2012.6	1.23521	1.24721	1.25921
	2012.6	1.23528	1.24728	1.25928
	2012.6	1.23536	1.24736	1.25936
	2012.6	1.23544	1.24744	1.25944
	2012.61	1.23551	1.24751	1.25951
	2012.61	1.23559	1.24759	1.25959
	2012.61	1.23566	1.24766	1.25966
	2012.62	1.23574	1.24774	1.25974
	2012.62	1.23582	1.24782	1.25982
	2012.62	1.23589	1.24789	1.25989
	2012.62	1.23597	1.24797	1.25997
	2012.63	1.23604	1.24804	1.26004
	2012.63	1.23612	1.24812	1.26012
	2012.63	1.2362	1.2482	1.2602
	2012.64	1.23627	1.24827	1.26027
	2012.64	1.23635	1.24835	1.26035
	2012.64	1.23642	1.24842	1.26042
	2012.65	1.2365	1.2485	1.2605
	2012.65	1.23658	1.24858	1.26058
	2012.65	1.23665	1.24865	1.26065
	2012.65	1.23673	1.24873	1.26073
	2012.66	1.2368	1.2488	1.2608
	2012.66	1.23688	1.24888	1.26088
	2012.66	1.23696	1.24896	1.26096
	2012.67	1.23703	1.24903	1.26103
	2012.67	1.23711	1.24911	1.26111
	2012.67	1.23718	1.24918	1.26118
	2012.68	1.23726	1.24926	1.26126
	2012.68	1.23734	1.24934	1.26134
	2012.68	1.23741	1.24941	1.26141
	2012.68	1.23749	1.24949	1.26149
	2012.69	1.23756	1.24956	1.26156
	2012.69	1.23764	1.24964	1.26164
	2012.69	1.23771	1.24971	1.26171
	2012.7	1.23779	1.24979	1.26179
	2012.7	1.23787	1.24987	1.26187
	2012.7	1.23794	1.24994	1.26194
	2012.71	1.23802	1.25002	1.26202
	2012.71	1.23809	1.25009	1.26209
	2012.71	1.23817	1.25017	1.26217
	2012.71	1.23825	1.25025	1.26225
	2012.72	1.23832	1.25032	1.26232
	2012.72	1.2384	1.2504	1.2624
	2012.72	1.23847	1.25048	1.26248
	2012.73	1.23855	1.25055	1.26255
	2012.73	1.23863	1.25063	1.26263
	2012.73	1.2387	1.2507	1.2627
	2012.74	1.23878	1.25078	1.26278
	2012.74	1.23885	1.25085	1.26285
	2012.74	1.23893	1.25093	1.26293
	2012.74	1.23901	1.25101	1.26301
	2012.75	1.23908	1.25108	1.26308
	2012.75	1.23916	1.25116	1.26316
	2012.75	1.23923	1.25123	1.26323
	2012.76	1.23931	1.25131	1.26331
	2012.76	1.23939	1.25139	1.26339
	2012.76	1.23946	1.25146	1.26346
	2012.77	1.23954	1.25154	1.26354
	2012.77	1.23961	1.25161	1.26361
	2012.77	1.23969	1.25169	1.26369
	2012.78	1.23977	1.25177	1.26377
	2012.78	1.23984	1.25184	1.26384
	2012.78	1.23992	1.25192	1.26392
	2012.78	1.23999	1.25199	1.26399
	2012.79	1.24007	1.25207	1.26407
	2012.79	1.24015	1.25215	1.26415
	2012.79	1.24022	1.25222	1.26422
	2012.8	1.2403	1.2523	1.2643
	2012.8	1.24037	1.25237	1.26437
	2012.8	1.24045	1.25245	1.26445
	2012.81	1.24053	1.25253	1.26452
	2012.81	1.2406	1.2526	1.2646
	2012.81	1.24068	1.25268	1.26468
	2012.81	1.24075	1.25275	1.26475
	2012.82	1.24083	1.25283	1.26483
	2012.82	1.2409	1.2529	1.2649
	2012.82	1.24098	1.25298	1.26498
	2012.83	1.24106	1.25306	1.26506
	2012.83	1.24113	1.25313	1.26513
	2012.83	1.24121	1.25321	1.26521
	2012.84	1.24128	1.25328	1.26528
	2012.84	1.24136	1.25336	1.26536
	2012.84	1.24144	1.25344	1.26544
	2012.84	1.24151	1.25351	1.26551
	2012.85	1.24159	1.25359	1.26559
	2012.85	1.24166	1.25366	1.26566
	2012.85	1.24174	1.25374	1.26574
	2012.86	1.24181	1.25381	1.26581
	2012.86	1.24189	1.25389	1.26589
	2012.86	1.24197	1.25397	1.26597
	2012.87	1.24204	1.25404	1.26604
	2012.87	1.24212	1.25412	1.26612
	2012.87	1.24219	1.25419	1.26619
	2012.87	1.24227	1.25427	1.26627
	2012.88	1.24235	1.25435	1.26635
	2012.88	1.24242	1.25442	1.26642
	2012.88	1.2425	1.2545	1.2665
	2012.89	1.24257	1.25457	1.26657
	2012.89	1.24265	1.25465	1.26665
	2012.89	1.24273	1.25473	1.26673
	2012.89	1.2428	1.2548	1.2668
	2012.9	1.24288	1.25488	1.26688
	2012.9	1.24295	1.25495	1.26695
	2012.9	1.24303	1.25503	1.26703
	2012.91	1.2431	1.2551	1.2671
	2012.91	1.24318	1.25518	1.26718
	2012.91	1.24326	1.25526	1.26726
	2012.92	1.24333	1.25533	1.26733
	2012.92	1.24341	1.25541	1.26741
	2012.92	1.24348	1.25548	1.26748
	2012.92	1.24356	1.25556	1.26756
	2012.93	1.24364	1.25564	1.26764
	2012.93	1.24371	1.25571	1.26771
	2012.93	1.24379	1.25579	1.26779
	2012.94	1.24386	1.25586	1.26786
	2012.94	1.24394	1.25594	1.26794
	2012.94	1.24402	1.25602	1.26801
	2012.95	1.24409	1.25609	1.26809
	2012.95	1.24417	1.25617	1.26817
	2012.95	1.24424	1.25624	1.26824
	2012.95	1.24432	1.25632	1.26832
	2012.96	1.24439	1.25639	1.26839
	2012.96	1.24447	1.25647	1.26847
	2012.96	1.24455	1.25655	1.26855
	2012.97	1.24462	1.25662	1.26862
	2012.97	1.2447	1.2567	1.2687
	2012.97	1.24477	1.25677	1.26877
	2012.98	1.24485	1.25685	1.26885
	2012.98	1.24493	1.25693	1.26893
	2012.98	1.245	1.257	1.269
	2012.98	1.24508	1.25708	1.26908
	2012.99	1.24515	1.25715	1.26915
	2012.99	1.24523	1.25723	1.26923
	2012.99	1.24531	1.2573	1.2693
	2013	1.24538	1.25738	1.26938
	2013	1.24546	1.25746	1.26946
	2013	1.24553	1.25753	1.26953
	2013.01	1.24561	1.25761	1.26961
	2013.01	1.24568	1.25768	1.26968
	2013.01	1.24576	1.25776	1.26976
	2013.02	1.24584	1.25784	1.26984
	2013.02	1.24591	1.25791	1.26991
	2013.02	1.24599	1.25799	1.26999
	2013.02	1.24606	1.25806	1.27006
	2013.03	1.24614	1.25814	1.27014
	2013.03	1.24622	1.25822	1.27022
	2013.03	1.24629	1.25829	1.27029
	2013.04	1.24637	1.25837	1.27037
	2013.04	1.24644	1.25844	1.27044
	2013.04	1.24652	1.25852	1.27052
	2013.05	1.24659	1.25859	1.27059
	2013.05	1.24667	1.25867	1.27067
	2013.05	1.24674	1.25875	1.27075
	2013.05	1.24682	1.25882	1.27082
	2013.06	1.2469	1.2589	1.2709
	2013.06	1.24697	1.25897	1.27097
	2013.06	1.24705	1.25905	1.27105
	2013.07	1.24712	1.25912	1.27112
	2013.07	1.2472	1.2592	1.2712
	2013.07	1.24728	1.25928	1.27128
	2013.08	1.24735	1.25935	1.27135
	2013.08	1.24743	1.25943	1.27143
	2013.08	1.2475	1.2595	1.2715
	2013.08	1.24758	1.25958	1.27158
	2013.09	1.24765	1.25965	1.27165
	2013.09	1.24773	1.25973	1.27173
	2013.09	1.24781	1.25981	1.27181
	2013.1	1.24788	1.25988	1.27188
	2013.1	1.24796	1.25996	1.27196
	2013.1	1.24803	1.26003	1.27203
	2013.11	1.24811	1.26011	1.27211
	2013.11	1.24819	1.26019	1.27219
	2013.11	1.24826	1.26026	1.27226
	2013.11	1.24834	1.26034	1.27234
	2013.12	1.24841	1.26041	1.27241
	2013.12	1.24849	1.26049	1.27249
	2013.12	1.24856	1.26056	1.27256
	2013.13	1.24864	1.26064	1.27264
	2013.13	1.24872	1.26072	1.27272
	2013.13	1.24879	1.26079	1.27279
	2013.13	1.24887	1.26087	1.27287
	2013.14	1.24894	1.26094	1.27294
	2013.14	1.24902	1.26102	1.27302
	2013.14	1.2491	1.2611	1.2731
	2013.15	1.24917	1.26117	1.27317
	2013.15	1.24925	1.26125	1.27325
	2013.15	1.24932	1.26132	1.27332
	2013.16	1.2494	1.2614	1.2734
	2013.16	1.24947	1.26147	1.27347
	2013.16	1.24955	1.26155	1.27355
	2013.16	1.24963	1.26163	1.27363
	2013.17	1.2497	1.2617	1.2737
	2013.17	1.24978	1.26178	1.27378
	2013.17	1.24985	1.26185	1.27385
	2013.18	1.24993	1.26193	1.27393
	2013.18	1.25001	1.26201	1.27401
	2013.18	1.25008	1.26208	1.27408
	2013.19	1.25016	1.26216	1.27416
	2013.19	1.25023	1.26223	1.27423
	2013.19	1.25031	1.26231	1.27431
	2013.19	1.25038	1.26238	1.27438
	2013.2	1.25046	1.26246	1.27446
	2013.2	1.25053	1.26253	1.27453
	2013.2	1.25061	1.26261	1.27461
	2013.21	1.25069	1.26269	1.27469
	2013.21	1.25076	1.26276	1.27476
	2013.21	1.25084	1.26284	1.27484
	2013.22	1.25091	1.26291	1.27491
	2013.22	1.25099	1.26299	1.27499
	2013.22	1.25107	1.26307	1.27506
	2013.22	1.25114	1.26314	1.27514
	2013.23	1.25122	1.26322	1.27522
	2013.23	1.25129	1.26329	1.27529
	2013.23	1.25137	1.26337	1.27537
	2013.24	1.25144	1.26344	1.27544
	2013.24	1.25152	1.26352	1.27552
	2013.24	1.2516	1.2636	1.2756
	2013.25	1.25167	1.26367	1.27567
	2013.25	1.25175	1.26375	1.27575
	2013.25	1.25182	1.26382	1.27582
	2013.26	1.2519	1.2639	1.2759
	2013.26	1.25197	1.26397	1.27597
	2013.26	1.25205	1.26405	1.27605
	2013.26	1.25213	1.26413	1.27613
	2013.27	1.2522	1.2642	1.2762
	2013.27	1.25228	1.26428	1.27628
	2013.27	1.25235	1.26435	1.27635
	2013.28	1.25243	1.26443	1.27643
	2013.28	1.2525	1.2645	1.27651
	2013.28	1.25258	1.26458	1.27658
	2013.29	1.25266	1.26466	1.27666
	2013.29	1.25273	1.26473	1.27673
	2013.29	1.25281	1.26481	1.27681
	2013.29	1.25288	1.26488	1.27688
	2013.3	1.25296	1.26496	1.27696
	2013.3	1.25303	1.26503	1.27703
	2013.3	1.25311	1.26511	1.27711
	2013.31	1.25319	1.26519	1.27719
	2013.31	1.25326	1.26526	1.27726
	2013.31	1.25334	1.26534	1.27734
	2013.32	1.25341	1.26541	1.27741
	2013.32	1.25349	1.26549	1.27749
	2013.32	1.25357	1.26557	1.27757
	2013.32	1.25364	1.26564	1.27764
	2013.33	1.25372	1.26572	1.27772
	2013.33	1.25379	1.26579	1.27779
	2013.33	1.25387	1.26587	1.27787
	2013.34	1.25394	1.26594	1.27794
	2013.34	1.25402	1.26602	1.27802
	2013.34	1.25409	1.26609	1.27809
	2013.35	1.25417	1.26617	1.27817
	2013.35	1.25425	1.26625	1.27825
	2013.35	1.25432	1.26632	1.27832
	2013.35	1.2544	1.2664	1.2784
	2013.36	1.25447	1.26647	1.27847
	2013.36	1.25455	1.26655	1.27855
	2013.36	1.25463	1.26662	1.27862
	2013.37	1.2547	1.2667	1.2787
	2013.37	1.25478	1.26678	1.27878
	2013.37	1.25485	1.26685	1.27885
	2013.38	1.25493	1.26693	1.27893
	2013.38	1.255	1.267	1.279
	2013.38	1.25508	1.26708	1.27908
	2013.38	1.25516	1.26716	1.27916
	2013.39	1.25523	1.26723	1.27923
	2013.39	1.25531	1.26731	1.27931
	2013.39	1.25538	1.26738	1.27938
	2013.4	1.25546	1.26746	1.27946
	2013.4	1.25553	1.26753	1.27953
	2013.4	1.25561	1.26761	1.27961
	2013.4	1.25568	1.26768	1.27968
	2013.41	1.25576	1.26776	1.27976
	2013.41	1.25584	1.26784	1.27984
	2013.41	1.25591	1.26791	1.27991
	2013.42	1.25599	1.26799	1.27999
	2013.42	1.25606	1.26806	1.28006
	2013.42	1.25614	1.26814	1.28014
	2013.43	1.25622	1.26822	1.28022
	2013.43	1.25629	1.26829	1.28029
	2013.43	1.25637	1.26837	1.28037
	2013.43	1.25644	1.26844	1.28044
	2013.44	1.25652	1.26852	1.28052
	2013.44	1.25659	1.26859	1.28059
	2013.44	1.25667	1.26867	1.28067
	2013.45	1.25675	1.26875	1.28075
	2013.45	1.25682	1.26882	1.28082
	2013.45	1.2569	1.2689	1.2809
	2013.46	1.25697	1.26897	1.28097
	2013.46	1.25705	1.26905	1.28105
	2013.46	1.25712	1.26912	1.28112
	2013.46	1.2572	1.2692	1.2812
	2013.47	1.25727	1.26927	1.28127
	2013.47	1.25735	1.26935	1.28135
	2013.47	1.25743	1.26943	1.28143
	2013.48	1.2575	1.2695	1.2815
	2013.48	1.25758	1.26958	1.28158
	2013.48	1.25765	1.26965	1.28165
	2013.49	1.25773	1.26973	1.28173
	2013.49	1.2578	1.2698	1.2818
	2013.49	1.25788	1.26988	1.28188
	2013.49	1.25795	1.26995	1.28195
	2013.5	1.25803	1.27003	1.28203
	2013.5	1.25811	1.27011	1.28211
	2013.5	1.25818	1.27018	1.28218
	2013.51	1.25826	1.27026	1.28226
	2013.51	1.25833	1.27033	1.28233
	2013.51	1.25841	1.27041	1.28241
	2013.52	1.25849	1.27049	1.28249
	2013.52	1.25856	1.27056	1.28256
	2013.52	1.25864	1.27064	1.28264
	2013.53	1.25871	1.27071	1.28271
	2013.53	1.25879	1.27079	1.28279
	2013.53	1.25886	1.27086	1.28286
	2013.53	1.25894	1.27094	1.28294
	2013.54	1.25901	1.27101	1.28301
	2013.54	1.25909	1.27109	1.28309
	2013.54	1.25917	1.27117	1.28317
	2013.55	1.25924	1.27124	1.28324
	2013.55	1.25932	1.27132	1.28332
	2013.55	1.25939	1.27139	1.28339
	2013.56	1.25947	1.27147	1.28347
	2013.56	1.25954	1.27154	1.28354
	2013.56	1.25962	1.27162	1.28362
	2013.56	1.2597	1.2717	1.2837
	2013.57	1.25977	1.27177	1.28377
	2013.57	1.25985	1.27185	1.28385
	2013.57	1.25992	1.27192	1.28392
	2013.58	1.26	1.272	1.284
	2013.58	1.26007	1.27207	1.28407
	2013.58	1.26015	1.27215	1.28415
	2013.59	1.26022	1.27222	1.28422
	2013.59	1.2603	1.2723	1.2843
	2013.59	1.26038	1.27238	1.28438
	2013.59	1.26045	1.27245	1.28445
	2013.6	1.26053	1.27253	1.28453
	2013.6	1.2606	1.2726	1.2846
	2013.6	1.26068	1.27268	1.28468
	2013.61	1.26075	1.27275	1.28475
	2013.61	1.26083	1.27283	1.28483
	2013.61	1.2609	1.2729	1.2849
	2013.62	1.26098	1.27298	1.28498
	2013.62	1.26106	1.27306	1.28506
	2013.62	1.26113	1.27313	1.28513
	2013.62	1.26121	1.27321	1.28521
	2013.63	1.26128	1.27328	1.28528
	2013.63	1.26136	1.27336	1.28536
	2013.63	1.26144	1.27344	1.28544
	2013.64	1.26151	1.27351	1.28551
	2013.64	1.26159	1.27359	1.28559
	2013.64	1.26166	1.27366	1.28566
	2013.64	1.26174	1.27374	1.28574
	2013.65	1.26181	1.27381	1.28581
	2013.65	1.26189	1.27389	1.28589
	2013.65	1.26196	1.27396	1.28596
	2013.66	1.26204	1.27404	1.28604
	2013.66	1.26212	1.27412	1.28611
	2013.66	1.26219	1.27419	1.28619
	2013.67	1.26227	1.27427	1.28627
	2013.67	1.26234	1.27434	1.28634
	2013.67	1.26242	1.27442	1.28642
	2013.67	1.26249	1.27449	1.28649
	2013.68	1.26257	1.27457	1.28657
	2013.68	1.26264	1.27464	1.28664
	2013.68	1.26272	1.27472	1.28672
	2013.69	1.2628	1.2748	1.2868
	2013.69	1.26287	1.27487	1.28687
	2013.69	1.26295	1.27495	1.28695
	2013.7	1.26302	1.27502	1.28702
	2013.7	1.2631	1.2751	1.2871
	2013.7	1.26317	1.27517	1.28717
	2013.7	1.26325	1.27525	1.28725
	2013.71	1.26333	1.27533	1.28733
	2013.71	1.2634	1.2754	1.2874
	2013.71	1.26348	1.27548	1.28748
	2013.72	1.26355	1.27555	1.28755
	2013.72	1.26363	1.27563	1.28763
	2013.72	1.2637	1.2757	1.2877
	2013.73	1.26378	1.27578	1.28778
	2013.73	1.26385	1.27585	1.28785
	2013.73	1.26393	1.27593	1.28793
	2013.73	1.26401	1.27601	1.28801
	2013.74	1.26408	1.27608	1.28808
	2013.74	1.26416	1.27616	1.28816
	2013.74	1.26423	1.27623	1.28823
	2013.75	1.26431	1.27631	1.28831
	2013.75	1.26438	1.27638	1.28838
	2013.75	1.26446	1.27646	1.28846
	2013.76	1.26453	1.27653	1.28853
	2013.76	1.26461	1.27661	1.28861
	2013.76	1.26469	1.27669	1.28869
	2013.77	1.26476	1.27676	1.28876
	2013.77	1.26484	1.27684	1.28884
	2013.77	1.26491	1.27691	1.28891
	2013.77	1.26499	1.27699	1.28899
	2013.78	1.26506	1.27706	1.28906
	2013.78	1.26514	1.27714	1.28914
	2013.78	1.26521	1.27721	1.28921
	2013.79	1.26529	1.27729	1.28929
	2013.79	1.26537	1.27737	1.28937
	2013.79	1.26544	1.27744	1.28944
	2013.8	1.26552	1.27752	1.28952
	2013.8	1.26559	1.27759	1.28959
	2013.8	1.26567	1.27767	1.28967
	2013.8	1.26574	1.27774	1.28974
	2013.81	1.26582	1.27782	1.28982
	2013.81	1.26589	1.27789	1.28989
	2013.81	1.26597	1.27797	1.28997
	2013.82	1.26605	1.27805	1.29005
	2013.82	1.26612	1.27812	1.29012
	2013.82	1.2662	1.2782	1.2902
	2013.83	1.26627	1.27827	1.29027
	2013.83	1.26635	1.27835	1.29035
	2013.83	1.26642	1.27842	1.29042
	2013.83	1.2665	1.2785	1.2905
	2013.84	1.26657	1.27857	1.29057
	2013.84	1.26665	1.27865	1.29065
	2013.84	1.26673	1.27872	1.29072
	2013.85	1.2668	1.2788	1.2908
	2013.85	1.26688	1.27888	1.29088
	2013.85	1.26695	1.27895	1.29095
	2013.86	1.26703	1.27903	1.29103
	2013.86	1.2671	1.2791	1.2911
	2013.86	1.26718	1.27918	1.29118
	2013.86	1.26725	1.27925	1.29125
	2013.87	1.26733	1.27933	1.29133
	2013.87	1.2674	1.2794	1.2914
	2013.87	1.26748	1.27948	1.29148
	2013.88	1.26756	1.27956	1.29156
	2013.88	1.26763	1.27963	1.29163
	2013.88	1.26771	1.27971	1.29171
	2013.88	1.26778	1.27978	1.29178
	2013.89	1.26786	1.27986	1.29186
	2013.89	1.26793	1.27993	1.29193
	2013.89	1.26801	1.28001	1.29201
	2013.9	1.26808	1.28008	1.29208
	2013.9	1.26816	1.28016	1.29216
	2013.9	1.26824	1.28024	1.29224
	2013.91	1.26831	1.28031	1.29231
	2013.91	1.26839	1.28039	1.29239
	2013.91	1.26846	1.28046	1.29246
	2013.91	1.26854	1.28054	1.29254
	2013.92	1.26861	1.28061	1.29261
	2013.92	1.26869	1.28069	1.29269
	2013.92	1.26876	1.28076	1.29276
	2013.93	1.26884	1.28084	1.29284
	2013.93	1.26892	1.28092	1.29292
	2013.93	1.26899	1.28099	1.29299
	2013.94	1.26907	1.28107	1.29307
	2013.94	1.26914	1.28114	1.29314
	2013.94	1.26922	1.28122	1.29322
	2013.94	1.26929	1.28129	1.29329
	2013.95	1.26937	1.28137	1.29337
	2013.95	1.26944	1.28144	1.29344
	2013.95	1.26952	1.28152	1.29352
	2013.96	1.2696	1.2816	1.2936
	2013.96	1.26967	1.28167	1.29367
	2013.96	1.26975	1.28175	1.29375
	2013.97	1.26982	1.28182	1.29382
	2013.97	1.2699	1.2819	1.2939
	2013.97	1.26997	1.28197	1.29397
	2013.97	1.27005	1.28205	1.29405
	2013.98	1.27012	1.28212	1.29412
	2013.98	1.2702	1.2822	1.2942
	2013.98	1.27028	1.28228	1.29428
	2013.99	1.27035	1.28235	1.29435
	2013.99	1.27043	1.28243	1.29443
	2013.99	1.2705	1.2825	1.2945
	2014	1.27058	1.28258	1.29458
	2014	1.27065	1.28265	1.29465
	2014	1.27073	1.28273	1.29473
	2014.01	1.2708	1.2828	1.2948
	2014.01	1.27088	1.28288	1.29488
	2014.01	1.27095	1.28295	1.29495
	2014.01	1.27103	1.28303	1.29503
	2014.02	1.2711	1.2831	1.2951
	2014.02	1.27118	1.28318	1.29518
	2014.02	1.27126	1.28326	1.29526
	2014.03	1.27133	1.28333	1.29533
	2014.03	1.27141	1.28341	1.29541
	2014.03	1.27148	1.28348	1.29548
	2014.04	1.27156	1.28356	1.29556
	2014.04	1.27163	1.28363	1.29563
	2014.04	1.27171	1.28371	1.29571
	2014.04	1.27178	1.28378	1.29578
	2014.05	1.27186	1.28386	1.29586
	2014.05	1.27194	1.28394	1.29594
	2014.05	1.27201	1.28401	1.29601
	2014.06	1.27209	1.28409	1.29609
	2014.06	1.27216	1.28416	1.29616
	2014.06	1.27224	1.28424	1.29624
	2014.07	1.27231	1.28431	1.29631
	2014.07	1.27239	1.28439	1.29639
	2014.07	1.27246	1.28446	1.29646
	2014.07	1.27254	1.28454	1.29654
	2014.08	1.27262	1.28462	1.29662
	2014.08	1.27269	1.28469	1.29669
	2014.08	1.27276	1.28476	1.29676
	2014.09	1.27284	1.28484	1.29684
	2014.09	1.27292	1.28492	1.29692
	2014.09	1.27299	1.28499	1.29699
	2014.1	1.27307	1.28507	1.29707
	2014.1	1.27314	1.28514	1.29714
	2014.1	1.27322	1.28522	1.29722
	2014.1	1.27329	1.28529	1.29729
	2014.11	1.27337	1.28537	1.29737
	2014.11	1.27344	1.28544	1.29744
	2014.11	1.27352	1.28552	1.29752
	2014.12	1.2736	1.2856	1.2976
	2014.12	1.27367	1.28567	1.29767
	2014.12	1.27375	1.28575	1.29775
	2014.12	1.27382	1.28582	1.29782
	2014.13	1.2739	1.2859	1.2979
	2014.13	1.27397	1.28597	1.29797
	2014.13	1.27405	1.28605	1.29805
	2014.14	1.27412	1.28612	1.29812
	2014.14	1.2742	1.2862	1.2982
	2014.14	1.27427	1.28627	1.29827
	2014.15	1.27435	1.28635	1.29835
	2014.15	1.27442	1.28642	1.29842
	2014.15	1.2745	1.2865	1.2985
	2014.15	1.27458	1.28658	1.29858
	2014.16	1.27465	1.28665	1.29865
	2014.16	1.27473	1.28673	1.29873
	2014.16	1.2748	1.2868	1.2988
	2014.17	1.27488	1.28688	1.29888
	2014.17	1.27495	1.28695	1.29895
	2014.17	1.27503	1.28703	1.29903
	2014.18	1.2751	1.2871	1.2991
	2014.18	1.27518	1.28718	1.29918
	2014.18	1.27526	1.28726	1.29926
	2014.18	1.27533	1.28733	1.29933
	2014.19	1.27541	1.28741	1.29941
	2014.19	1.27548	1.28748	1.29948
	2014.19	1.27556	1.28756	1.29956
	2014.2	1.27563	1.28763	1.29963
	2014.2	1.27571	1.28771	1.29971
	2014.2	1.27578	1.28778	1.29978
	2014.21	1.27586	1.28786	1.29986
	2014.21	1.27593	1.28793	1.29993
	2014.21	1.27601	1.28801	1.30001
	2014.21	1.27608	1.28808	1.30008
	2014.22	1.27616	1.28816	1.30016
	2014.22	1.27624	1.28824	1.30024
	2014.22	1.27631	1.28831	1.30031
	2014.23	1.27639	1.28839	1.30039
	2014.23	1.27646	1.28846	1.30046
	2014.23	1.27654	1.28854	1.30054
	2014.24	1.27661	1.28861	1.30061
	2014.24	1.27669	1.28869	1.30069
	2014.24	1.27676	1.28876	1.30076
	2014.24	1.27684	1.28884	1.30084
	2014.25	1.27691	1.28891	1.30091
	2014.25	1.27699	1.28899	1.30099
	2014.25	1.27706	1.28906	1.30106
	2014.26	1.27714	1.28914	1.30114
	2014.26	1.27722	1.28922	1.30122
	2014.26	1.27729	1.28929	1.30129
	2014.27	1.27737	1.28937	1.30137
	2014.27	1.27744	1.28944	1.30144
	2014.27	1.27752	1.28952	1.30152
	2014.28	1.27759	1.28959	1.30159
	2014.28	1.27767	1.28967	1.30167
	2014.28	1.27774	1.28974	1.30174
	2014.28	1.27782	1.28982	1.30182
	2014.29	1.27789	1.28989	1.30189
	2014.29	1.27797	1.28997	1.30197
	2014.29	1.27805	1.29005	1.30204
	2014.3	1.27812	1.29012	1.30212
	2014.3	1.2782	1.2902	1.3022
	2014.3	1.27827	1.29027	1.30227
	2014.31	1.27835	1.29035	1.30235
	2014.31	1.27842	1.29042	1.30242
	2014.31	1.2785	1.2905	1.3025
	2014.31	1.27857	1.29057	1.30257
	2014.32	1.27865	1.29065	1.30265
	2014.32	1.27872	1.29072	1.30272
	2014.32	1.2788	1.2908	1.3028
	2014.33	1.27887	1.29087	1.30287
	2014.33	1.27895	1.29095	1.30295
	2014.33	1.27903	1.29103	1.30303
	2014.34	1.2791	1.2911	1.3031
	2014.34	1.27918	1.29118	1.30318
	2014.34	1.27925	1.29125	1.30325
	2014.34	1.27933	1.29133	1.30333
	2014.35	1.2794	1.2914	1.3034
	2014.35	1.27948	1.29148	1.30348
	2014.35	1.27955	1.29155	1.30355
	2014.36	1.27963	1.29163	1.30363
	2014.36	1.2797	1.2917	1.3037
	2014.36	1.27978	1.29178	1.30378
	2014.37	1.27985	1.29185	1.30385
	2014.37	1.27993	1.29193	1.30393
	2014.37	1.28001	1.29201	1.30401
	2014.37	1.28008	1.29208	1.30408
	2014.38	1.28015	1.29215	1.30415
	2014.38	1.28023	1.29223	1.30423
	2014.38	1.28031	1.29231	1.30431
	2014.39	1.28038	1.29238	1.30438
	2014.39	1.28046	1.29246	1.30446
	2014.39	1.28053	1.29253	1.30453
	2014.39	1.28061	1.29261	1.30461
	2014.4	1.28068	1.29268	1.30468
	2014.4	1.28076	1.29276	1.30476
	2014.4	1.28083	1.29283	1.30483
	2014.41	1.28091	1.29291	1.30491
	2014.41	1.28098	1.29298	1.30498
	2014.41	1.28106	1.29306	1.30506
	2014.42	1.28113	1.29313	1.30513
	2014.42	1.28121	1.29321	1.30521
	2014.42	1.28129	1.29329	1.30529
	2014.42	1.28136	1.29336	1.30536
	2014.43	1.28144	1.29344	1.30544
	2014.43	1.28151	1.29351	1.30551
	2014.43	1.28159	1.29359	1.30559
	2014.44	1.28166	1.29366	1.30566
	2014.44	1.28174	1.29374	1.30574
	2014.44	1.28181	1.29381	1.30581
	2014.45	1.28189	1.29389	1.30589
	2014.45	1.28196	1.29396	1.30596
	2014.45	1.28204	1.29404	1.30604
	2014.45	1.28211	1.29411	1.30611
	2014.46	1.28219	1.29419	1.30619
	2014.46	1.28226	1.29426	1.30627
	2014.46	1.28234	1.29434	1.30634
	2014.47	1.28242	1.29442	1.30642
	2014.47	1.28249	1.29449	1.30649
	2014.47	1.28257	1.29457	1.30657
	2014.48	1.28264	1.29464	1.30664
	2014.48	1.28272	1.29472	1.30672
	2014.48	1.28279	1.29479	1.30679
	2014.48	1.28287	1.29487	1.30687
	2014.49	1.28294	1.29494	1.30694
	2014.49	1.28302	1.29502	1.30702
	2014.49	1.28309	1.29509	1.30709
	2014.5	1.28317	1.29517	1.30717
	2014.5	1.28324	1.29524	1.30724
	2014.5	1.28332	1.29532	1.30732
	2014.51	1.2834	1.2954	1.3074
	2014.51	1.28347	1.29547	1.30747
	2014.51	1.28354	1.29554	1.30754
	2014.52	1.28362	1.29562	1.30762
	2014.52	1.2837	1.2957	1.3077
	2014.52	1.28377	1.29577	1.30777
	2014.52	1.28385	1.29585	1.30785
	2014.53	1.28392	1.29592	1.30792
	2014.53	1.284	1.296	1.308
	2014.53	1.28407	1.29607	1.30807
	2014.54	1.28415	1.29615	1.30815
	2014.54	1.28422	1.29622	1.30822
	2014.54	1.2843	1.2963	1.3083
	2014.55	1.28437	1.29637	1.30837
	2014.55	1.28445	1.29645	1.30845
	2014.55	1.28452	1.29652	1.30852
	2014.55	1.2846	1.2966	1.3086
	2014.56	1.28468	1.29668	1.30868
	2014.56	1.28475	1.29675	1.30875
	2014.56	1.28483	1.29683	1.30883
	2014.57	1.2849	1.2969	1.3089
	2014.57	1.28498	1.29698	1.30898
	2014.57	1.28505	1.29705	1.30905
	2014.58	1.28513	1.29713	1.30913
	2014.58	1.2852	1.2972	1.3092
	2014.58	1.28528	1.29728	1.30928
	2014.58	1.28535	1.29735	1.30935
	2014.59	1.28543	1.29743	1.30943
	2014.59	1.2855	1.2975	1.3095
	2014.59	1.28558	1.29758	1.30958
	2014.6	1.28565	1.29765	1.30965
	2014.6	1.28573	1.29773	1.30973
	2014.6	1.2858	1.2978	1.3098
	2014.61	1.28588	1.29788	1.30988
	2014.61	1.28595	1.29795	1.30995
	2014.61	1.28603	1.29803	1.31003
	2014.61	1.28611	1.29811	1.31011
	2014.62	1.28618	1.29818	1.31018
	2014.62	1.28626	1.29826	1.31026
	2014.62	1.28633	1.29833	1.31033
	2014.63	1.28641	1.29841	1.31041
	2014.63	1.28648	1.29848	1.31048
	2014.63	1.28656	1.29856	1.31056
	2014.63	1.28663	1.29863	1.31063
	2014.64	1.28671	1.29871	1.31071
	2014.64	1.28678	1.29878	1.31078
	2014.64	1.28686	1.29886	1.31086
	2014.65	1.28693	1.29893	1.31093
	2014.65	1.28701	1.29901	1.31101
	2014.65	1.28708	1.29908	1.31108
	2014.66	1.28716	1.29916	1.31116
	2014.66	1.28723	1.29923	1.31123
	2014.66	1.28731	1.29931	1.31131
	2014.66	1.28739	1.29939	1.31139
	2014.67	1.28746	1.29946	1.31146
	2014.67	1.28754	1.29954	1.31153
	2014.67	1.28761	1.29961	1.31161
	2014.68	1.28769	1.29969	1.31169
	2014.68	1.28776	1.29976	1.31176
	2014.68	1.28784	1.29984	1.31184
	2014.69	1.28791	1.29991	1.31191
	2014.69	1.28799	1.29999	1.31199
	2014.69	1.28806	1.30006	1.31206
	2014.69	1.28814	1.30014	1.31214
	2014.7	1.28821	1.30021	1.31221
	2014.7	1.28829	1.30029	1.31229
	2014.7	1.28836	1.30036	1.31236
	2014.71	1.28844	1.30044	1.31244
	2014.71	1.28851	1.30051	1.31251
	2014.71	1.28859	1.30059	1.31259
	2014.72	1.28866	1.30066	1.31266
	2014.72	1.28874	1.30074	1.31274
	2014.72	1.28882	1.30082	1.31282
	2014.72	1.28889	1.30089	1.31289
	2014.73	1.28896	1.30096	1.31296
	2014.73	1.28904	1.30104	1.31304
	2014.73	1.28912	1.30112	1.31312
	2014.74	1.28919	1.30119	1.31319
	2014.74	1.28927	1.30127	1.31327
	2014.74	1.28934	1.30134	1.31334
	2014.75	1.28942	1.30142	1.31342
	2014.75	1.28949	1.30149	1.31349
	2014.75	1.28957	1.30157	1.31357
	2014.76	1.28964	1.30164	1.31364
	2014.76	1.28972	1.30172	1.31372
	2014.76	1.28979	1.30179	1.31379
	2014.76	1.28987	1.30187	1.31387
	2014.77	1.28994	1.30194	1.31394
	2014.77	1.29002	1.30202	1.31402
	2014.77	1.29009	1.30209	1.31409
	2014.78	1.29017	1.30217	1.31417
	2014.78	1.29024	1.30224	1.31424
	2014.78	1.29032	1.30232	1.31432
	2014.79	1.29039	1.30239	1.31439
	2014.79	1.29047	1.30247	1.31447
	2014.79	1.29055	1.30255	1.31455
	2014.79	1.29062	1.30262	1.31462
	2014.8	1.29069	1.30269	1.31469
	2014.8	1.29077	1.30277	1.31477
	2014.8	1.29085	1.30285	1.31485
	2014.81	1.29092	1.30292	1.31492
	2014.81	1.291	1.303	1.315
	2014.81	1.29107	1.30307	1.31507
	2014.82	1.29115	1.30315	1.31515
	2014.82	1.29122	1.30322	1.31522
	2014.82	1.2913	1.3033	1.3153
	2014.82	1.29137	1.30337	1.31537
	2014.83	1.29145	1.30345	1.31545
	2014.83	1.29152	1.30352	1.31552
	2014.83	1.2916	1.3036	1.3156
	2014.84	1.29167	1.30367	1.31567
	2014.84	1.29175	1.30375	1.31575
	2014.84	1.29182	1.30382	1.31582
	2014.85	1.2919	1.3039	1.3159
	2014.85	1.29197	1.30397	1.31597
	2014.85	1.29205	1.30405	1.31605
	2014.85	1.29212	1.30412	1.31612
	2014.86	1.2922	1.3042	1.3162
	2014.86	1.29227	1.30427	1.31627
	2014.86	1.29235	1.30435	1.31635
	2014.87	1.29242	1.30442	1.31642
	2014.87	1.2925	1.3045	1.3165
	2014.87	1.29258	1.30458	1.31658
	2014.88	1.29265	1.30465	1.31665
	2014.88	1.29272	1.30472	1.31672
	2014.88	1.2928	1.3048	1.3168
	2014.88	1.29288	1.30488	1.31688
	2014.89	1.29295	1.30495	1.31695
	2014.89	1.29303	1.30503	1.31703
	2014.89	1.2931	1.3051	1.3171
	2014.9	1.29318	1.30518	1.31718
	2014.9	1.29325	1.30525	1.31725
	2014.9	1.29333	1.30533	1.31733
	2014.9	1.2934	1.3054	1.3174
	2014.91	1.29348	1.30548	1.31748
	2014.91	1.29355	1.30555	1.31755
	2014.91	1.29363	1.30563	1.31763
	2014.92	1.2937	1.3057	1.3177
	2014.92	1.29378	1.30578	1.31778
	2014.92	1.29385	1.30585	1.31785
	2014.93	1.29393	1.30593	1.31793
	2014.93	1.294	1.306	1.318
	2014.93	1.29408	1.30608	1.31808
	2014.93	1.29415	1.30615	1.31815
	2014.94	1.29423	1.30623	1.31823
	2014.94	1.2943	1.3063	1.3183
	2014.94	1.29438	1.30638	1.31838
	2014.95	1.29445	1.30645	1.31845
	2014.95	1.29453	1.30653	1.31853
	2014.95	1.29461	1.30661	1.31861
	2014.96	1.29468	1.30668	1.31868
	2014.96	1.29476	1.30676	1.31875
	2014.96	1.29483	1.30683	1.31883
	2014.96	1.2949	1.3069	1.3189
	2014.97	1.29498	1.30698	1.31898
	2014.97	1.29506	1.30706	1.31906
	2014.97	1.29513	1.30713	1.31913
	2014.98	1.29521	1.30721	1.31921
	2014.98	1.29528	1.30728	1.31928
	2014.98	1.29536	1.30736	1.31936
	2014.99	1.29543	1.30743	1.31943
	2014.99	1.29551	1.30751	1.31951
	2014.99	1.29558	1.30758	1.31958
	2014.99	1.29566	1.30766	1.31966
	2015	1.29573	1.30773	1.31973
	2015	1.29581	1.30781	1.31981
	2015	1.29588	1.30788	1.31988
	2015.01	1.29596	1.30796	1.31996
	2015.01	1.29603	1.30803	1.32003
	2015.01	1.29611	1.30811	1.32011
	2015.02	1.29618	1.30818	1.32018
	2015.02	1.29626	1.30826	1.32026
	2015.02	1.29633	1.30833	1.32033
	2015.03	1.29641	1.30841	1.32041
	2015.03	1.29648	1.30848	1.32048
	2015.03	1.29656	1.30856	1.32056
	2015.03	1.29663	1.30863	1.32063
	2015.04	1.29671	1.30871	1.32071
	2015.04	1.29678	1.30878	1.32078
	2015.04	1.29686	1.30886	1.32086
	2015.05	1.29693	1.30893	1.32093
	2015.05	1.29701	1.30901	1.32101
	2015.05	1.29708	1.30908	1.32108
	2015.06	1.29716	1.30916	1.32116
	2015.06	1.29723	1.30923	1.32123
	2015.06	1.29731	1.30931	1.32131
	2015.06	1.29739	1.30939	1.32139
	2015.07	1.29746	1.30946	1.32146
	2015.07	1.29754	1.30953	1.32153
	2015.07	1.29761	1.30961	1.32161
	2015.08	1.29768	1.30968	1.32168
	2015.08	1.29776	1.30976	1.32176
	2015.08	1.29784	1.30984	1.32184
	2015.09	1.29791	1.30991	1.32191
	2015.09	1.29799	1.30999	1.32199
	2015.09	1.29806	1.31006	1.32206
	2015.09	1.29814	1.31014	1.32214
	2015.1	1.29821	1.31021	1.32221
	2015.1	1.29829	1.31029	1.32229
	2015.1	1.29836	1.31036	1.32236
	2015.11	1.29844	1.31044	1.32244
	2015.11	1.29851	1.31051	1.32251
	2015.11	1.29859	1.31059	1.32259
	2015.12	1.29866	1.31066	1.32266
	2015.12	1.29874	1.31074	1.32274
	2015.12	1.29881	1.31081	1.32281
	2015.12	1.29889	1.31089	1.32289
	2015.13	1.29896	1.31096	1.32296
	2015.13	1.29904	1.31104	1.32304
	2015.13	1.29911	1.31111	1.32311
	2015.14	1.29919	1.31119	1.32319
	2015.14	1.29926	1.31126	1.32326
	2015.14	1.29934	1.31134	1.32334
	2015.14	1.29941	1.31141	1.32341
	2015.15	1.29949	1.31149	1.32349
	2015.15	1.29956	1.31156	1.32356
	2015.15	1.29964	1.31164	1.32364
	2015.16	1.29971	1.31171	1.32371
	2015.16	1.29979	1.31179	1.32379
	2015.16	1.29986	1.31186	1.32386
	2015.17	1.29994	1.31194	1.32394
	2015.17	1.30001	1.31201	1.32401
	2015.17	1.30009	1.31209	1.32409
	2015.17	1.30016	1.31216	1.32416
	2015.18	1.30024	1.31224	1.32424
	2015.18	1.30031	1.31231	1.32431
	2015.18	1.30039	1.31239	1.32439
	2015.19	1.30046	1.31246	1.32446
	2015.19	1.30054	1.31254	1.32454
	2015.19	1.30061	1.31261	1.32461
	2015.2	1.30069	1.31269	1.32469
	2015.2	1.30076	1.31276	1.32476
	2015.2	1.30084	1.31284	1.32484
	2015.2	1.30091	1.31291	1.32491
	2015.21	1.30099	1.31299	1.32499
	2015.21	1.30106	1.31306	1.32506
	2015.21	1.30114	1.31314	1.32514
	2015.22	1.30121	1.31321	1.32521
	2015.22	1.30129	1.31329	1.32529
	2015.22	1.30137	1.31336	1.32536
	2015.23	1.30144	1.31344	1.32544
	2015.23	1.30151	1.31351	1.32551
	2015.23	1.30159	1.31359	1.32559
	2015.23	1.30167	1.31367	1.32567
	2015.24	1.30174	1.31374	1.32574
	2015.24	1.30181	1.31381	1.32581
	2015.24	1.30189	1.31389	1.32589
	2015.25	1.30197	1.31397	1.32597
	2015.25	1.30204	1.31404	1.32604
	2015.25	1.30211	1.31411	1.32611
	2015.26	1.30219	1.31419	1.32619
	2015.26	1.30227	1.31427	1.32627
	2015.26	1.30234	1.31434	1.32634
	2015.27	1.30242	1.31441	1.32641
	2015.27	1.30249	1.31449	1.32649
	2015.27	1.30256	1.31456	1.32656
	2015.27	1.30264	1.31464	1.32664
	2015.28	1.30272	1.31472	1.32672
	2015.28	1.30279	1.31479	1.32679
	2015.28	1.30287	1.31487	1.32687
	2015.29	1.30294	1.31494	1.32694
	2015.29	1.30302	1.31502	1.32702
	2015.29	1.30309	1.31509	1.32709
	2015.3	1.30317	1.31517	1.32717
	2015.3	1.30324	1.31524	1.32724
	2015.3	1.30332	1.31532	1.32732
	2015.3	1.30339	1.31539	1.32739
	2015.31	1.30347	1.31547	1.32747
	2015.31	1.30354	1.31554	1.32754
	2015.31	1.30362	1.31562	1.32762
	2015.32	1.30369	1.31569	1.32769
	2015.32	1.30377	1.31577	1.32777
	2015.32	1.30384	1.31584	1.32784
	2015.33	1.30392	1.31592	1.32792
	2015.33	1.30399	1.31599	1.32799
	2015.33	1.30407	1.31607	1.32807
	2015.33	1.30414	1.31614	1.32814
	2015.34	1.30422	1.31622	1.32822
	2015.34	1.30429	1.31629	1.32829
	2015.34	1.30437	1.31637	1.32837
	2015.35	1.30444	1.31644	1.32844
	2015.35	1.30452	1.31652	1.32852
	2015.35	1.30459	1.31659	1.32859
	2015.36	1.30467	1.31667	1.32867
	2015.36	1.30474	1.31674	1.32874
	2015.36	1.30482	1.31682	1.32882
	2015.36	1.30489	1.31689	1.32889
	2015.37	1.30497	1.31697	1.32897
	2015.37	1.30504	1.31704	1.32904
	2015.37	1.30512	1.31712	1.32912
	2015.38	1.30519	1.31719	1.32919
	2015.38	1.30527	1.31727	1.32927
	2015.38	1.30534	1.31734	1.32934
	2015.38	1.30542	1.31742	1.32942
	2015.39	1.30549	1.31749	1.32949
	2015.39	1.30557	1.31757	1.32957
	2015.39	1.30564	1.31764	1.32964
	2015.4	1.30572	1.31772	1.32972
	2015.4	1.30579	1.31779	1.32979
	2015.4	1.30587	1.31787	1.32987
	2015.41	1.30594	1.31794	1.32994
	2015.41	1.30602	1.31802	1.33002
	2015.41	1.30609	1.31809	1.33009
	2015.41	1.30617	1.31817	1.33017
	2015.42	1.30624	1.31824	1.33024
	2015.42	1.30632	1.31832	1.33032
	2015.42	1.30639	1.31839	1.33039
	2015.43	1.30647	1.31847	1.33047
	2015.43	1.30654	1.31854	1.33054
	2015.43	1.30662	1.31862	1.33062
	2015.44	1.30669	1.31869	1.33069
	2015.44	1.30677	1.31877	1.33077
	2015.44	1.30684	1.31884	1.33084
	2015.44	1.30692	1.31892	1.33092
	2015.45	1.30699	1.31899	1.33099
	2015.45	1.30707	1.31907	1.33107
	2015.45	1.30714	1.31914	1.33114
	2015.46	1.30722	1.31922	1.33122
	2015.46	1.30729	1.31929	1.33129
	2015.46	1.30737	1.31937	1.33137
	2015.47	1.30744	1.31944	1.33144
	2015.47	1.30752	1.31952	1.33152
	2015.47	1.30759	1.31959	1.33159
	2015.47	1.30767	1.31967	1.33167
	2015.48	1.30774	1.31974	1.33174
	2015.48	1.30782	1.31982	1.33182
	2015.48	1.30789	1.31989	1.33189
	2015.49	1.30797	1.31997	1.33197
	2015.49	1.30804	1.32004	1.33204
	2015.49	1.30812	1.32012	1.33212
	2015.5	1.30819	1.32019	1.33219
	2015.5	1.30827	1.32027	1.33227
	2015.5	1.30834	1.32034	1.33234
	2015.51	1.30842	1.32042	1.33242
	2015.51	1.30849	1.32049	1.33249
	2015.51	1.30857	1.32057	1.33257
	2015.51	1.30864	1.32064	1.33264
	2015.52	1.30872	1.32072	1.33272
	2015.52	1.30879	1.32079	1.33279
	2015.52	1.30887	1.32087	1.33287
	2015.53	1.30894	1.32094	1.33294
	2015.53	1.30902	1.32102	1.33302
	2015.53	1.30909	1.32109	1.33309
	2015.54	1.30917	1.32117	1.33317
	2015.54	1.30924	1.32124	1.33324
	2015.54	1.30932	1.32132	1.33332
	2015.54	1.30939	1.32139	1.33339
	2015.55	1.30947	1.32146	1.33346
	2015.55	1.30954	1.32154	1.33354
	2015.55	1.30961	1.32161	1.33361
	2015.56	1.30969	1.32169	1.33369
	2015.56	1.30977	1.32177	1.33377
	2015.56	1.30984	1.32184	1.33384
	2015.57	1.30991	1.32191	1.33391
	2015.57	1.30999	1.32199	1.33399
	2015.57	1.31007	1.32207	1.33407
	2015.57	1.31014	1.32214	1.33414
	2015.58	1.31021	1.32221	1.33421
	2015.58	1.31029	1.32229	1.33429
	2015.58	1.31037	1.32237	1.33437
	2015.59	1.31044	1.32244	1.33444
	2015.59	1.31052	1.32252	1.33451
	2015.59	1.31059	1.32259	1.33459
	2015.6	1.31066	1.32266	1.33466
	2015.6	1.31074	1.32274	1.33474
	2015.6	1.31081	1.32281	1.33481
	2015.6	1.31089	1.32289	1.33489
	2015.61	1.31096	1.32296	1.33496
	2015.61	1.31104	1.32304	1.33504
	2015.61	1.31111	1.32311	1.33511
	2015.62	1.31119	1.32319	1.33519
	2015.62	1.31126	1.32326	1.33526
	2015.62	1.31134	1.32334	1.33534
	2015.62	1.31141	1.32341	1.33541
	2015.63	1.31149	1.32349	1.33549
	2015.63	1.31156	1.32356	1.33556
	2015.63	1.31164	1.32364	1.33564
	2015.64	1.31171	1.32371	1.33571
	2015.64	1.31179	1.32379	1.33579
	2015.64	1.31186	1.32386	1.33586
	2015.65	1.31194	1.32394	1.33594
	2015.65	1.31201	1.32401	1.33601
	2015.65	1.31209	1.32409	1.33609
	2015.65	1.31216	1.32416	1.33616
	2015.66	1.31224	1.32424	1.33624
	2015.66	1.31231	1.32431	1.33631
	2015.66	1.31239	1.32439	1.33639
	2015.67	1.31246	1.32446	1.33646
	2015.67	1.31254	1.32454	1.33654
	2015.67	1.31261	1.32461	1.33661
	2015.68	1.31269	1.32469	1.33669
	2015.68	1.31276	1.32476	1.33676
	2015.68	1.31284	1.32484	1.33684
	2015.68	1.31291	1.32491	1.33691
	2015.69	1.31299	1.32499	1.33699
	2015.69	1.31306	1.32506	1.33706
	2015.69	1.31314	1.32514	1.33714
	2015.7	1.31321	1.32521	1.33721
	2015.7	1.31329	1.32529	1.33729
	2015.7	1.31336	1.32536	1.33736
	2015.71	1.31344	1.32544	1.33744
	2015.71	1.31351	1.32551	1.33751
	2015.71	1.31359	1.32559	1.33759
	2015.71	1.31366	1.32566	1.33766
	2015.72	1.31374	1.32574	1.33774
	2015.72	1.31381	1.32581	1.33781
	2015.72	1.31389	1.32589	1.33789
	2015.73	1.31396	1.32596	1.33796
	2015.73	1.31404	1.32604	1.33804
	2015.73	1.31411	1.32611	1.33811
	2015.74	1.31418	1.32618	1.33818
	2015.74	1.31426	1.32626	1.33826
	2015.74	1.31434	1.32634	1.33834
	2015.74	1.31441	1.32641	1.33841
	2015.75	1.31448	1.32648	1.33848
	2015.75	1.31456	1.32656	1.33856
	2015.75	1.31463	1.32664	1.33864
	2015.76	1.31471	1.32671	1.33871
	2015.76	1.31478	1.32678	1.33878
	2015.76	1.31486	1.32686	1.33886
	2015.77	1.31493	1.32693	1.33893
	2015.77	1.31501	1.32701	1.33901
	2015.77	1.31508	1.32708	1.33908
	2015.78	1.31516	1.32716	1.33916
	2015.78	1.31523	1.32723	1.33923
	2015.78	1.31531	1.32731	1.33931
	2015.78	1.31538	1.32738	1.33938
	2015.79	1.31546	1.32746	1.33946
	2015.79	1.31553	1.32753	1.33953
	2015.79	1.31561	1.32761	1.33961
	2015.8	1.31568	1.32768	1.33968
	2015.8	1.31576	1.32776	1.33976
	2015.8	1.31583	1.32783	1.33983
	2015.81	1.31591	1.32791	1.33991
	2015.81	1.31598	1.32798	1.33998
	2015.81	1.31606	1.32806	1.34006
	2015.81	1.31613	1.32813	1.34013
	2015.82	1.31621	1.32821	1.34021
	2015.82	1.31628	1.32828	1.34028
	2015.82	1.31636	1.32836	1.34036
	2015.83	1.31643	1.32843	1.34043
	2015.83	1.31651	1.32851	1.34051
	2015.83	1.31658	1.32858	1.34058
	2015.84	1.31666	1.32866	1.34066
	2015.84	1.31673	1.32873	1.34073
	2015.84	1.31681	1.32881	1.34081
	2015.84	1.31688	1.32888	1.34088
	2015.85	1.31696	1.32896	1.34095
	2015.85	1.31703	1.32903	1.34103
	2015.85	1.3171	1.3291	1.3411
	2015.86	1.31718	1.32918	1.34118
	2015.86	1.31726	1.32926	1.34126
	2015.86	1.31733	1.32933	1.34133
	2015.87	1.3174	1.3294	1.3414
	2015.87	1.31748	1.32948	1.34148
	2015.87	1.31755	1.32955	1.34155
	2015.87	1.31763	1.32963	1.34163
	2015.88	1.3177	1.3297	1.3417
	2015.88	1.31778	1.32978	1.34178
	2015.88	1.31785	1.32985	1.34185
	2015.89	1.31793	1.32993	1.34193
	2015.89	1.318	1.33	1.342
	2015.89	1.31808	1.33008	1.34208
	2015.89	1.31815	1.33015	1.34215
	2015.9	1.31823	1.33023	1.34223
	2015.9	1.3183	1.3303	1.3423
	2015.9	1.31838	1.33038	1.34238
	2015.91	1.31845	1.33045	1.34245
	2015.91	1.31853	1.33053	1.34253
	2015.91	1.3186	1.3306	1.3426
	2015.92	1.31868	1.33068	1.34268
	2015.92	1.31875	1.33075	1.34275
	2015.92	1.31883	1.33083	1.34283
	2015.92	1.3189	1.3309	1.3429
	2015.93	1.31898	1.33098	1.34298
	2015.93	1.31905	1.33105	1.34305
	2015.93	1.31913	1.33112	1.34312
	2015.94	1.3192	1.3312	1.3432
	2015.94	1.31927	1.33127	1.34327
	2015.94	1.31935	1.33135	1.34335
	2015.95	1.31943	1.33143	1.34343
	2015.95	1.3195	1.3315	1.3435
	2015.95	1.31957	1.33157	1.34357
	2015.95	1.31965	1.33165	1.34365
	2015.96	1.31972	1.33172	1.34372
	2015.96	1.3198	1.3318	1.3438
	2015.96	1.31987	1.33187	1.34387
	2015.97	1.31995	1.33195	1.34395
	2015.97	1.32002	1.33202	1.34402
	2015.97	1.3201	1.3321	1.3441
	2015.98	1.32017	1.33217	1.34417
	2015.98	1.32025	1.33225	1.34425
	2015.98	1.32032	1.33232	1.34432
	2015.98	1.3204	1.3324	1.3444
	2015.99	1.32047	1.33247	1.34447
	2015.99	1.32055	1.33255	1.34455
	2015.99	1.32062	1.33262	1.34462
[truncated: 6,335 more rows]
