# Supplementary material for: Modeling the impact of COVID-19 on future tuberculosis burden
Source: Commun Med (Lond). 2022 Jun 29;2:77. doi: 10.1038/s43856-022-00145-0 (PMC9243113; doi:10.1038/s43856-022-00145-0)
Supplement: Supplementary file 7 — Supplementary Data 5 [file 43856_2022_145_MOESM7_ESM.xlsx]

## Sheet: Sheet1
	India				Indonesia				Kenya				Pakistan
	Span	Cut intensity	Mortality change (%)		Span	Cut intensity	Mortality change (%)		Span	Cut intensity	Mortality change (%)		Span	Cut intensity	Mortality change (%)
	0.0	1000	1.2876081e+00		0.0	1000	2.9349927117		0.0	1000	0.72309223023		0.0	1000	1.60247664214
	0.0	1025	1.2876081e+00		0.0	1025	2.9349927117		0.0	1025	0.72309223023		0.0	1025	1.60247664214
	0.0	1050	1.2876081e+00		0.0	1050	2.9349927117		0.0	1050	0.72309223023		0.0	1050	1.60247664214
	0.0	1075	1.2876081e+00		0.0	1075	2.9349927117		0.0	1075	0.72309223023		0.0	1075	1.60247664214
	0.0	1100	1.2876081e+00		0.0	1100	2.9349927117		0.0	1100	0.72309223023		0.0	1100	1.60247664214
	0.0	1125	1.2876081e+00		0.0	1125	2.9349927117		0.0	1125	0.72309223023		0.0	1125	1.60247664214
	0.0	1150	1.2876081e+00		0.0	1150	2.9349927117		0.0	1150	0.72309223023		0.0	1150	1.60247664214
	0.0	1175	1.2876081e+00		0.0	1175	2.9349927117		0.0	1175	0.72309223023		0.0	1175	1.60247664214
	0.0	1200	1.2876081e+00		0.0	1200	2.9349927117		0.0	1200	0.72309223023		0.0	1200	1.60247664214
	0.0	1225	1.2876081e+00		0.0	1225	2.9349927117		0.0	1225	0.72309223023		0.0	1225	1.60247664214
	0.0	1250	1.2876081e+00		0.0	1250	2.9349927117		0.0	1250	0.72309223023		0.0	1250	1.60247664214
	0.0	1275	1.2876081e+00		0.0	1275	2.9349927117		0.0	1275	0.72309223023		0.0	1275	1.60247664214
	0.0	1300	1.2876081e+00		0.0	1300	2.9349927117		0.0	1300	0.72309223023		0.0	1300	1.60247664214
	0.0	1325	1.2876081e+00		0.0	1325	2.9349927117		0.0	1325	0.72309223023		0.0	1325	1.60247664214
	0.0	1350	1.2876081e+00		0.0	1350	2.9349927117		0.0	1350	0.72309223023		0.0	1350	1.60247664214
	0.0	1375	1.2876081e+00		0.0	1375	2.9349927117		0.0	1375	0.72309223023		0.0	1375	1.60247664214
	0.0	1400	1.2876081e+00		0.0	1400	2.9349927117		0.0	1400	0.72309223023		0.0	1400	1.60247664214
	0.0	1425	1.2876081e+00		0.0	1425	2.9349927117		0.0	1425	0.72309223023		0.0	1425	1.60247664214
	0.0	1450	1.2876081e+00		0.0	1450	2.9349927117		0.0	1450	0.72309223023		0.0	1450	1.60247664214
	0.0	1475	1.2876081e+00		0.0	1475	2.9349927117		0.0	1475	0.72309223023		0.0	1475	1.60247664214
	0.0	1500	1.2876081e+00		0.0	1500	2.9349927117		0.0	1500	0.72309223023		0.0	1500	1.60247664214
	0.2	1000	1.2876081e+00		0.2	1000	2.9349927117		0.2	1000	0.72309223023		0.2	1000	1.60247664214
	0.2	1025	1.2767795e+00		0.2	1025	2.9185730469		0.2	1025	0.71506995295		0.2	1025	1.58919782481
	0.2	1050	1.2606204e+00		0.2	1050	2.8940935796		0.2	1050	0.70306810995		0.2	1050	1.56948674696
	0.2	1075	1.2499032e+00		0.2	1075	2.8778733569		0.2	1075	0.69508787745		0.2	1075	1.55648266737
	0.2	1100	1.2339104e+00		0.2	1100	2.8536911385		0.2	1100	0.68314893326		0.2	1100	1.53717903330
	0.2	1125	1.2233035e+00		0.2	1125	2.8376678133		0.2	1125	0.67521052134		0.2	1125	1.52444350841
	0.2	1150	1.2074751e+00		0.2	1150	2.8137790517		0.2	1150	0.66333414055		0.2	1150	1.50553815235
	0.2	1175	1.1917446e+00		0.2	1175	2.7900645644		0.2	1175	0.65149513754		0.2	1175	1.48686745268
	0.2	1200	1.1813117e+00		0.2	1200	2.7743510646		0.2	1200	0.64362317517		0.2	1200	1.47454911335
	0.2	1225	1.1657429e+00		0.2	1225	2.7509240686		0.2	1225	0.63184620259		0.2	1225	1.45626246907
	0.2	1250	1.1554171e+00		0.2	1250	2.7354010036		0.2	1250	0.62401548340		0.2	1250	1.44419727515
	0.2	1275	1.1451339e+00		0.2	1275	2.7199534309		0.2	1275	0.61620119983		0.2	1275	1.43223174165
	0.2	1300	1.1297885e+00		0.2	1300	2.6969227752		0.2	1300	0.60451051445		0.2	1300	1.41446833791
	0.2	1325	1.1196109e+00		0.2	1325	2.6816622471		0.2	1325	0.59673716644		0.2	1325	1.40274803575
	0.2	1350	1.1044229e+00		0.2	1350	2.6589103649		0.2	1350	0.58510772044		0.2	1350	1.38534833503
	0.2	1375	1.0893287e+00		0.2	1375	2.6363240385		0.2	1375	0.57351486115		0.2	1375	1.36816293374
	0.2	1400	1.0793176e+00		0.2	1400	2.6213578360		0.2	1400	0.56580655634		0.2	1400	1.35682362527
	0.2	1425	1.0643782e+00		0.2	1425	2.5990446210		0.2	1425	0.55427441461		0.2	1425	1.33998898450
	0.2	1450	1.0544698e+00		0.2	1450	2.5842593289		0.2	1450	0.54660648006		0.2	1450	1.32888088501
	0.2	1475	1.0396834e+00		0.2	1475	2.5622157461		0.2	1475	0.53513473198		0.2	1475	1.31238915995
	0.2	1500	1.0298765e+00		0.2	1500	2.5476090601		0.2	1500	0.52750695231		0.2	1500	1.30150710081
	0.4	1000	1.2876081e+00		0.4	1000	2.9349927117		0.4	1000	0.72309223023		0.4	1000	1.60247664214
	0.4	1025	1.2661519e+00		0.4	1025	2.9029385914		0.4	1025	0.70714151851		0.4	1025	1.57604764713
	0.4	1050	1.2342733e+00		0.4	1050	2.8553913237		0.4	1050	0.68333537717		0.4	1050	1.53710801239
	0.4	1075	1.2132227e+00		0.4	1075	2.8240450521		0.4	1075	0.66754417755		0.4	1075	1.51160847823
	0.4	1100	1.1819461e+00		0.4	1100	2.7775466750		0.4	1100	0.64397605573		0.4	1100	1.47403439471
	0.4	1125	1.1612927e+00		0.4	1125	2.7468911764		0.4	1125	0.62834270744		0.4	1125	1.44942652759
	0.4	1150	1.1306059e+00		0.4	1150	2.7014163984		0.4	1150	0.60501012700		0.4	1150	1.41316255220
	0.4	1175	1.1002670e+00		0.4	1175	2.6565439033		0.4	1175	0.58181769261		0.4	1175	1.37765903716
	0.4	1200	1.0802322e+00		0.4	1200	2.6269591851		0.4	1200	0.56643349514		0.4	1200	1.35440330618
	0.4	1225	1.0504638e+00		0.4	1225	2.5830711304		0.4	1225	0.54347269066		0.4	1225	1.32012616277
	0.4	1250	1.0308054e+00		0.4	1250	2.5541347587		0.4	1250	0.52824210701		0.4	1250	1.29767135331
	0.4	1275	1.0112954e+00		0.4	1275	2.5254533388		0.4	1275	0.51307252015		0.4	1275	1.27552781479
	0.4	1300	9.8230587e-01		0.4	1300	2.4829038490		0.4	1300	0.49043195169		0.4	1300	1.24288509108
	0.4	1325	9.6316145e-01		0.4	1325	2.4548490606		0.4	1325	0.47541374428		0.4	1325	1.22149777721
	0.4	1350	9.3471469e-01		0.4	1350	2.4132281667		0.4	1350	0.45299906008		0.4	1350	1.18996645125
	0.4	1375	9.0658822e-01		0.4	1375	2.3721536967		0.4	1375	0.43071877605		0.4	1375	1.15908051803
	0.4	1400	8.8801322e-01		0.4	1400	2.3450703783		0.4	1400	0.41593950446		0.4	1400	1.13884074091
	0.4	1425	8.6041181e-01		0.4	1425	2.3048891135		0.4	1425	0.39388135380		0.4	1425	1.10899605993
	0.4	1450	8.4218326e-01		0.4	1450	2.2783940828		0.4	1450	0.37924939811		0.4	1450	1.08943649082
	0.4	1475	8.1509616e-01		0.4	1475	2.2390846199		0.4	1475	0.35741106826		0.4	1475	1.06059166743
	0.4	1500	7.9720696e-01		0.4	1500	2.2131637873		0.4	1500	0.34292489484		0.4	1500	1.04168531069
	0.6	1000	1.2876081e+00		0.6	1000	2.9349927117		0.6	1000	0.72309223023		0.6	1000	1.60247664214
	0.6	1025	1.2558459e+00		0.6	1025	2.8881019934		0.6	1025	0.69941577056		0.6	1025	1.56320820373
	0.6	1050	1.2088283e+00		0.6	1050	2.8188364427		0.6	1050	0.66415573743		0.6	1050	1.50566497528
	0.6	1075	1.1778946e+00		0.6	1075	2.7733616277		0.6	1075	0.64081761191		0.6	1075	1.46818539835
	0.6	1100	1.1321015e+00		0.6	1100	2.7061834347		0.6	1100	0.60606121411		0.6	1100	1.41325050261
	0.6	1125	1.1019722e+00		0.6	1125	2.6620762723		0.6	1125	0.58305628673		0.6	1125	1.37746128080
	0.6	1150	1.0573679e+00		0.6	1150	2.5969143729		0.6	1150	0.54879587958		0.6	1150	1.32499150552
	0.6	1175	1.0134601e+00		0.6	1175	2.5329292051		0.6	1175	0.51482944626		0.6	1175	1.27393568909
	0.6	1200	9.8456913e-01		0.6	1200	2.4909142301		0.6	1200	0.49234714936		0.6	1200	1.24066090228
	0.6	1225	9.4179507e-01		0.6	1225	2.4288369254		0.6	1225	0.45886471860		0.6	1225	1.19185886007
	0.6	1250	9.1364884e-01		0.6	1250	2.3880721100		0.6	1250	0.43670263223		0.6	1250	1.16004531341
	0.6	1275	8.8579439e-01		0.6	1275	2.3477954285		0.6	1275	0.41466726572		0.6	1275	1.12879394649
	0.6	1300	8.4455234e-01		0.6	1300	2.2882810953		0.6	1300	0.38185012734		0.6	1300	1.08294418838
	0.6	1325	8.1741247e-01		0.6	1325	2.2491957827		0.6	1325	0.36012819158		0.6	1325	1.05304516994
	0.6	1350	7.7722664e-01		0.6	1350	2.1914381023		0.6	1350	0.32777762132		0.6	1350	1.00916898969
	0.6	1375	7.3765976e-01		0.6	1375	2.1347058607		0.6	1375	0.29570358886		0.6	1375	0.96642611737
	0.6	1400	7.1162037e-01		0.6	1400	2.0974437399		0.6	1400	0.27447328554		0.6	1400	0.93854243033
	0.6	1425	6.7306116e-01		0.6	1425	2.0423744543		0.6	1425	0.24285455325		0.6	1425	0.89760805589
	0.6	1450	6.4768375e-01		0.6	1450	2.0062021745		0.6	1450	0.22192547326		0.6	1450	0.87089776131
	0.6	1475	6.1010308e-01		0.6	1475	1.9527399977		0.6	1475	0.19075513930		0.6	1475	0.83167661472
	0.6	1500	5.8536853e-01		0.6	1500	1.9176209990		0.6	1500	0.17012271694		0.6	1500	0.80607810574
	0.8	1000	1.2876081e+00		0.8	1000	2.9349927117		0.8	1000	0.72309223023		0.8	1000	1.60247664214
	0.8	1025	1.2456769e+00		0.8	1025	2.8736894009		0.8	1025	0.69176807784		0.8	1025	1.55046958643
	0.8	1050	1.1838034e+00		0.8	1050	2.7834538327		0.8	1050	0.64521239583		0.8	1050	1.47457642494
	0.8	1075	1.1432245e+00		0.8	1075	2.7244197812		0.8	1075	0.61445964824		0.8	1075	1.42534763360
	0.8	1100	1.0833415e+00		0.8	1100	2.6375142299		0.8	1100	0.56875257827		0.8	1100	1.35348030132
	0.8	1125	1.0440648e+00		0.8	1125	2.5806520135		0.8	1125	0.53855996215		0.8	1125	1.30684440649
	0.8	1150	9.8609852e-01		0.8	1150	2.4969337443		0.8	1150	0.49368476543		0.8	1150	1.23873550439
	0.8	1175	9.2924808e-01		0.8	1175	2.4150620754		0.8	1175	0.44930079867		0.8	1175	1.17276171299
	0.8	1200	8.9195538e-01		0.8	1200	2.3614832653		0.8	1200	0.41998150978		0.8	1200	1.12992323490
	0.8	1225	8.3690964e-01		0.8	1225	2.2825840266		0.8	1225	0.37640333321		0.8	1225	1.06732103695
	0.8	1250	8.0079769e-01		0.8	1250	2.2309442069		0.8	1250	0.34761591721		0.8	1250	1.02665592912
	0.8	1275	7.6514579e-01		0.8	1275	2.1800567376		0.8	1275	0.31903830509		0.8	1275	0.98682030663
	0.8	1300	7.1251563e-01		0.8	1300	2.1051080073		0.8	1300	0.27656163604		0.8	1300	0.92857475570
	0.8	1325	6.7798420e-01		0.8	1325	2.0560454389		0.8	1325	0.24850128945		0.8	1325	0.89071910819
	0.8	1350	6.2700370e-01		0.8	1350	1.9837756543		0.8	1350	0.20679284623		0.8	1350	0.83534732174
	0.8	1375	5.7698389e-01		0.8	1375	1.9130587182		0.8	1375	0.16553806248		0.8	1375	0.78161155112
	0.8	1400	5.4416058e-01		0.8	1400	1.8667572314		0.8	1400	0.13828424886		0.8	1400	0.74666557027
	0.8	1425	4.9569509e-01		0.8	1425	1.7985411154		0.8	1425	0.09777364997		0.8	1425	0.69551873900
	0.8	1450	4.6388894e-01		0.8	1450	1.7538714869		0.8	1450	0.07101105572		0.8	1450	0.66224385278
	0.8	1475	4.1692122e-01		0.8	1475	1.6880514274		0.8	1475	0.03123000966		0.8	1475	0.61352458637
	0.8	1500	3.8609529e-01		0.8	1500	1.6449454233		0.8	1500	0.00494897912		0.8	1500	0.58181716189
	1.0	1000	1.2876081e+00		1.0	1000	2.9349927117		1.0	1000	0.72309223023		1.0	1000	1.60247664214
	1.0	1025	1.2356266e+00		1.0	1025	2.8596071765		1.0	1025	0.68419389823		1.0	1025	1.53781881139
	1.0	1050	1.1591357e+00		1.0	1050	2.7489798456		1.0	1050	0.62648901177		1.0	1050	1.44377542040
	1.0	1075	1.1091086e+00		1.0	1075	2.6768228919		1.0	1075	0.58844264960		1.0	1075	1.38297034775
	1.0	1100	1.0354838e+00		1.0	1100	2.5709137461		1.0	1100	0.53200024660		1.0	1100	1.29448110940
	1.0	1125	9.8732472e-01		1.0	1125	2.5018213042		1.0	1125	0.49478534616		1.0	1125	1.23723511451
	1.0	1150	9.1643944e-01		1.0	1150	2.4003911357		1.0	1150	0.43957504851		1.0	1150	1.15387922732
	1.0	1175	8.4713969e-01		1.0	1175	2.3015390602		1.0	1175	0.38508974710		1.0	1175	1.07341676557
	1.0	1200	8.0179986e-01		1.0	1200	2.2370310137		1.0	1200	0.34916379457		1.0	1200	1.02131764405
	1.0	1225	7.3504967e-01		1.0	1225	2.1423023355		1.0	1225	0.29586355453		1.0	1225	0.94539004327
	1.0	1250	6.9137193e-01		1.0	1250	2.0804733733		1.0	1250	0.26071809410		1.0	1250	0.89620066238
	1.0	1275	6.4833854e-01		1.0	1275	2.0196781640		1.0	1275	0.22587955889		1.0	1275	0.84811476517
	1.0	1300	5.8497179e-01		1.0	1300	1.9303779927		1.0	1300	0.17419075829		1.0	1300	0.77798369112
	1.0	1325	5.4350000e-01		1.0	1325	1.8720766388		1.0	1325	0.14010661965		1.0	1325	0.73251583593
	1.0	1350	4.8242430e-01		1.0	1350	1.7864232973		1.0	1350	0.08953577060		1.0	1350	0.66616844906
	1.0	1375	4.2267536e-01		1.0	1375	1.7028708448		1.0	1375	0.03962279108		1.0	1375	0.60196068938
	1.0	1400	3.8356267e-01		1.0	1400	1.6483052880		1.0	1400	0.00670825774		1.0	1400	0.56029864526
	1.0	1425	3.2594849e-01		1.0	1425	1.5681158597		1.0	1425	-0.04212931104		1.0	1425	0.49945512774
	1.0	1450	2.8822801e-01		1.0	1450	1.5157365328		1.0	1450	-0.07433553853		1.0	1450	0.45995608662
	1.0	1475	2.3265687e-01		1.0	1475	1.4387452243		1.0	1475	-0.12212342784		1.0	1475	0.40224270788
	1.0	1500	1.9626892e-01		1.0	1500	1.3884452170		1.0	1500	-0.15363828907		1.0	1500	0.36475716889
	1.2	1000	1.2876081e+00		1.2	1000	2.9349927117		1.2	1000	0.72309223023		1.2	1000	1.60247664214
	1.2	1025	1.2258271e+00		1.2	1025	2.8459920982		1.2	1025	0.67679999798		1.2	1025	1.52542888706
	1.2	1050	1.1351355e+00		1.2	1050	2.7157243776		1.2	1050	0.60824456948		1.2	1050	1.41366157029
	1.2	1075	1.0759628e+00		1.2	1075	2.6309754902		1.2	1075	0.56312176513		1.2	1075	1.34158375501
	1.2	1100	9.8908338e-01		1.2	1100	2.5068983400		1.2	1100	0.49629560878		1.2	1100	1.23695081780
	1.2	1125	9.3238699e-01		1.2	1125	2.4261555948		1.2	1125	0.45230930119		1.2	1125	1.16942564456
	1.2	1150	8.4912736e-01		1.2	1150	2.3079125515		1.2	1150	0.38716374886		1.2	1150	1.07133256668
	1.2	1175	7.6795171e-01		1.2	1175	2.1930083548		1.2	1175	0.32300379314		1.2	1175	0.97690235995
	1.2	1200	7.1496106e-01		1.2	1200	2.1182032408		1.2	1200	0.28076978106		1.2	1200	0.91589364619
	1.2	1225	6.3711927e-01		1.2	1225	2.0086092785		1.2	1225	0.21821550873		1.2	1225	0.82716975064
	1.2	1250	5.8629506e-01		1.2	1250	1.9372423497		1.2	1250	0.17703681745		1.2	1250	0.76980894202
	1.2	1275	5.3630696e-01		1.2	1275	1.8671956626		1.2	1275	0.13627192072		1.2	1275	0.71382459115
	1.2	1300	4.6285586e-01		1.2	1300	1.7645351456		1.2	1300	0.07589022282		1.2	1300	0.63233201567
	1.2	1325	4.1488531e-01		1.2	1325	1.6976584463		1.2	1325	0.03613946782		1.2	1325	0.57959779129
	1.2	1350	3.4438503e-01		1.2	1350	1.5996179980		1.2	1350	-0.02274245136		1.2	1350	0.50278679008
	1.2	1375	2.7558515e-01		1.2	1375	1.5042249938		1.2	1375	-0.08074471609		1.2	1375	0.42860940675
	1.2	1400	2.3063826e-01		1.2	1400	1.4420563063		1.2	1400	-0.11893153112		1.2	1400	0.38056017520
	1.2	1425	1.6456115e-01		1.2	1425	1.3508793172		1.2	1425	-0.17550053616		1.2	1425	0.31050340450
	1.2	1450	1.2138461e-01		1.2	1450	1.2914425698		1.2	1450	-0.21274528243		1.2	1450	0.26509552248
	1.2	1475	5.7897747e-02		1.2	1475	1.2042493506		1.2	1475	-0.26792102383		1.2	1475	0.19885002071
	1.2	1500	1.6405655e-02		1.2	1500	1.1473945907		1.2	1500	-0.30424997181		1.2	1500	0.15588681068
	1.4	1000	1.2876081e+00		1.4	1000	2.9349927117		1.4	1000	0.72309223023		1.4	1000	1.60247664214
	1.4	1025	1.2161161e+00		1.4	1025	2.8325854261		1.4	1025	0.66946927356		1.4	1025	1.51309830564
	1.4	1050	1.1113949e+00		1.4	1050	2.6830378654		1.4	1050	0.59018597178		1.4	1050	1.38373182969
	1.4	1075	1.0432137e+00		1.4	1075	2.5859657550		1.4	1075	0.53808626377		1.4	1075	1.30048466014
	1.4	1100	9.4331672e-01		1.4	1100	2.4441604609		1.4	1100	0.46105090039		1.4	1100	1.17988796484
	1.4	1125	8.7825971e-01		1.4	1125	2.3520821050		1.4	1125	0.41042558504		1.4	1125	1.10221735677
	1.4	1150	7.8291570e-01		1.4	1150	2.2175255441		1.4	1150	0.33556611866		1.4	1150	0.98960419579
	1.4	1175	6.9018042e-01		1.4	1175	2.0870960475		1.4	1175	0.26197862216		1.4	1175	0.88143882443
	1.4	1200	6.2976258e-01		1.4	1200	2.0023576241		1.4	1200	0.21361479617		1.4	1200	0.81168208182
	1.4	1225	5.4118117e-01		1.4	1225	1.8784591314		1.4	1225	0.14209293689		1.4	1225	0.71041132798
	1.4	1250	4.8345479e-01		1.4	1250	1.7979361738		1.4	1250	0.09508403204		1.4	1250	0.64504876386
	1.4	1275	4.2676299e-01		1.4	1275	1.7190249716		1.4	1275	0.04860491874		1.4	1275	0.58133739593
	1.4	1300	3.4361474e-01		1.4	1300	1.6035914812		1.4	1300	-0.02013527818		1.4	1300	0.48874227087
	1.4	1325	2.8940957e-01		1.4	1325	1.5285341101		1.4	1325	-0.06531953336		1.4	1325	0.42891463671
	1.4	1350	2.0988810e-01		1.4	1350	1.4187008243		1.4	1350	-0.13214857119		1.4	1350	0.34189867754
	1.4	1375	1.3244736e-01		1.4	1375	1.3120616862		1.4	1375	-0.19786019017		1.4	1375	0.25800812569
	1.4	1400	8.1942342e-02		1.4	1400	1.2426849428		1.4	1400	-0.24105774043		1.4	1400	0.20374086837
	1.4	1425	7.8190211e-03		1.4	1425	1.1411094797		1.4	1425	-0.30495436522		1.4	1425	0.12472116233
	1.4	1450	-4.0534753e-02		1.4	1450	1.0750047858		1.4	1450	-0.34696125652		1.4	1450	0.07356869613
	1.4	1475	-1.1151878e-01		1.4	1475	0.9781876095		1.4	1475	-0.40910037511		1.4	1475	-0.00096694319
	1.4	1500	-1.5783639e-01		1.4	1500	0.9151585111		1.4	1500	-0.44995428365		1.4	1500	-0.04924964794
	1.6	1000	1.2876081e+00		1.6	1000	2.9349927117		1.6	1000	0.72309223023		1.6	1000	1.60247664214
	1.6	1025	1.2064846e+00		1.6	1025	2.8193530194		1.6	1025	0.66219884240		1.6	1025	1.50081622318
	1.6	1050	1.0878846e+00		1.6	1050	2.6508256197		1.6	1050	0.57230325298		1.6	1050	1.35395201156
	1.6	1075	1.0108144e+00		1.6	1075	2.5416527242		1.6	1075	0.51331958231		1.6	1075	1.25961916890
	1.6	1100	8.9810383e-01		1.6	1100	2.3824814387		1.6	1100	0.42623679703		1.6	1100	1.12320379478
	1.6	1125	8.2483701e-01		1.6	1125	2.2793251621		1.6	1125	0.36909443100		1.6	1125	1.03549521673
	1.6	1150	7.1765405e-01		1.6	1150	2.1288617234		1.6	1150	0.28472379150		1.6	1150	0.90853588991
	1.6	1175	6.1362440e-01		1.6	1175	1.9833330752		1.6	1175	0.20193371472		1.6	1175	0.78682107184
	1.6	1200	5.4596556e-01		1.6	1200	1.8889539543		1.6	1200	0.14760156620		1.6	1200	0.70844501468
	1.6	1225	4.4693562e-01		1.6	1225	1.7511994955		1.6	1225	0.06737044652		1.6	1225	0.59482573583
	1.6	1250	3.8250777e-01		1.6	1250	1.6618243395		1.6	1250	0.01471360655		1.6	1250	0.52159610534
	1.6	1275	3.1931736e-01		1.6	1275	1.5743550860		1.6	1275	-0.03728990988		1.6	1275	0.45029366342
	1.6	1300	2.2678634e-01		1.6	1300	1.4466112411		1.6	1300	-0.11409068252		1.6	1300	0.34680111219
	1.6	1325	1.6655966e-01		1.6	1325	1.3636823429		1.6	1325	-0.16450161483		1.6	1325	0.28001697007
	1.6	1350	7.8340495e-02		1.6	1350	1.2425191725		1.6	1350	-0.23895620383		1.6	1350	0.18300069648
	1.6	1375	-7.4146933e-03		1.6	1375	1.1250939710		1.6	1375	-0.31204313204		1.6	1375	0.08959984862
	1.6	1400	-6.3259421e-02		1.6	1400	1.0488133166		1.6	1400	-0.36002238673		1.6	1400	0.02924840846
	1.6	1425	-1.4510120e-01		1.6	1425	0.9372904808		1.6	1425	-0.43089444009		1.6	1425	-0.05853608184
	1.6	1450	-1.9841421e-01		1.6	1450	0.8648145179		1.6	1450	-0.47742339767		1.6	1450	-0.11530301070
	1.6	1475	-2.7657008e-01		1.6	1475	0.7588113524		1.6	1475	-0.54615863447		1.6	1475	-0.19793689586
	1.6	1500	-3.2749792e-01		1.6	1500	0.6898947083		1.6	1500	-0.59128834282		1.6	1500	-0.25141350644
	1.8	1000	1.2876081e+00		1.8	1000	2.9349927117		1.8	1000	0.72309223023		1.8	1000	1.60247664214
	1.8	1025	1.1970661e+00		1.8	1025	2.8064616072		1.8	1025	0.65509257042		1.8	1025	1.48875379139
	1.8	1050	1.0649243e+00		1.8	1050	2.6194840577		1.8	1050	0.55484886653		1.8	1050	1.32473101108
	1.8	1075	9.7919968e-01		1.8	1075	2.4985730985		1.8	1075	0.48916849118		1.8	1075	1.21954305912
	1.8	1100	8.5403957e-01		1.8	1100	2.3225904011		1.8	1100	0.39233455057		1.8	1100	1.06765863027
	1.8	1125	7.7281222e-01		1.8	1125	2.2087308916		1.8	1125	0.32888215406		1.8	1125	0.97014626659
	1.8	1150	6.5417189e-01		1.8	1150	2.0429269592		1.8	1150	0.23532391699		1.8	1150	0.82919167663
	1.8	1175	5.3923621e-01		1.8	1175	1.8828675009		1.8	1175	0.14366909951		1.8	1175	0.69427589009
	1.8	1200	4.6459780e-01		1.8	1200	1.7792260595		1.8	1200	0.08360104204		1.8	1200	0.60751058890
	1.8	1225	3.5551364e-01		1.8	1225	1.6281803306		1.8	1225	-0.00498098722		1.8	1225	0.48188344236
	1.8	1250	2.8464778e-01		1.8	1250	1.5303264565		1.8	1250	-0.06304095910		1.8	1250	0.40101038134
	1.8	1275	2.1522205e-01		1.8	1275	1.4346694876		1.8	1275	-0.12031980098		1.8	1275	0.32233740014
	1.8	1300	1.1370182e-01		1.8	1300	1.2951636653		1.8	1300	-0.20480031812		1.8	1300	0.20827193603
	1.8	1325	4.7714462e-02		1.8	1325	1.2047233551		1.8	1325	-0.26017974050		1.8	1325	0.13474318972
	1.8	1350	-4.8814463e-02		1.8	1350	1.0727612153		1.8	1350	-0.34186698338		1.8	1350	0.02803749202
	1.8	1375	-1.4250112e-01		1.8	1375	0.9450687051		1.8	1375	-0.42193052910		1.8	1375	-0.07457136349
	1.8	1400	-2.0343349e-01		1.8	1400	0.8622227325		1.8	1400	-0.47442297407		1.8	1400	-0.14081032218
	1.8	1425	-2.9262116e-01		1.8	1425	0.7412489588		1.8	1425	-0.55186431324		1.8	1425	-0.23707194360
	1.8	1450	-3.5064907e-01		1.8	1450	0.6627247715		1.8	1450	-0.60264271962		1.8	1450	-0.29926646039
	1.8	1475	-4.3561677e-01		1.8	1475	0.5480079464		1.8	1475	-0.67756300257		1.8	1475	-0.38972557371
	1.8	1500	-4.9091940e-01		1.8	1500	0.4735103242		1.8	1500	-0.72669338467		1.8	1500	-0.44821889295
	2.0	1000	1.2876081e+00		2.0	1000	2.9349927117		2.0	1000	0.72309223023		2.0	1000	1.60247664214
	2.0	1025	1.1877099e+00		2.0	1025	2.7936923797		2.0	1025	0.64803904744		2.0	1025	1.47671818809
	2.0	1050	1.0421417e+00		2.0	1050	2.5884739159		2.0	1050	0.53754652789		2.0	1050	1.29559715484
	2.0	1075	9.4785228e-01		2.0	1075	2.4559790375		2.0	1075	0.46524820680		2.0	1075	1.17960545515
	2.0	1100	8.1039328e-01		2.0	1100	2.2634340614		2.0	1100	0.35879863433		2.0	1100	1.01234247114
	2.0	1125	7.2131519e-01		2.0	1125	2.1390472379		2.0	1125	0.28913733820		2.0	1125	0.90509399994
	2.0	1150	5.9139383e-01		2.0	1150	1.9581782069		2.0	1150	0.18655805348		2.0	1150	0.75025430559
	2.0	1175	4.6573998e-01		2.0	1175	1.7838737556		2.0	1175	0.08622137065		2.0	1175	0.60225569358
	2.0	1200	3.8425237e-01		2.0	1200	1.6711646568		2.0	1200	0.02054759867		2.0	1200	0.50718322170
	2.0	1225	2.6531552e-01		2.0	1225	1.5071236451		2.0	1225	-0.07617875600		2.0	1225	0.36967488137
	2.0	1250	1.8814912e-01		2.0	1250	1.4009899189		2.0	1250	-0.13949723156		2.0	1250	0.28124452467
	2.0	1275	1.1262741e-01		2.0	1275	1.2973445383		2.0	1275	-0.20190172207		2.0	1275	0.19528801486
	2.0	1300	2.3293695e-03		2.0	1300	1.1463752116		2.0	1300	-0.29382884893		2.0	1300	0.07078105294
	2.0	1325	-6.9276779e-02		2.0	1325	1.0486213855		2.0	1325	-0.35401613022		2.0	1325	-0.00940450957
	2.0	1350	-1.7390220e-01		2.0	1350	0.9061543586		2.0	1350	-0.44268814332		2.0	1350	-0.12566828370
	2.0	1375	-2.7530757e-01		2.0	1375	0.7684841588		2.0	1375	-0.52947308844		2.0	1375	-0.23735478562
	2.0	1400	-3.4118656e-01		2.0	1400	0.6792629246		2.0	1400	-0.58630502427		2.0	1400	-0.30939517031
	2.0	1425	-4.3751044e-01		2.0	1425	0.5491180888		2.0	1425	-0.67005050415		2.0	1425	-0.41400632545
	2.0	1450	-5.0011502e-01		2.0	1450	0.4647284604		2.0	1450	-0.72489893737		2.0	1450	-0.48154454248
	2.0	1475	-5.9169012e-01		2.0	1475	0.3415659890		2.0	1475	-0.80573180239		2.0	1475	-0.57970502208
	2.0	1500	-6.5123344e-01		2.0	1500	0.2616617403		2.0	1500	-0.85867935644		2.0	1500	-0.64313388115
	2.2	1000	1.2876081e+00		2.2	1000	2.9349927117		2.2	1000	0.72309223023		2.2	1000	1.60247664214
	2.2	1025	1.1784110e+00		2.2	1025	2.7810294419		2.2	1025	0.64103628289		2.2	1025	1.46470144905
	2.2	1050	1.0195207e+00		2.2	1050	2.5577515478		2.2	1050	0.52038951777		2.2	1050	1.26652803974
	2.2	1075	9.1674679e-01		2.2	1075	2.4138060240		2.2	1075	0.44154768986		2.2	1075	1.13977291671
	2.2	1100	7.6712294e-01		2.2	1100	2.2049134391		2.2	1100	0.32560977564		2.2	1100	0.95720358666
	2.2	1125	6.7029111e-01		2.2	1125	2.0701503633		2.2	1125	0.24983405600		2.2	1125	0.84027353337
	2.2	1150	5.2924360e-01		2.2	1150	1.8744518922		2.2	1150	0.13838855468		2.2	1150	0.67163802376
	2.2	1175	3.9303545e-01		2.2	1175	1.6861460097		2.2	1175	0.02953910100		2.2	1175	0.51065280016
	2.2	1200	3.0481177e-01		2.2	1200	1.5645345706		2.2	1200	-0.04162050779		2.2	1200	0.40734017253
	2.2	1225	1.7619631e-01		2.2	1225	1.3877487958		2.2	1225	-0.14630174376		2.2	1225	0.25805425776
	2.2	1250	9.2847556e-02		2.2	1250	1.2735029794		2.2	1250	-0.21474661174		2.2	1250	0.16213715552
	2.2	1275	1.1349213e-02		2.2	1275	1.1620368820		2.2	1275	-0.28214044567		2.2	1275	0.06896843799
	2.2	1300	-1.0754634e-01		2.2	1300	0.9998543948		2.2	1300	-0.38130267157		2.2	1300	-0.06587223147
	2.2	1325	-1.8465079e-01		2.2	1325	0.8949525267		2.2	1325	-0.44615261541		2.2	1325	-0.15264257085
	2.2	1350	-2.9719230e-01		2.2	1350	0.7422257826		2.2	1350	-0.54158614865		2.2	1350	-0.27835660640
	2.2	1375	-4.0613729e-01		2.2	1375	0.5948185105		2.2	1375	-0.63486362669		2.2	1375	-0.39901373107
	2.2	1400	-4.7684460e-01		2.2	1400	0.4993794787		2.2	1400	-0.69587984172		2.2	1400	-0.47678485946
	2.2	1425	-5.8012947e-01		2.2	1425	0.3602948483		2.2	1425	-0.78569337501		2.2	1425	-0.58964079647
	2.2	1450	-6.4719565e-01		2.2	1450	0.2701904331		2.2	1450	-0.84445263679		2.2	1450	-0.66245385425
	2.2	1475	-7.4520849e-01		2.2	1475	0.1388026861		2.2	1475	-0.93095717646		2.2	1475	-0.76821404718
	2.2	1500	-8.0888158e-01		2.2	1500	0.0536348391		2.2	1500	-0.98756021888		2.2	1500	-0.83651184739
	2.4	1000	1.2876081e+00		2.4	1000	2.9349927117		2.4	1000	0.72309223023		2.4	1000	1.60247664214
	2.4	1025	1.1693013e+00		2.4	1025	2.7686452169		2.4	1025	0.63418513947		2.4	1025	1.45287414033
	2.4	1050	9.9737937e-01		2.4	1050	2.5277305936		2.4	1050	0.50362288230		2.4	1050	1.23793334443
	2.4	1075	8.8631763e-01		2.4	1075	2.3726176682		2.4	1075	0.41840349634		2.4	1075	1.10060426332
	2.4	1100	7.2482665e-01		2.4	1100	2.1478020776		2.4	1100	0.29323509535		2.4	1100	0.90301048648
	2.4	1125	6.2044045e-01		2.4	1125	2.0029444324		2.4	1125	0.21152213193		2.4	1125	0.77658455028
	2.4	1150	4.6856576e-01		2.4	1150	1.7928351998		2.4	1150	0.09148300702		2.4	1150	0.59442747445
	2.4	1175	3.2210073e-01		2.4	1175	1.5909401913		2.4	1175	-0.02559965624		2.4	1175	0.42072386572
	2.4	1200	2.2733770e-01		2.4	1200	1.4606969247		2.4	1200	-0.10205549123		2.4	1200	0.30934618977
	2.4	1225	8.9335477e-02		2.4	1225	1.2715646273		2.4	1225	-0.21440322320		2.4	1225	0.14853940608
	2.4	1250	-3.6696916e-06		2.4	1250	1.1494667242		2.4	1250	-0.28778006307		2.4	1250	0.04530256502
	2.4	1275	-8.7289078e-02		2.4	1275	1.0304352136		2.4	1275	-0.35996745200		2.4	1275	-0.05491474510
	2.4	1300	-2.1450276e-01		2.4	1300	0.8574132565		2.4	1300	-0.46606916443		2.4	1300	-0.19985015284
	2.4	1325	-2.9692282e-01		2.4	1325	0.7456060625		2.4	1325	-0.53538380641		2.4	1325	-0.29305028695
	2.4	1350	-4.1711218e-01		2.4	1350	0.5829737677		2.4	1350	-0.63728121269		2.4	1350	-0.42798860193
	2.4	1375	-5.3333579e-01		2.4	1375	0.4261714777		2.4	1375	-0.73675343726		2.4	1375	-0.55739809456
	2.4	1400	-6.0870164e-01		2.4	1400	0.3247358865		2.4	1400	-0.80175569132		2.4	1400	-0.64075869921
	2.4	1425	-7.1869928e-01		2.4	1425	0.1770330965		2.4	1425	-0.89734084216		2.4	1425	-0.76165375593
	2.4	1450	-7.9006596e-01		2.4	1450	0.0814215227		2.4	1450	-0.95981419350		2.4	1450	-0.83960862706
	2.4	1475	-8.9428156e-01		2.4	1475	-0.0578901653		2.4	1475	-1.05169705154		2.4	1475	-0.95277496328
	2.4	1500	-9.6193220e-01		2.4	1500	-0.1481273848		2.4	1500	-1.11176140783		2.4	1500	-1.02581654464
	2.6	1000	1.2876081e+00		2.6	1000	2.9349927117		2.6	1000	0.72309223023		2.6	1000	1.60247664214
	2.6	1025	1.1602378e+00		2.6	1025	2.7563388921		2.6	1025	0.62737893097		2.6	1025	1.44105009480
	2.6	1050	9.7536686e-01		2.6	1050	2.4979203553		2.6	1050	0.48698366412		2.6	1050	1.20936051691
	2.6	1075	8.5608007e-01		2.6	1075	2.3317372587		2.6	1075	0.39545089621		2.6	1075	1.06147745591
	2.6	1100	6.8282545e-01		2.6	1100	2.0911546133		2.6	1100	0.26116066151		2.6	1100	0.84889829949
	2.6	1125	5.7095898e-01		2.6	1125	1.9363116208		2.6	1125	0.17359038681		2.6	1125	0.71300748041
	2.6	1150	4.0837431e-01		2.6	1150	1.7119611410		2.6	1150	0.04508755796		2.6	1150	0.51738116637
	2.6	1175	2.5177509e-01		2.6	1175	1.4966510912		2.6	1175	-0.08008773794		2.6	1175	0.33101690196
	2.6	1200	1.5055670e-01		2.6	1200	1.3578935199		2.6	1200	-0.16174087164		2.6	1200	0.21161492184
	2.6	1225	3.2958977e-03		2.6	1225	1.1565918288		2.6	1225	-0.28159988470		2.6	1225	0.03935085443
	2.6	1250	-9.1947267e-02		2.6	1250	1.0267598162		2.6	1250	-0.35980121063		2.6	1250	-0.07116213715
	2.6	1275	-1.8493303e-01		2.6	1275	0.9002803205		2.6	1275	-0.43667186720		2.6	1275	-0.17838379765
	2.6	1300	-3.2033478e-01		2.6	1300	0.7165932787		2.6	1300	-0.54954309186		2.6	1300	-0.33334682994
	2.6	1325	-4.0798412e-01		2.6	1325	0.5979954328		2.6	1325	-0.62320653079		2.6	1325	-0.43293178446
	2.6	1350	-5.3569294e-01		2.6	1350	0.4256266413		2.6	1350	-0.73139078893		2.6	1350	-0.57702695069
	2.6	1375	-6.5906869e-01		2.6	1375	0.2595942823		2.6	1375	-0.83687771968		2.6	1375	-0.71512179245
	2.6	1400	-7.3901005e-01		2.6	1400	0.1522695695		2.6	1400	-0.90574471284		2.6	1400	-0.80402758957
	2.6	1425	-8.5559819e-01		2.6	1425	-0.0038942991		2.6	1425	-1.00691817968		2.6	1425	-0.93289613381
	2.6	1450	-9.3118552e-01		2.6	1450	-0.1049111526		2.6	1450	-1.07298281959		2.6	1450	-1.01594968641
	2.6	1475	-1.0414868e+00		2.6	1475	-0.2519983801		2.6	1475	-1.17005937173		2.6	1475	-1.13645853059
	2.6	1500	-1.1130389e+00		2.6	1500	-0.3472090424		2.6	1500	-1.23346193385		2.6	1500	-1.21420223622
	2.8	1000	1.2876081e+00		2.8	1000	2.9349927117		2.8	1000	0.72309223023		2.8	1000	1.60247664214
	2.8	1025	1.1512171e+00		2.8	1025	2.7441013441		2.8	1025	0.62061625898		2.8	1025	1.42922364937
	2.8	1050	9.5347338e-01		2.8	1050	2.4682959042		2.8	1050	0.47046713579		2.8	1050	1.18079407901
	2.8	1075	8.2601883e-01		2.8	1075	2.2911280842		2.8	1075	0.37268213078		2.8	1075	1.02236973553
	2.8	1100	6.4109439e-01		2.8	1100	2.0349150636		2.8	1100	0.22937297197		2.8	1100	0.79483245352
	2.8	1125	5.2181447e-01		2.8	1125	1.8701821820		2.8	1125	0.13602070717		2.8	1125	0.64949938998
	2.8	1150	3.4862490e-01		2.8	1150	1.6317381847		2.8	1150	-0.00082396571		2.8	1150	0.44044305572
	2.8	1175	1.8200089e-01		2.8	1175	1.4031642869		2.8	1175	-0.13396070628		2.8	1175	0.24146223889
	2.8	1200	7.4401730e-02		2.8	1200	1.2559941906		2.8	1200	-0.22071918333		2.8	1200	0.11406740687
	2.8	1225	-8.2004263e-02		2.8	1225	1.0426760769		2.8	1225	-0.34794574872		2.8	1225	-0.06960450856
	2.8	1250	-1.8307533e-01		2.8	1250	0.9052115600		2.8	1250	-0.43087239202		2.8	1250	-0.18735958667
	2.8	1275	-2.8168525e-01		2.8	1275	0.7713849915		2.8	1275	-0.51232485260		2.8	1275	-0.30155091810
	2.8	1300	-4.2516116e-01		2.8	1300	0.5771823243		2.8	1300	-0.63180975945		2.8	1300	-0.46648882269
	2.8	1325	-5.1796444e-01		2.8	1325	0.4518918521		2.8	1325	-0.70971610134		2.8	1325	-0.57242317770
	2.8	1350	-6.5308101e-01		2.8	1350	0.2699307074		2.8	1350	-0.82402601850		2.8	1350	-0.72562202334
	2.8	1375	-7.8349919e-01		2.8	1375	0.0948085039		2.8	1375	-0.93536436472		2.8	1375	-0.87234931674
	2.8	1400	-8.6794426e-01		2.8	1400	-0.0183142177		2.8	1400	-1.00798644198		2.8	1400	-0.96676534112
	2.8	1425	-9.9101746e-01		2.8	1425	-0.1828062630		2.8	1425	-1.11458305823		2.8	1425	-1.10355555009
	2.8	1450	-1.0707568e+00		2.8	1450	-0.2891423964		2.8	1450	-1.18412869156		2.8	1450	-1.19167373438
	2.8	1475	-1.1870433e+00		2.8	1475	-0.4438801688		2.8	1475	-1.28623364629		2.8	1475	-1.31947487159
	2.8	1500	-1.2624316e+00		2.8	1500	-0.5439836491		2.8	1500	-1.35286454878		2.8	1500	-1.40188784886
	3.0	1000	1.2876081e+00		3.0	1000	2.9349927117		3.0	1000	0.72309223023		3.0	1000	1.60247664214
	3.0	1025	1.1423694e+00		3.0	1025	2.7321046272		3.0	1025	0.61399512494		3.0	1025	1.41756509074
	3.0	1050	9.3201237e-01		3.0	1050	2.4392709301		3.0	1050	0.45431110865		3.0	1050	1.15264356320
	3.0	1075	7.9656247e-01		3.0	1075	2.2513547393		3.0	1075	0.35042359902		3.0	1075	0.98384020376
	3.0	1100	6.0022471e-01		3.0	1100	1.9798603365		3.0	1100	0.19832467306		3.0	1100	0.74158284036
	3.0	1125	4.7370036e-01		3.0	1125	1.8054658676		3.0	1125	0.09934564904		3.0	1125	0.58696235312
	3.0	1150	2.9015568e-01		3.0	1150	1.5532633518		3.0	1150	-0.04560524648		3.0	1150	0.36470205204
	3.0	1175	1.1375134e-01		3.0	1175	1.3117508282		3.0	1175	-0.18646548009		3.0	1175	0.15332305270
	3.0	1200	-6.8925526e-05		3.0	1200	1.1563792408		3.0	1200	-0.27816988110		3.0	1200	0.01807659716
	3.0	1225	-1.6538597e-01		3.0	1225	0.9313522194		3.0	1225	-0.41252438592		3.0	1225	-0.17679788772
	3.0	1250	-2.7213262e-01		3.0	1250	0.7864540426		3.0	1250	-0.50001665174		3.0	1250	-0.30166256090
	3.0	1275	-3.7621751e-01		3.0	1275	0.6454742435		3.0	1275	-0.58589153119		3.0	1275	-0.42269452774
	3.0	1300	-5.2754982e-01		3.0	1300	0.4410372815		3.0	1300	-0.71175208724		3.0	1300	-0.59742013570
	3.0	1325	-6.2536593e-01		3.0	1325	0.3092354519		3.0	1325	-0.79374362327		3.0	1325	-0.70958328877
	3.0	1350	-7.6768481e-01		3.0	1350	0.1179444978		3.0	1350	-0.91394454553		3.0	1350	-0.87171101667
	3.0	1375	-9.0494747e-01		3.0	1375	-0.0660160887		3.0	1375	-1.03090241516		3.0	1375	-1.02690308011
	3.0	1400	-9.9376842e-01		3.0	1400	-0.1847752245		3.0	1400	-1.10712675102		3.0	1400	-1.12672137164
	3.0	1425	-1.1231411e+00		3.0	1425	-0.3573619232		3.0	1425	-1.21892024363		3.0	1425	-1.27127685068
	3.0	1450	-1.2069127e+00		3.0	1450	-0.4688674338		3.0	1450	-1.29179816004		3.0	1450	-1.36435898395
	3.0	1475	-1.3290109e+00		3.0	1475	-0.6310393194		3.0	1475	-1.39871190447		3.0	1475	-1.49930655956
	3.0	1500	-1.4081237e+00		3.0	1500	-0.7358967925		3.0	1500	-1.46842716603		3.0	1500	-1.58629490134
	3.2	1000	1.2876081e+00		3.2	1000	2.9349927117		3.2	1000	0.72309223023		3.2	1000	1.60247664214
	3.2	1025	1.1335569e+00		3.2	1025	2.7201585467		3.2	1025	0.60741298352		3.2	1025	1.40589311519
	3.2	1050	9.1064840e-01		3.2	1050	2.4103828346		3.2	1050	0.43826395249		3.2	1050	1.12446964891
	3.2	1075	7.6724904e-01		3.2	1075	2.2117811697		3.2	1075	0.32832731099		3.2	1075	0.94528622461
	3.2	1100	5.5957232e-01		3.2	1100	1.9251057017		3.2	1100	0.16752757967		3.2	1100	0.68831395743
	3.2	1125	4.2585600e-01		3.2	1125	1.7411194500		3.2	1125	0.06298635040		3.2	1125	0.52441319219
	3.2	1150	2.3203804e-01		3.2	1150	1.4752659814		3.2	1150	-0.08996715816		3.2	1150	0.28896402883
	3.2	1175	4.5937789e-02		3.2	1175	1.2209243072		3.2	1175	-0.23844033794		3.2	1175	0.06520607861
	3.2	1200	-7.4046437e-02		3.2	1200	1.0574245656		3.2	1200	-0.33501372341		3.2	1200	-0.07787741277
	3.2	1225	-2.4818826e-01		3.2	1225	0.8207983063		3.2	1225	-0.47637673377		3.2	1225	-0.28393058108
	3.2	1250	-3.6055295e-01		3.2	1250	0.6685389426		3.2	1250	-0.56835276517		3.2	1250	-0.41588790195
	3.2	1275	-4.7005548e-01		3.2	1275	0.5204775959		3.2	1275	-0.65856675107		3.2	1275	-0.54374294995
	3.2	1300	-6.2915902e-01		3.2	1300	0.3059119614		3.2	1300	-0.79067582863		3.2	1300	-0.72822912121
	3.2	1325	-7.3193195e-01		3.2	1325	0.1676676916		3.2	1325	-0.87666671815		3.2	1325	-0.84660262490
	3.2	1350	-8.8137053e-01		3.2	1350	-0.0328522508		3.2	1350	-1.00262879949		3.2	1350	-1.01763129453
	3.2	1375	-1.0253971e+00		3.2	1375	-0.2255537405		3.2	1375	-1.12507563794		3.2	1375	-1.18126011726
	3.2	1400	-1.1185414e+00		3.2	1400	-0.3498862732		3.2	1400	-1.20481510184		3.2	1400	-1.28646207799
	3.2	1425	-1.2541367e+00		3.2	1425	-0.5304761662		3.2	1425	-1.32167503674		3.2	1425	-1.43875518089
	3.2	1450	-1.3418909e+00		3.2	1450	-0.6470921673		3.2	1450	-1.39779866700		3.2	1450	-1.53678306373
	3.2	1475	-1.4697284e+00		3.2	1475	-0.8166130008		3.2	1475	-1.50939225542		3.2	1475	-1.67885021367
	3.2	1500	-1.5525188e+00		3.2	1500	-0.9261698028		3.2	1500	-1.58210668933		3.2	1500	-1.77039634087
	3.4	1000	1.2876081e+00		3.4	1000	2.9349927117		3.4	1000	0.72309223023		3.4	1000	1.60247664214
	3.4	1025	1.1247779e+00		3.4	1025	2.7082572729		3.4	1025	0.60086891689		3.4	1025	1.39420377742
	3.4	1050	8.8937541e-01		3.4	1050	2.3816157054		3.4	1050	0.42232243191		3.4	1050	1.09626166446
	3.4	1075	7.3806907e-01		3.4	1075	2.1723839745		3.4	1075	0.30638787629		3.4	1075	0.90669220011
	3.4	1100	5.1912176e-01		3.4	1100	1.8706155742		3.4	1100	0.13697218743		3.4	1100	0.63500229734
	3.4	1125	3.7826144e-01		3.4	1125	1.6770986921		3.4	1125	0.02692999794		3.4	1125	0.46182285184
	3.4	1150	1.7424466e-01		3.4	1150	1.3976882262		3.4	1150	-0.13392828781		3.4	1150	0.21319130128
	3.4	1175	-2.1475112e-02		3.4	1175	1.1306126830		3.4	1175	-0.28991056335		3.4	1175	-0.02293526070
	3.4	1200	-1.4757180e-01		3.4	1200	0.9590484241		3.4	1200	-0.39128094210		3.4	1200	-0.17384722475
	3.4	1225	-3.3046093e-01		3.4	1225	0.7109178037		3.4	1225	-0.53954112860		3.4	1225	-0.39106430903
	3.4	1250	-4.4839216e-01		3.4	1250	0.5513597611		3.4	1250	-0.63592490013		3.4	1250	-0.53010343306
	3.4	1275	-5.6326119e-01		3.4	1275	0.3962785446		3.4	1275	-0.73040083335		3.4	1275	-0.66477010880
	3.4	1300	-7.3006019e-01		3.4	1300	0.1716748444		3.4	1300	-0.86864109853		3.4	1300	-0.85899881791
	3.4	1325	-8.3774022e-01		3.4	1325	0.0270470768		3.4	1325	-0.95855237967		3.4	1325	-0.98357025810
	3.4	1350	-9.9422542e-01		3.4	1350	-0.1826158825		3.4	1350	-1.09015657211		3.4	1350	-1.16348088791
	3.4	1375	-1.1449447e+00		3.4	1375	-0.3839754500		3.4	1375	-1.21797314592		3.4	1375	-1.33552728350
	3.4	1400	-1.2423663e+00		3.4	1400	-0.5138279950		3.4	1400	-1.30114841661		3.4	1400	-1.44610011203
	3.4	1425	-1.3841171e+00		3.4	1425	-0.7023438325		3.4	1425	-1.42295642434		3.4	1425	-1.60611174448
	3.4	1450	-1.4758102e+00		3.4	1450	-0.8240207335		3.4	1450	-1.50224745222		3.4	1450	-1.70907277733
	3.4	1475	-1.6093237e+00		3.4	1475	-1.0008190053		3.4	1475	-1.61840459342		3.4	1475	-1.85824087689
	3.4	1500	-1.6957511e+00		3.4	1500	-1.1150293735		3.4	1500	-1.69404161016		3.4	1500	-1.95433259296
	3.6	1000	1.2876081e+00		3.6	1000	2.9349927117		3.6	1000	0.72309223023		3.6	1000	1.60247664214
	3.6	1025	1.1161599e+00		3.6	1025	2.6965711275		3.6	1025	0.59445826775		3.6	1025	1.38266720379
	3.6	1050	8.6850147e-01		3.6	1050	2.3533793842		3.6	1050	0.40671760909		3.6	1050	1.06842899010
	3.6	1075	7.0944395e-01		3.6	1075	2.1337228229		3.6	1075	0.28492218866		3.6	1075	0.86861724677
	3.6	1100	4.7945484e-01		3.6	1100	1.8171608217		3.6	1100	0.10709752000		3.6	1100	0.58241824855
	3.6	1125	3.3159946e-01		3.6	1125	1.6143068915		3.6	1125	-0.00830717726		3.6	1125	0.40009436946
	3.6	1150	1.1760152e-01		3.6	1150	1.3216205104		3.6	1150	-0.17686258388		3.6	1150	0.13847464405
	3.6	1175	-8.7527316e-02		3.6	1175	1.0420808083		3.6	1175	-0.34014709646		3.6	1175	-0.10983480054
	3.6	1200	-2.1960030e-01		3.6	1200	0.8626254717		3.6	1200	-0.44617738882		3.6	1200	-0.26845603752
	3.6	1225	-4.1103878e-01		3.6	1225	0.6032411242		3.6	1225	-0.60113087721		3.6	1225	-0.49666498645
	3.6	1250	-5.3440881e-01		3.6	1250	0.4365451986		3.6	1250	-0.70178789801		3.6	1250	-0.64267559043
	3.6	1275	-6.5451996e-01		3.6	1275	0.2745999434		3.6	1275	-0.80039261521		3.6	1275	-0.78404696807
	3.6	1300	-8.2883414e-01		3.6	1300	0.0401827881		3.6	1300	-0.94456712054		3.6	1300	-0.98786398916
	3.6	1325	-9.4130525e-01		3.6	1325	-0.1106846929		3.6	1325	-1.03826954209		3.6	1325	-1.11853451541
	3.6	1350	-1.1046691e+00		3.6	1350	-0.3292836678		3.6	1350	-1.17532531013		3.6	1350	-1.30718453374
	3.6	1375	-1.2619205e+00		3.6	1375	-0.5391043838		3.6	1375	-1.30832536842		3.6	1375	-1.48751248014
	3.6	1400	-1.3635160e+00		3.6	1400	-0.6743510527		3.6	1400	-1.39481478876		3.6	1400	-1.60336897166
	3.6	1425	-1.5112729e+00		3.6	1425	-0.8706117928		3.6	1425	-1.52139230895		3.6	1425	-1.77097330323
	3.6	1450	-1.6068092e+00		3.6	1450	-0.9972339113		3.6	1450	-1.60373438786		3.6	1450	-1.87878678169
	3.6	1475	-1.7458604e+00		3.6	1475	-1.1811433038		3.6	1475	-1.72428470824		3.6	1475	-2.03493932335
	3.6	1500	-1.8358357e+00		3.6	1500	-1.2999009825		3.6	1500	-1.80273353749		3.6	1500	-2.13550186263
	3.8	1000	1.2876081e+00		3.8	1000	2.9349927117		3.8	1000	0.72309223023		3.8	1000	1.60247664214
	3.8	1025	1.1075700e+00		3.8	1025	2.6849174308		3.8	1025	0.58808224681		3.8	1025	1.37110563852
	3.8	1050	8.4770345e-01		3.8	1050	2.3252308504		3.8	1050	0.39120790370		3.8	1050	1.04054177301
	3.8	1075	6.8092954e-01		3.8	1075	2.0951897155		3.8	1075	0.26359691498		3.8	1075	0.83047246611
	3.8	1100	4.3995403e-01		3.8	1100	1.7638979980		3.8	1100	0.07743752938		3.8	1100	0.52974682522
	3.8	1125	2.8514210e-01		3.8	1125	1.5517511927		3.8	1125	-0.04327655915		3.8	1125	0.33826979886
	3.8	1150	6.1222275e-02		3.8	1150	1.2458564675		3.8	1150	-0.21944494170		3.8	1150	0.06365244729
	3.8	1175	-1.5325536e-01		3.8	1175	0.9539207225		3.8	1175	-0.38994319800		3.8	1175	-0.19684582742
	3.8	1200	-2.9126430e-01		3.8	1200	0.7666195558		3.8	1200	-0.50057250390		3.8	1200	-0.36317874314
	3.8	1225	-4.9119182e-01		3.8	1225	0.4960485554		3.8	1225	-0.66212577346		3.8	1225	-0.60238130044
	3.8	1250	-6.1996082e-01		3.8	1250	0.3222586748		3.8	1250	-0.76699261036		3.8	1250	-0.75536353291
	3.8	1275	-7.4527471e-01		3.8	1275	0.1534925130		3.8	1275	-0.86966207216		3.8	1275	-0.90343910506
	3.8	1300	-9.2704605e-01		3.8	1300	-0.0906751314		3.8	1300	-1.01967406412		3.8	1300	-1.11684268871
	3.8	1325	-1.0442704e+00		3.8	1325	-0.2477416275		3.8	1325	-1.11710292763		3.8	1325	-1.25361061194
	3.8	1350	-1.2144576e+00		3.8	1350	-0.4752176443		3.8	1350	-1.25951333801		3.8	1350	-1.45099689429
	3.8	1375	-1.3781875e+00		3.8	1375	-0.6934431476		3.8	1375	-1.39760051584		3.8	1375	-1.63960274623
	3.8	1400	-1.4839223e+00		3.8	1400	-0.8340478610		3.8	1400	-1.48734037039		3.8	1400	-1.76074026751
	3.8	1425	-1.6376352e+00		3.8	1425	-1.0380016555		3.8	1425	-1.61859289877		3.8	1425	-1.93593314819
	3.8	1450	-1.7369823e+00		3.8	1450	-1.1695359425		3.8	1450	-1.70392388011		3.8	1450	-2.04859622200
	3.8	1475	-1.8815243e+00		3.8	1475	-1.3605091396		3.8	1475	-1.82877564988		3.8	1475	-2.21172887474
	3.8	1500	-1.9750176e+00		3.8	1500	-1.4837840701		3.8	1500	-1.90997624074		3.8	1500	-2.31675934585
	4.0	1000	1.2876081e+00		4.0	1000	2.9349927117		4.0	1000	0.72309223023		4.0	1000	1.60247664214
	4.0	1025	1.0990072e+00		4.0	1025	2.6732924122		4.0	1025	0.58174038507		4.0	1025	1.35951642400
	4.0	1050	8.2697784e-01		4.0	1050	2.2971597691		4.0	1050	0.37579138735		4.0	1050	1.01259285244
	4.0	1075	6.5252026e-01		4.0	1075	2.0567694331		4.0	1075	0.24240867232		4.0	1075	0.79224742030
	4.0	1100	4.0061009e-01		4.0	1100	1.7108039465		4.0	1100	0.04798596850		4.0	1100	0.47697236240
	4.0	1125	2.3887734e-01		4.0	1125	1.4894028183		4.0	1125	-0.07798673478		4.0	1125	0.27632983230
	4.0	1150	5.0903591e-03		4.0	1150	1.1703585121		4.0	1150	-0.26168806157		4.0	1150	-0.01130022636
	4.0	1175	-2.1868074e-01		4.0	1175	0.8660857042		4.0	1175	-0.43931635362		4.0	1175	-0.28399903594
	4.0	1200	-3.6258874e-01		4.0	1200	0.6709777416		4.0	1200	-0.55448730776		4.0	1200	-0.45804991247
	4.0	1225	-5.7095038e-01		4.0	1225	0.3892777361		4.0	1225	-0.72255261381		4.0	1225	-0.70825365312
	4.0	1250	-7.0508219e-01		4.0	1250	0.2084315119		4.0	1250	-0.83156997539		4.0	1250	-0.86821154203
	4.0	1275	-8.3556316e-01		4.0	1275	0.0328812601		4.0	1275	-0.93824449760		4.0	1275	-1.02299466123
	4.0	1300	-1.0247393e+00		4.0	1300	-0.2209833354		4.0	1300	-1.09400411975		4.0	1300	-1.24598879156
	4.0	1325	-1.1466828e+00		4.0	1325	-0.3842143785		4.0	1325	-1.19509954450		4.0	1325	-1.38885619648
	4.0	1350	-1.3236437e+00		4.0	1350	-0.6205176909		4.0	1350	-1.34277518140		4.0	1350	-1.59498119113
	4.0	1375	-1.4938042e+00		4.0	1375	-0.8471006716		4.0	1375	-1.48586093577		4.0	1375	-1.79186675668
	4.0	1400	-1.6036475e+00		4.0	1400	-0.9930332699		4.0	1400	-1.57879286919		4.0	1400	-1.91828623772
	4.0	1425	-1.7632715e+00		4.0	1425	-1.2046369613		4.0	1425	-1.71463412567		4.0	1425	-2.10106874718
	4.0	1450	-1.8664007e+00		4.0	1450	-1.3410560265		4.0	1450	-1.80289744749		4.0	1450	-2.21858197299
	4.0	1475	-2.0163920e+00		4.0	1475	-1.5390539871		4.0	1475	-1.93196744180		4.0	1475	-2.38869539367
	4.0	1500	-2.1133768e+00		4.0	1500	-1.6668214803		4.0	1500	-2.01586547964		4.0	1500	-2.49819414763
