# Supplementary material for: Modeling the impact of COVID-19 on future tuberculosis burden
Source: Commun Med (Lond). 2022 Jun 29;2:77. doi: 10.1038/s43856-022-00145-0 (PMC9243113; doi:10.1038/s43856-022-00145-0)
Supplement: Supplementary file 8 — Supplementary Data 6 [file 43856_2022_145_MOESM8_ESM.xlsx]

## Sheet: Mobility
	region_ID	Region	date	Retail_and_recreation	Grocery_and_pharmacy	Parks	Transit	Workplaces	Households
	IN	India	2020-02-15	1	2	3	3	5	0
	IN	India	2020-02-16	2	2	3	2	0	0
	IN	India	2020-02-17	-1	1	3	1	4	0
	IN	India	2020-02-18	0	2	4	2	3	0
	IN	India	2020-02-19	0	2	1	1	4	1
	IN	India	2020-02-20	1	3	5	5	4	-1
	IN	India	2020-02-21	-4	0	6	-4	-19	5
	IN	India	2020-02-22	-2	-2	4	-2	-2	1
	IN	India	2020-02-23	-2	-1	1	0	2	1
	IN	India	2020-02-24	-1	0	2	1	4	0
	IN	India	2020-02-25	-1	-2	3	1	1	0
	IN	India	2020-02-26	0	0	1	3	3	-1
	IN	India	2020-02-27	-1	-1	3	1	4	0
	IN	India	2020-02-28	0	1	3	1	5	0
	IN	India	2020-02-29	-2	-1	-1	0	8	0
	IN	India	2020-03-01	1	4	1	0	3	1
	IN	India	2020-03-02	0	2	3	0	5	0
	IN	India	2020-03-03	-1	2	3	0	4	0
	IN	India	2020-03-04	0	5	1	3	7	0
	IN	India	2020-03-05	-1	3	3	2	5	0
	IN	India	2020-03-06	-1	2	0	3	5	1
	IN	India	2020-03-07	0	6	2	5	7	0
	IN	India	2020-03-08	2	9	2	3	6	0
	IN	India	2020-03-09	-1	6	4	-6	-12	3
	IN	India	2020-03-10	-19	-23	-4	-22	-44	11
	IN	India	2020-03-11	-5	-1	-2	-1	-5	1
	IN	India	2020-03-12	-3	1	2	0	0	0
	IN	India	2020-03-13	-5	1	0	-2	0	1
	IN	India	2020-03-14	-11	-3	-6	-8	-6	4
	IN	India	2020-03-15	-11	-1	-6	-7	2	3
	IN	India	2020-03-16	-8	2	-1	-6	-4	3
	IN	India	2020-03-17	-11	0	-2	-9	-8	3
	IN	India	2020-03-18	-12	1	-6	-10	-8	4
	IN	India	2020-03-19	-16	1	-7	-14	-11	5
	IN	India	2020-03-20	-22	1	-13	-18	-15	7
	IN	India	2020-03-21	-34	-4	-23	-25	-18	8
	IN	India	2020-03-22	-78	-76	-58	-70	-49	21
	IN	India	2020-03-23	-54	-27	-35	-52	-50	20
	IN	India	2020-03-24	-68	-48	-44	-64	-65	25
	IN	India	2020-03-25	-77	-64	-53	-73	-72	30
	IN	India	2020-03-26	-76	-64	-51	-73	-70	30
	IN	India	2020-03-27	-77	-64	-52	-73	-70	31
	IN	India	2020-03-28	-78	-65	-54	-73	-66	29
	IN	India	2020-03-29	-77	-65	-57	-71	-47	22
	IN	India	2020-03-30	-76	-63	-51	-74	-68	30
	IN	India	2020-03-31	-75	-63	-50	-73	-68	29
	IN	India	2020-04-01	-76	-64	-52	-73	-68	29
	IN	India	2020-04-02	-76	-65	-51	-74	-69	30
	IN	India	2020-04-03	-76	-62	-51	-73	-67	30
	IN	India	2020-04-04	-77	-64	-53	-73	-61	28
	IN	India	2020-04-05	-77	-65	-56	-71	-43	21
	IN	India	2020-04-06	-76	-63	-50	-73	-68	30
	IN	India	2020-04-07	-78	-53	-46	-67	-67	28
	IN	India	2020-04-08	-78	-52	-48	-68	-67	29
	IN	India	2020-04-09	-78	-54	-48	-68	-68	30
	IN	India	2020-04-10	-79	-53	-48	-69	-69	32
	IN	India	2020-04-11	-80	-55	-52	-69	-64	30
	IN	India	2020-04-12	-79	-56	-54	-67	-44	22
	IN	India	2020-04-13	-78	-53	-48	-69	-66	31
	IN	India	2020-04-14	-78	-55	-47	-69	-69	30
	IN	India	2020-04-15	-78	-51	-48	-66	-64	29
	IN	India	2020-04-16	-85	-44	-60	-65	-65	30
	IN	India	2020-04-17	-85	-43	-60	-65	-65	31
	IN	India	2020-04-18	-87	-50	-66	-67	-60	28
	IN	India	2020-04-19	-86	-50	-68	-65	-42	22
	IN	India	2020-04-20	-86	-47	-62	-67	-63	30
	IN	India	2020-04-21	-85	-47	-62	-66	-64	29
	IN	India	2020-04-22	-86	-46	-63	-66	-63	29
	IN	India	2020-04-23	-86	-47	-62	-66	-64	30
	IN	India	2020-04-24	-85	-44	-63	-66	-63	30
	IN	India	2020-04-25	-86	-46	-65	-66	-59	29
	IN	India	2020-04-26	-86	-51	-68	-66	-41	22
	IN	India	2020-04-27	-85	-47	-62	-67	-62	31
	IN	India	2020-04-28	-85	-46	-61	-66	-63	28
	IN	India	2020-04-29	-85	-44	-62	-64	-61	29
	IN	India	2020-04-30	-84	-43	-60	-64	-61	29
	IN	India	2020-05-01	-85	-43	-62	-65	-64	30
	IN	India	2020-05-02	-85	-44	-64	-64	-54	27
	IN	India	2020-05-03	-85	-46	-67	-63	-37	21
	IN	India	2020-05-04	-81	-35	-60	-61	-56	27
	IN	India	2020-05-05	-81	-35	-60	-59	-56	26
	IN	India	2020-05-06	-79	-30	-60	-56	-54	25
	IN	India	2020-05-07	-79	-31	-59	-57	-56	26
	IN	India	2020-05-08	-79	-28	-59	-56	-52	26
	IN	India	2020-05-09	-80	-32	-62	-57	-49	25
	IN	India	2020-05-10	-82	-39	-65	-58	-32	19
	IN	India	2020-05-11	-78	-28	-58	-56	-50	25
	IN	India	2020-05-12	-78	-28	-57	-55	-52	24
	IN	India	2020-05-13	-77	-26	-58	-53	-49	23
	IN	India	2020-05-14	-77	-27	-57	-54	-49	23
	IN	India	2020-05-15	-76	-22	-56	-52	-48	23
	IN	India	2020-05-16	-77	-25	-59	-52	-41	22
	IN	India	2020-05-17	-79	-32	-63	-54	-27	17
	IN	India	2020-05-18	-74	-21	-56	-52	-45	22
	IN	India	2020-05-19	-73	-20	-56	-50	-46	21
	IN	India	2020-05-20	-72	-21	-57	-49	-44	21
	IN	India	2020-05-21	-72	-20	-56	-49	-44	21
	IN	India	2020-05-22	-72	-17	-56	-48	-42	21
	IN	India	2020-05-23	-72	-18	-59	-48	-37	19
	IN	India	2020-05-24	-76	-28	-61	-50	-24	15
	IN	India	2020-05-25	-71	-19	-55	-51	-51	22
	IN	India	2020-05-26	-70	-16	-54	-46	-42	19
	IN	India	2020-05-27	-69	-13	-55	-45	-39	19
	IN	India	2020-05-28	-69	-14	-54	-46	-40	19
	IN	India	2020-05-29	-69	-10	-54	-45	-38	19
	IN	India	2020-05-30	-69	-12	-58	-44	-29	17
	IN	India	2020-05-31	-73	-22	-61	-46	-16	14
	IN	India	2020-06-01	-65	-4	-53	-41	-35	17
	IN	India	2020-06-02	-65	-4	-53	-40	-37	16
	IN	India	2020-06-03	-65	-4	-54	-40	-35	17
	IN	India	2020-06-04	-64	-4	-53	-39	-35	16
	IN	India	2020-06-05	-62	-2	-52	-39	-34	17
	IN	India	2020-06-06	-63	-5	-55	-39	-26	15
	IN	India	2020-06-07	-67	-14	-58	-41	-14	12
	IN	India	2020-06-08	-59	2	-51	-38	-32	15
	IN	India	2020-06-09	-59	0	-51	-37	-34	15
	IN	India	2020-06-10	-58	2	-51	-35	-32	15
	IN	India	2020-06-11	-57	2	-49	-36	-33	15
	IN	India	2020-06-12	-57	6	-50	-36	-33	15
	IN	India	2020-06-13	-59	-1	-53	-37	-29	15
	IN	India	2020-06-14	-64	-12	-56	-39	-14	12
	IN	India	2020-06-15	-56	3	-49	-37	-33	15
	IN	India	2020-06-16	-57	1	-48	-37	-34	14
	IN	India	2020-06-17	-56	3	-50	-35	-33	14
	IN	India	2020-06-18	-57	-1	-49	-38	-34	15
	IN	India	2020-06-19	-57	1	-50	-38	-34	15
	IN	India	2020-06-20	-59	-4	-53	-38	-25	13
	IN	India	2020-06-21	-68	-25	-58	-47	-18	15
	IN	India	2020-06-22	-55	4	-49	-37	-34	15
	IN	India	2020-06-23	-56	3	-48	-36	-36	15
	IN	India	2020-06-24	-56	2	-50	-36	-33	14
	IN	India	2020-06-25	-58	-2	-49	-38	-34	15
	IN	India	2020-06-26	-58	1	-49	-38	-33	15
	IN	India	2020-06-27	-60	-5	-53	-39	-29	14
	IN	India	2020-06-28	-65	-17	-57	-42	-16	12
	IN	India	2020-06-29	-57	-1	-49	-39	-33	15
	IN	India	2020-06-30	-55	0	-48	-38	-35	14
	IN	India	2020-07-01	-56	0	-49	-38	-33	14
	IN	India	2020-07-02	-56	-2	-48	-39	-34	15
	IN	India	2020-07-03	-57	0	-49	-39	-33	16
	IN	India	2020-07-04	-59	-5	-53	-40	-26	14
	IN	India	2020-07-05	-68	-23	-57	-48	-20	14
	IN	India	2020-07-06	-56	-1	-49	-40	-33	15
	IN	India	2020-07-07	-56	-2	-48	-39	-35	15
	IN	India	2020-07-08	-56	-3	-50	-39	-32	15
	IN	India	2020-07-09	-57	-4	-49	-40	-33	15
	IN	India	2020-07-10	-57	-1	-50	-39	-33	16
	IN	India	2020-07-11	-61	-12	-54	-43	-32	16
	IN	India	2020-07-12	-71	-30	-58	-51	-22	15
	IN	India	2020-07-13	-55	0	-49	-40	-33	15
	IN	India	2020-07-14	-58	-5	-49	-41	-36	16
	IN	India	2020-07-15	-59	-9	-51	-41	-34	17
	IN	India	2020-07-16	-59	-10	-50	-42	-35	17
	IN	India	2020-07-17	-59	-7	-50	-41	-34	17
	IN	India	2020-07-18	-64	-18	-54	-44	-30	17
	IN	India	2020-07-19	-71	-32	-58	-51	-23	15
	IN	India	2020-07-20	-58	-9	-50	-43	-36	17
	IN	India	2020-07-21	-59	-11	-50	-42	-37	17
	IN	India	2020-07-22	-57	-6	-51	-39	-33	16
	IN	India	2020-07-23	-59	-13	-51	-43	-36	17
	IN	India	2020-07-24	-57	-4	-48	-39	-32	16
	IN	India	2020-07-25	-64	-21	-54	-45	-33	18
	IN	India	2020-07-26	-70	-31	-57	-49	-22	15
	IN	India	2020-07-27	-56	-6	-48	-39	-33	16
	IN	India	2020-07-28	-57	-9	-49	-39	-35	16
	IN	India	2020-07-29	-57	-10	-51	-40	-35	16
	IN	India	2020-07-30	-54	-1	-47	-37	-33	15
	IN	India	2020-07-31	-54	0	-47	-37	-34	16
	IN	India	2020-08-01	-59	-13	-51	-41	-36	16
	IN	India	2020-08-02	-61	-16	-54	-42	-19	12
	IN	India	2020-08-03	-55	-6	-45	-39	-47	15
	IN	India	2020-08-04	-55	-8	-48	-39	-36	14
	IN	India	2020-08-05	-54	-18	-56	-43	-34	15
	IN	India	2020-08-06	-51	-11	-53	-39	-32	14
	IN	India	2020-08-07	-50	-5	-51	-37	-29	12
	IN	India	2020-08-08	-56	-19	-57	-43	-29	14
	IN	India	2020-08-09	-62	-29	-59	-45	-15	11
	IN	India	2020-08-10	-46	-2	-51	-36	-30	12
	IN	India	2020-08-11	-48	-6	-51	-37	-34	13
	IN	India	2020-08-12	-49	-10	-53	-39	-36	15
	IN	India	2020-08-13	-50	-12	-52	-39	-32	14
	IN	India	2020-08-14	-47	-4	-51	-35	-29	13
	IN	India	2020-08-15	-56	-20	-55	-43	-42	16
	IN	India	2020-08-16	-61	-28	-59	-45	-15	11
	IN	India	2020-08-17	-46	-4	-50	-35	-28	12
	IN	India	2020-08-18	-47	-5	-49	-35	-29	12
	IN	India	2020-08-19	-47	-5	-51	-34	-28	13
	IN	India	2020-08-20	-49	-10	-52	-37	-31	13
	IN	India	2020-08-21	-47	-2	-51	-34	-30	14
	IN	India	2020-08-22	-56	-19	-55	-40	-34	15
	IN	India	2020-08-23	-61	-29	-57	-43	-14	11
	IN	India	2020-08-24	-45	-2	-48	-33	-28	12
	IN	India	2020-08-25	-45	-4	-48	-33	-29	12
	IN	India	2020-08-26	-46	-4	-50	-32	-26	12
	IN	India	2020-08-27	-48	-10	-49	-36	-29	13
	IN	India	2020-08-28	-46	-3	-48	-33	-27	13
	IN	India	2020-08-29	-52	-13	-52	-36	-22	12
	IN	India	2020-08-30	-58	-24	-54	-40	-12	11
	IN	India	2020-08-31	-45	-7	-47	-35	-31	13
	IN	India	2020-09-01	-44	-3	-45	-32	-32	12
	IN	India	2020-09-02	-44	-3	-48	-31	-27	12
	IN	India	2020-09-03	-44	-4	-47	-33	-28	13
	IN	India	2020-09-04	-43	0	-47	-31	-27	13
	IN	India	2020-09-05	-46	-5	-49	-31	-18	11
	IN	India	2020-09-06	-51	-14	-51	-33	-11	10
	IN	India	2020-09-07	-43	-5	-47	-34	-30	13
	IN	India	2020-09-08	-42	1	-44	-29	-29	11
	IN	India	2020-09-09	-43	-2	-46	-29	-26	12
	IN	India	2020-09-10	-43	-3	-45	-30	-28	12
	IN	India	2020-09-11	-43	-8	-47	-34	-30	14
	IN	India	2020-09-12	-42	-6	-48	-31	-23	12
	IN	India	2020-09-13	-46	-13	-49	-31	-9	10
	IN	India	2020-09-14	-38	-3	-44	-31	-26	13
	IN	India	2020-09-15	-39	-3	-44	-30	-28	13
	IN	India	2020-09-16	-38	-1	-45	-28	-25	13
	IN	India	2020-09-17	-39	-10	-45	-34	-30	15
	IN	India	2020-09-18	-38	-3	-45	-31	-26	15
	IN	India	2020-09-19	-40	-7	-47	-30	-17	13
	IN	India	2020-09-20	-44	-13	-48	-31	-6	11
	IN	India	2020-09-21	-36	-5	-43	-31	-27	14
	IN	India	2020-09-22	-39	-4	-42	-29	-28	15
	IN	India	2020-09-23	-41	-5	-44	-28	-27	16
	IN	India	2020-09-24	-41	-5	-42	-28	-27	17
	IN	India	2020-09-25	-43	-5	-44	-29	-27	18
	IN	India	2020-09-26	-43	-5	-44	-27	-19	16
	IN	India	2020-09-27	-45	-10	-42	-25	-7	13
	IN	India	2020-09-28	-40	-2	-41	-28	-26	17
	IN	India	2020-09-29	-40	-2	-41	-26	-28	16
	IN	India	2020-09-30	-39	1	-45	-24	-27	14
	IN	India	2020-10-01	-39	2	-46	-24	-29	12
	IN	India	2020-10-02	-38	7	-44	-28	-47	16
	IN	India	2020-10-03	-40	1	-47	-24	-21	10
	IN	India	2020-10-04	-43	-4	-45	-23	-13	8
	IN	India	2020-10-05	-36	4	-44	-24	-29	11
	IN	India	2020-10-06	-36	4	-44	-23	-30	11
	IN	India	2020-10-07	-36	6	-45	-22	-26	11
	IN	India	2020-10-08	-36	5	-44	-24	-26	12
	IN	India	2020-10-09	-35	7	-43	-24	-24	13
	IN	India	2020-10-10	-38	2	-45	-25	-20	13
	IN	India	2020-10-11	-40	-2	-43	-23	-7	10
	IN	India	2020-10-12	-34	5	-42	-24	-25	13
	IN	India	2020-10-13	-35	4	-42	-24	-27	14
	IN	India	2020-10-14	-33	8	-43	-22	-24	13
	IN	India	2020-10-15	-32	9	-42	-21	-25	14
	IN	India	2020-10-16	-31	18	-41	-19	-23	14
	IN	India	2020-10-17	-36	8	-44	-20	-15	13
	IN	India	2020-10-18	-36	2	-41	-18	-4	10
	IN	India	2020-10-19	-31	10	-39	-20	-24	14
	IN	India	2020-10-20	-32	8	-40	-20	-26	13
	IN	India	2020-10-21	-29	11	-41	-18	-23	12
	IN	India	2020-10-22	-29	11	-39	-18	-25	11
	IN	India	2020-10-23	-28	18	-38	-16	-27	11
	IN	India	2020-10-24	-31	12	-38	-16	-24	10
	IN	India	2020-10-25	-34	3	-37	-15	-10	7
	IN	India	2020-10-26	-29	8	-34	-21	-37	11
	IN	India	2020-10-27	-29	9	-37	-18	-29	10
	IN	India	2020-10-28	-29	9	-40	-17	-25	10
	IN	India	2020-10-29	-29	7	-39	-19	-27	10
	IN	India	2020-10-30	-30	11	-40	-21	-32	13
	IN	India	2020-10-31	-34	3	-41	-21	-17	10
	IN	India	2020-11-01	-33	3	-39	-16	-5	8
	IN	India	2020-11-02	-28	10	-38	-19	-24	11
	IN	India	2020-11-03	-26	13	-37	-18	-27	11
	IN	India	2020-11-04	-28	10	-40	-19	-24	12
	IN	India	2020-11-05	-29	8	-38	-21	-24	11
	IN	India	2020-11-06	-29	12	-38	-20	-23	11
	IN	India	2020-11-07	-29	10	-38	-18	-13	10
	IN	India	2020-11-08	-29	8	-36	-15	-2	8
	IN	India	2020-11-09	-26	13	-36	-20	-24	11
	IN	India	2020-11-10	-24	15	-35	-18	-26	11
	IN	India	2020-11-11	-22	20	-36	-14	-22	10
	IN	India	2020-11-12	-18	28	-33	-12	-24	9
	IN	India	2020-11-13	-15	40	-31	-8	-29	10
	IN	India	2020-11-14	-34	11	-37	-23	-44	16
	IN	India	2020-11-15	-39	-9	-36	-23	-24	10
	IN	India	2020-11-16	-30	3	-29	-22	-48	12
	IN	India	2020-11-17	-28	9	-30	-17	-35	9
	IN	India	2020-11-18	-27	11	-32	-15	-29	9
	IN	India	2020-11-19	-27	11	-31	-16	-28	10
	IN	India	2020-11-20	-28	13	-31	-17	-29	11
	IN	India	2020-11-21	-31	6	-33	-17	-19	9
	IN	India	2020-11-22	-32	3	-32	-14	-9	7
	IN	India	2020-11-23	-27	11	-32	-18	-26	10
	IN	India	2020-11-24	-27	11	-32	-17	-28	10
	IN	India	2020-11-25	-28	9	-34	-17	-28	10
	IN	India	2020-11-26	-33	0	-35	-23	-31	12
	IN	India	2020-11-27	-29	11	-33	-18	-26	10
	IN	India	2020-11-28	-29	9	-34	-17	-17	9
	IN	India	2020-11-29	-31	4	-31	-14	-6	7
	IN	India	2020-11-30	-27	9	-29	-20	-34	11
	IN	India	2020-12-01	-26	11	-28	-15	-28	9
	IN	India	2020-12-02	-27	11	-21	-16	-22	9
	IN	India	2020-12-03	-28	8	-21	-19	-23	11
	IN	India	2020-12-04	-28	12	-21	-18	-22	11
	IN	India	2020-12-05	-29	9	-22	-16	-12	8
	IN	India	2020-12-06	-30	5	-16	-12	-6	6
	IN	India	2020-12-07	-26	10	-16	-16	-25	8
	IN	India	2020-12-08	-34	-3	-22	-25	-29	12
	IN	India	2020-12-09	-25	12	-17	-9	-22	8
	IN	India	2020-12-10	-26	10	-15	-8	-23	10
	IN	India	2020-12-11	-28	12	-17	-9	-22	12
	IN	India	2020-12-12	-31	8	-20	-11	-16	11
	IN	India	2020-12-13	-31	4	-14	-6	-2	9
	IN	India	2020-12-14	-29	8	-18	-13	-21	12
	IN	India	2020-12-15	-27	11	-16	-9	-21	12
	IN	India	2020-12-16	-27	11	-20	-9	-18	12
	IN	India	2020-12-17	-28	9	-19	-11	-19	13
	IN	India	2020-12-18	-28	13	-19	-10	-18	13
	IN	India	2020-12-19	-30	9	-20	-9	-8	11
	IN	India	2020-12-20	-30	5	-13	-5	0	9
	IN	India	2020-12-21	-27	11	-16	-11	-18	12
	IN	India	2020-12-22	-27	9	-17	-10	-21	12
	IN	India	2020-12-23	-25	13	-19	-7	-16	12
	IN	India	2020-12-24	-24	15	-15	-5	-19	11
	IN	India	2020-12-25	-22	16	-8	-10	-36	15
	IN	India	2020-12-26	-31	5	-16	-11	-14	12
	IN	India	2020-12-27	-31	0	-10	-4	0	8
	IN	India	2020-12-28	-26	10	-14	-9	-19	12
	IN	India	2020-12-29	-27	9	-15	-9	-21	12
	IN	India	2020-12-30	-25	12	-17	-7	-17	12
	IN	India	2020-12-31	-18	21	-12	-4	-18	11
	IN	India	2021-01-01	-23	11	-6	-11	-29	14
	IN	India	2021-01-02	-31	7	-19	-10	-8	11
	IN	India	2021-01-03	-32	1	-13	-5	0	10
	IN	India	2021-01-04	-28	9	-17	-9	-16	12
	IN	India	2021-01-05	-29	7	-18	-10	-19	12
	IN	India	2021-01-06	-26	11	-16	-8	-14	12
	IN	India	2021-01-07	-25	12	-13	-9	-15	12
	IN	India	2021-01-08	-25	15	-13	-9	-14	12
	IN	India	2021-01-09	-27	11	-14	-10	-10	10
	IN	India	2021-01-10	-26	8	-7	-6	3	8
	IN	India	2021-01-11	-24	14	-10	-11	-16	11
	IN	India	2021-01-12	-24	14	-10	-10	-19	11
	IN	India	2021-01-13	-24	16	-15	-9	-20	10
	IN	India	2021-01-14	-33	-5	-14	-24	-41	13
	IN	India	2021-01-15	-33	-1	-17	-23	-32	11
	IN	India	2021-01-16	-33	-3	-19	-20	-19	8
	IN	India	2021-01-17	-32	-5	-14	-14	-9	6
	IN	India	2021-01-18	-28	4	-15	-17	-22	10
	IN	India	2021-01-19	-28	3	-15	-18	-23	10
	IN	India	2021-01-20	-27	6	-17	-16	-20	11
	IN	India	2021-01-21	-27	5	-15	-16	-19	11
	IN	India	2021-01-22	-27	8	-15	-15	-18	11
	IN	India	2021-01-23	-29	4	-15	-14	-12	9
	IN	India	2021-01-24	-29	1	-8	-10	-2	7
	IN	India	2021-01-25	-24	9	-8	-14	-21	10
	IN	India	2021-01-26	-25	3	-1	-21	-50	16
	IN	India	2021-01-27	-27	8	-14	-12	-17	10
	IN	India	2021-01-28	-27	6	-13	-14	-19	11
	IN	India	2021-01-29	-27	13	-16	-13	-16	10
	IN	India	2021-01-30	-28	12	-17	-10	-7	7
	IN	India	2021-01-31	-28	10	-12	-6	-2	5
	IN	India	2021-02-01	-25	15	-14	-11	-19	8
	IN	India	2021-02-02	-24	16	-14	-10	-20	8
	IN	India	2021-02-03	-25	15	-19	-10	-17	8
	IN	India	2021-02-04	-26	11	-19	-13	-19	8
	IN	India	2021-02-05	-25	18	-18	-11	-17	8
	IN	India	2021-02-06	-26	14	-19	-9	-8	6
	IN	India	2021-02-07	-25	9	-11	-5	-6	5
	IN	India	2021-02-08	-24	16	-16	-10	-19	7
	IN	India	2021-02-09	-23	17	-15	-9	-20	7
	IN	India	2021-02-10	-22	19	-18	-7	-16	7
	IN	India	2021-02-11	-23	16	-15	-9	-17	8
	IN	India	2021-02-12	-21	20	-15	-7	-16	8
	IN	India	2021-02-13	-22	16	-12	-6	-14	6
	IN	India	2021-02-14	-18	14	-4	0	-6	4
	IN	India	2021-02-15	-20	18	-9	-6	-20	7
	IN	India	2021-02-16	-21	14	-7	-6	-25	7
	IN	India	2021-02-17	-22	17	-14	-5	-17	7
	IN	India	2021-02-18	-22	16	-14	-6	-17	8
	IN	India	2021-02-19	-22	19	-14	-6	-17	8
	IN	India	2021-02-20	-22	16	-12	-4	-6	6
	IN	India	2021-02-21	-23	12	-7	-2	-6	5
	IN	India	2021-02-22	-22	16	-11	-7	-17	7
	IN	India	2021-02-23	-22	16	-11	-7	-18	8
	IN	India	2021-02-24	-21	18	-14	-5	-14	8
	IN	India	2021-02-25	-22	17	-13	-6	-16	8
	IN	India	2021-02-26	-22	19	-14	-6	-16	8
	IN	India	2021-02-27	-23	16	-12	-6	-11	7
	IN	India	2021-02-28	-23	13	-7	-3	-2	5
	IN	India	2021-03-01	-21	20	-10	-7	-15	7
	IN	India	2021-03-02	-22	18	-11	-7	-17	8
	IN	India	2021-03-03	-20	22	-13	-4	-13	8
	IN	India	2021-03-04	-21	20	-12	-6	-14	8
	IN	India	2021-03-05	-20	23	-13	-5	-14	8
	IN	India	2021-03-06	-21	20	-12	-4	-4	6
	IN	India	2021-03-07	-21	16	-6	-3	-3	6
	IN	India	2021-03-08	-19	21	-9	-6	-15	8
	IN	India	2021-03-09	-20	20	-10	-6	-16	8
	IN	India	2021-03-10	-19	25	-11	-2	-13	7
	IN	India	2021-03-11	-22	18	-6	-10	-31	11
	IN	India	2021-03-12	-21	21	-13	-5	-15	8
	IN	India	2021-03-13	-22	18	-11	-6	-11	8
	IN	India	2021-03-14	-22	15	-7	-2	-3	6
	IN	India	2021-03-15	-20	20	-8	-5	-16	8
	IN	India	2021-03-16	-22	17	-11	-7	-17	8
	IN	India	2021-03-17	-21	21	-14	-5	-11	8
	IN	India	2021-03-18	-22	19	-12	-6	-13	9
	IN	India	2021-03-19	-21	24	-13	-5	-11	9
	IN	India	2021-03-20	-22	19	-12	-4	-2	7
	IN	India	2021-03-21	-24	14	-9	-4	-2	7
	IN	India	2021-03-22	-21	21	-10	-7	-13	9
	IN	India	2021-03-23	-21	19	-11	-7	-15	9
	IN	India	2021-03-24	-19	23	-13	-4	-12	9
	IN	India	2021-03-25	-19	23	-12	-4	-13	9
	IN	India	2021-03-26	-21	25	-13	-5	-14	10
	IN	India	2021-03-27	-21	25	-12	-2	-8	7
	IN	India	2021-03-28	-30	10	-15	-11	-7	9
	IN	India	2021-03-29	-41	-15	-22	-34	-57	21
	IN	India	2021-03-30	-26	13	-15	-12	-25	10
	IN	India	2021-03-31	-22	20	-15	-7	-16	9
	IN	India	2021-04-01	-22	20	-13	-8	-18	10
	IN	India	2021-04-02	-22	25	-13	-11	-30	13
	IN	India	2021-04-03	-24	21	-13	-7	-7	8
	IN	India	2021-04-04	-28	12	-13	-8	-5	8
	IN	India	2021-04-05	-22	23	-11	-9	-19	10
	IN	India	2021-04-06	-28	17	-13	-12	-26	11
	IN	India	2021-04-07	-25	21	-17	-9	-18	11
	IN	India	2021-04-08	-26	20	-16	-11	-19	12
	IN	India	2021-04-09	-24	25	-17	-10	-18	12
	IN	India	2021-04-10	-35	6	-24	-22	-22	14
	IN	India	2021-04-11	-36	3	-23	-20	-11	12
	IN	India	2021-04-12	-25	27	-15	-13	-22	12
	IN	India	2021-04-13	-30	17	-19	-18	-36	16
	IN	India	2021-04-14	-34	13	-23	-20	-39	17
	IN	India	2021-04-15	-35	8	-25	-22	-28	15
	IN	India	2021-04-16	-36	12	-27	-21	-26	16
	IN	India	2021-04-17	-45	-4	-34	-31	-25	18
	IN	India	2021-04-18	-52	-18	-37	-34	-25	17
	IN	India	2021-04-19	-37	12	-26	-24	-30	17
	IN	India	2021-04-20	-42	3	-31	-29	-36	19
	IN	India	2021-04-21	-44	-1	-35	-31	-41	21
	IN	India	2021-04-22	-45	-2	-34	-32	-36	19
	IN	India	2021-04-23	-46	2	-35	-32	-37	20
	IN	India	2021-04-24	-59	-22	-44	-43	-42	23
	IN	India	2021-04-25	-67	-36	-47	-50	-37	22
	IN	India	2021-04-26	-46	1	-33	-35	-40	20
	IN	India	2021-04-27	-49	-4	-35	-35	-42	21
	IN	India	2021-04-28	-52	-9	-39	-38	-42	22
	IN	India	2021-04-29	-53	-12	-39	-40	-44	23
	IN	India	2021-04-30	-51	-3	-38	-37	-43	22
	IN	India	2021-05-01	-64	-28	-48	-49	-53	26
	IN	India	2021-05-02	-69	-39	-50	-54	-40	22
	IN	India	2021-05-03	-55	-14	-40	-43	-47	23
	IN	India	2021-05-04	-57	-15	-40	-43	-49	24
	IN	India	2021-05-05	-59	-20	-44	-44	-48	24
	IN	India	2021-05-06	-61	-23	-44	-47	-49	25
	IN	India	2021-05-07	-61	-17	-43	-46	-48	25
	IN	India	2021-05-08	-64	-26	-47	-49	-46	25
	IN	India	2021-05-09	-64	-30	-47	-47	-33	20
	IN	India	2021-05-10	-64	-26	-44	-53	-52	27
	IN	India	2021-05-11	-63	-24	-44	-51	-53	26
	IN	India	2021-05-12	-64	-24	-45	-50	-52	26
	IN	India	2021-05-13	-63	-23	-43	-50	-54	26
	IN	India	2021-05-14	-65	-25	-44	-52	-60	28
	IN	India	2021-05-15	-68	-31	-47	-53	-49	25
	IN	India	2021-05-16	-70	-40	-49	-55	-38	22
	IN	India	2021-05-17	-65	-29	-43	-54	-52	26
	IN	India	2021-05-18	-65	-30	-44	-54	-55	26
	IN	India	2021-05-19	-64	-29	-46	-52	-51	26
	IN	India	2021-05-20	-64	-28	-43	-53	-51	26
	IN	India	2021-05-21	-62	-21	-42	-50	-49	26
	IN	India	2021-05-22	-65	-28	-46	-51	-45	25
	IN	India	2021-05-23	-63	-26	-44	-44	-30	19
	IN	India	2021-05-24	-61	-24	-39	-50	-48	25
	IN	India	2021-05-25	-61	-26	-40	-50	-50	25
	IN	India	2021-05-26	-62	-28	-42	-51	-52	26
	IN	India	2021-05-27	-61	-25	-40	-50	-48	25
	IN	India	2021-05-28	-59	-18	-36	-48	-45	24
	IN	India	2021-05-29	-62	-24	-39	-48	-39	22
	IN	India	2021-05-30	-62	-28	-38	-46	-28	19
	IN	India	2021-05-31	-54	-15	-31	-45	-42	22
	IN	India	2021-06-01	-51	-10	-30	-41	-43	21
	IN	India	2021-06-02	-49	-5	-30	-38	-39	21
	IN	India	2021-06-03	-50	-8	-29	-40	-40	21
	IN	India	2021-06-04	-49	-3	-29	-39	-38	21
	IN	India	2021-06-05	-56	-16	-34	-41	-33	20
	IN	India	2021-06-06	-58	-22	-34	-40	-25	17
	IN	India	2021-06-07	-44	1	-25	-35	-35	19
	IN	India	2021-06-08	-43	2	-24	-33	-36	18
	IN	India	2021-06-09	-42	5	-25	-32	-34	18
	IN	India	2021-06-10	-42	2	-24	-33	-34	19
	IN	India	2021-06-11	-39	11	-24	-30	-32	18
	IN	India	2021-06-12	-48	-6	-30	-35	-32	18
	IN	India	2021-06-13	-51	-14	-29	-33	-22	14
	IN	India	2021-06-14	-36	10	-20	-28	-32	16
	IN	India	2021-06-15	-37	7	-20	-28	-33	16
	IN	India	2021-06-16	-36	10	-22	-26	-31	15
	IN	India	2021-06-17	-37	6	-22	-28	-31	16
	IN	India	2021-06-18	-35	14	-21	-26	-29	15
	IN	India	2021-06-19	-44	-2	-27	-30	-25	14
	IN	India	2021-06-20	-47	-11	-26	-29	-21	12
	IN	India	2021-06-21	-31	15	-16	-23	-31	13
	IN	India	2021-06-22	-32	13	-17	-23	-32	13
	IN	India	2021-06-23	-30	16	-18	-20	-28	13
	IN	India	2021-06-24	-31	13	-17	-22	-30	14
	IN	India	2021-06-25	-29	20	-17	-20	-27	13
	IN	India	2021-06-26	-38	5	-22	-24	-25	13
	IN	India	2021-06-27	-43	-6	-21	-24	-16	11
	IN	India	2021-06-28	-26	19	-13	-19	-27	12
	IN	India	2021-06-29	-29	14	-16	-20	-29	12
	IN	India	2021-06-30	-28	16	-18	-18	-26	11
	IN	India	2021-07-01	-26	18	-14	-17	-27	12
	IN	India	2021-07-02	-25	26	-14	-15	-24	13
	IN	India	2021-07-03	-33	13	-18	-17	-19	12
	IN	India	2021-07-04	-37	3	-16	-17	-15	10
	IN	India	2021-07-05	-20	28	-9	-12	-24	11
	IN	India	2021-07-06	-22	23	-10	-13	-25	12
	IN	India	2021-07-07	-22	24	-13	-11	-23	11
	IN	India	2021-07-08	-23	23	-12	-14	-23	12
	IN	India	2021-07-09	-21	31	-11	-11	-22	12
	IN	India	2021-07-10	-29	16	-16	-13	-21	12
	IN	India	2021-07-11	-33	7	-14	-12	-12	10
	IN	India	2021-07-12	-21	26	-9	-11	-25	11
	IN	India	2021-07-13	-23	22	-11	-12	-26	12
	IN	India	2021-07-14	-21	25	-13	-10	-22	11
	IN	India	2021-07-15	-20	25	-10	-11	-22	11
	IN	India	2021-07-16	-20	30	-11	-10	-21	12
	IN	India	2021-07-17	-29	16	-16	-12	-14	10
	IN	India	2021-07-18	-32	7	-15	-12	-10	10
	IN	India	2021-07-19	-22	23	-13	-13	-24	13
	IN	India	2021-07-20	-21	26	-11	-10	-24	12
	IN	India	2021-07-21	-26	16	-14	-19	-37	16
	IN	India	2021-07-22	-24	19	-13	-15	-23	12
	IN	India	2021-07-23	-22	27	-12	-11	-20	12
	IN	India	2021-07-24	-29	15	-15	-13	-17	11
	IN	India	2021-07-25	-32	6	-14	-12	-9	10
	IN	India	2021-07-26	-20	26	-9	-11	-19	11
	IN	India	2021-07-27	-22	21	-11	-12	-21	12
	IN	India	2021-07-28	-22	21	-16	-11	-18	12
	IN	India	2021-07-29	-22	21	-14	-13	-18	12
	IN	India	2021-07-30	-20	28	-13	-11	-16	12
	IN	India	2021-07-31	-25	20	-15	-9	-9	10
	IN	India	2021-08-01	-26	15	-10	-7	-7	9
	IN	India	2021-08-02	-18	30	-8	-9	-18	11
	IN	India	2021-08-03	-17	30	-7	-8	-20	11
	IN	India	2021-08-04	-17	31	-11	-6	-16	11
	IN	India	2021-08-05	-16	31	-8	-7	-16	11
	IN	India	2021-08-06	-15	36	-9	-5	-15	11
	IN	India	2021-08-07	-21	26	-12	-5	-7	9
	IN	India	2021-08-08	-26	14	-11	-7	-6	10
	IN	India	2021-08-09	-14	34	-5	-6	-16	10
	IN	India	2021-08-10	-13	35	-5	-4	-17	10
	IN	India	2021-08-11	-12	36	-7	-2	-14	9
	IN	India	2021-08-12	-14	33	-7	-5	-15	10
	IN	India	2021-08-13	-14	37	-7	-4	-14	10
	IN	India	2021-08-14	-17	31	-10	-3	-11	9
	IN	India	2021-08-15	-23	16	-5	-5	-4	9
	IN	India	2021-08-16	-14	34	-4	-6	-18	10
	IN	India	2021-08-17	-14	31	-6	-5	-17	10
	IN	India	2021-08-18	-14	34	-9	-3	-12	10
	IN	India	2021-08-19	-12	37	-6	-3	-16	10
	IN	India	2021-08-20	-13	37	-6	-5	-25	12
	IN	India	2021-08-21	-15	36	-8	2	-9	8
	IN	India	2021-08-22	-21	18	-2	4	-17	5
	IN	India	2021-08-23	-16	27	-4	-4	-20	9
	IN	India	2021-08-24	-13	31	-3	-1	-17	9
	IN	India	2021-08-25	-13	33	-6	-1	-13	9
	IN	India	2021-08-26	-14	29	-6	-4	-14	10
	IN	India	2021-08-27	-14	35	-7	-3	-12	10
	IN	India	2021-08-28	-18	28	-9	-3	-6	9
	IN	India	2021-08-29	-20	21	-5	-3	0	8
	IN	India	2021-08-30	-15	31	-1	-9	-28	13
	IN	India	2021-08-31	-16	26	-6	-6	-18	10
	IN	India	2021-09-01	-13	32	-8	-2	-13	10
	IN	India	2021-09-02	-13	34	-7	-4	-12	10
	IN	India	2021-09-03	-13	37	-8	-4	-10	10
	IN	India	2021-09-04	-16	31	-10	-2	0	9
	IN	India	2021-09-05	-17	26	-7	-1	1	9
	IN	India	2021-09-06	-14	33	-5	-5	-12	10
	IN	India	2021-09-07	-12	34	-5	-3	-14	10
	IN	India	2021-09-08	-7	45	-4	4	-10	8
	IN	India	2021-09-09	-7	46	-1	5	-12	8
	IN	India	2021-09-10	-14	37	-3	-6	-29	14
	IN	India	2021-09-11	-18	26	-8	-5	-12	10
	IN	India	2021-09-12	-17	23	-4	2	0	7
	IN	India	2021-09-13	-13	31	-3	-3	-14	10
	IN	India	2021-09-14	-13	31	-2	-3	-15	10
	IN	India	2021-09-15	-10	36	-4	1	-11	9
	IN	India	2021-09-16	-12	33	-3	-1	-14	10
	IN	India	2021-09-17	-11	39	-3	-2	-13	10
	IN	India	2021-09-18	-13	34	-4	1	-1	8
	IN	India	2021-09-19	-18	24	0	0	-1	8
	IN	India	2021-09-20	-13	31	-2	-4	-12	10
	IN	India	2021-09-21	-13	31	-4	-3	-13	10
	IN	India	2021-09-22	-11	34	-6	-1	-7	10
	IN	India	2021-09-23	-12	32	-4	-3	-8	10
	IN	India	2021-09-24	-10	39	-4	0	-7	10
	IN	India	2021-09-25	-13	32	-4	1	-1	8
	IN	India	2021-09-26	-15	25	-3	2	4	8
	IN	India	2021-09-27	-19	23	-6	-10	-14	12
	IN	India	2021-09-28	-12	33	-3	-2	-11	10
	IN	India	2021-09-29	-12	33	-6	-3	-7	10
	IN	India	2021-09-30	-10	35	-2	0	-7	9
	IN	India	2021-10-01	-6	44	-1	5	-6	9
	IN	India	2021-10-02	-12	36	0	-2	-24	12
	IN	India	2021-10-03	-11	32	2	5	5	7
	IN	India	2021-10-04	-7	41	2	3	-7	8
	IN	India	2021-10-05	-7	41	1	3	-9	8
	IN	India	2021-10-06	-6	45	-1	3	-10	9
	IN	India	2021-10-07	-7	43	0	3	-8	9
	IN	India	2021-10-08	-6	47	0	6	-5	8
	IN	India	2021-10-09	-8	41	-1	6	-3	8
	IN	India	2021-10-10	-6	38	5	11	8	6
	IN	India	2021-10-11	-4	44	7	4	-9	8
	IN	India	2021-10-12	0	50	12	10	-12	7
	ID	Indonesia	2020-02-15	-2	-2	-8	1	5	1
	ID	Indonesia	2020-02-16	-3	-3	-7	-4	2	2
	ID	Indonesia	2020-02-17	-3	-4	-7	-1	3	1
	ID	Indonesia	2020-02-18	-3	-2	-4	1	2	1
	ID	Indonesia	2020-02-19	-3	-4	-3	0	1	1
	ID	Indonesia	2020-02-20	-2	-1	-1	4	1	1
	ID	Indonesia	2020-02-21	-2	-3	-5	2	5	1
	ID	Indonesia	2020-02-22	0	0	-5	1	5	0
	ID	Indonesia	2020-02-23	-2	-1	-5	-4	3	1
	ID	Indonesia	2020-02-24	-2	-3	-4	-1	4	1
	ID	Indonesia	2020-02-25	-5	-2	-6	-6	-2	3
	ID	Indonesia	2020-02-26	-2	-1	-3	0	3	0
	ID	Indonesia	2020-02-27	0	2	-3	2	4	0
	ID	Indonesia	2020-02-28	1	3	-5	3	5	1
	ID	Indonesia	2020-02-29	2	6	-7	4	6	0
	ID	Indonesia	2020-03-01	1	5	-8	0	3	1
	ID	Indonesia	2020-03-02	5	12	0	3	5	0
	ID	Indonesia	2020-03-03	3	10	-2	2	5	0
	ID	Indonesia	2020-03-04	0	4	-5	-1	4	1
	ID	Indonesia	2020-03-05	4	8	-1	3	4	0
	ID	Indonesia	2020-03-06	2	4	-3	3	6	1
	ID	Indonesia	2020-03-07	3	6	-4	3	6	0
	ID	Indonesia	2020-03-08	1	4	-4	-1	4	1
	ID	Indonesia	2020-03-09	2	3	-1	1	5	1
	ID	Indonesia	2020-03-10	3	6	2	1	4	1
	ID	Indonesia	2020-03-11	3	5	2	1	4	1
	ID	Indonesia	2020-03-12	2	3	0	1	4	1
	ID	Indonesia	2020-03-13	2	3	-2	1	6	1
	ID	Indonesia	2020-03-14	-2	3	-6	-5	5	1
	ID	Indonesia	2020-03-15	-7	3	-12	-12	4	3
	ID	Indonesia	2020-03-16	-7	2	-8	-12	-8	5
	ID	Indonesia	2020-03-17	-9	1	-10	-16	-13	6
	ID	Indonesia	2020-03-18	-11	0	-12	-21	-16	8
	ID	Indonesia	2020-03-19	-16	-5	-17	-26	-17	9
	ID	Indonesia	2020-03-20	-19	-7	-21	-31	-18	10
	ID	Indonesia	2020-03-21	-23	-5	-30	-33	-11	9
	ID	Indonesia	2020-03-22	-32	-15	-39	-42	-7	10
	ID	Indonesia	2020-03-23	-27	-12	-25	-41	-27	13
	ID	Indonesia	2020-03-24	-29	-11	-26	-42	-31	13
	ID	Indonesia	2020-03-25	-38	-20	-31	-52	-59	21
	ID	Indonesia	2020-03-26	-34	-17	-30	-46	-34	15
	ID	Indonesia	2020-03-27	-36	-17	-34	-49	-33	16
	ID	Indonesia	2020-03-28	-42	-20	-46	-50	-23	15
	ID	Indonesia	2020-03-29	-47	-27	-52	-54	-15	15
	ID	Indonesia	2020-03-30	-36	-20	-32	-51	-34	16
	ID	Indonesia	2020-03-31	-35	-16	-32	-49	-35	15
	ID	Indonesia	2020-04-01	-31	-10	-28	-49	-35	15
	ID	Indonesia	2020-04-02	-33	-13	-29	-50	-35	16
	ID	Indonesia	2020-04-03	-35	-17	-34	-53	-34	17
	ID	Indonesia	2020-04-04	-40	-20	-45	-54	-25	15
	ID	Indonesia	2020-04-05	-43	-24	-50	-58	-17	14
	ID	Indonesia	2020-04-06	-34	-20	-31	-54	-34	16
	ID	Indonesia	2020-04-07	-33	-16	-30	-51	-35	15
	ID	Indonesia	2020-04-08	-34	-17	-30	-52	-36	15
	ID	Indonesia	2020-04-09	-31	-13	-28	-50	-35	15
	ID	Indonesia	2020-04-10	-43	-28	-37	-64	-60	24
	ID	Indonesia	2020-04-11	-43	-24	-46	-59	-30	17
	ID	Indonesia	2020-04-12	-46	-27	-50	-61	-17	15
	ID	Indonesia	2020-04-13	-33	-19	-29	-56	-35	17
	ID	Indonesia	2020-04-14	-34	-19	-29	-54	-36	16
	ID	Indonesia	2020-04-15	-35	-19	-29	-55	-36	17
	ID	Indonesia	2020-04-16	-34	-18	-29	-56	-36	17
	ID	Indonesia	2020-04-17	-38	-23	-35	-58	-35	18
	ID	Indonesia	2020-04-18	-43	-25	-46	-58	-24	15
	ID	Indonesia	2020-04-19	-45	-26	-49	-60	-14	14
	ID	Indonesia	2020-04-20	-34	-19	-29	-56	-34	16
	ID	Indonesia	2020-04-21	-35	-19	-31	-55	-36	16
	ID	Indonesia	2020-04-22	-34	-16	-28	-53	-36	15
	ID	Indonesia	2020-04-23	-32	-10	-28	-50	-37	15
	ID	Indonesia	2020-04-24	-49	-30	-45	-64	-43	22
	ID	Indonesia	2020-04-25	-50	-29	-53	-64	-30	19
	ID	Indonesia	2020-04-26	-53	-34	-58	-68	-18	18
	ID	Indonesia	2020-04-27	-43	-28	-38	-62	-36	19
	ID	Indonesia	2020-04-28	-43	-26	-38	-61	-38	18
	ID	Indonesia	2020-04-29	-42	-24	-36	-60	-37	18
	ID	Indonesia	2020-04-30	-40	-19	-35	-58	-36	18
	ID	Indonesia	2020-05-01	-44	-23	-42	-67	-59	25
	ID	Indonesia	2020-05-02	-46	-24	-50	-62	-28	18
	ID	Indonesia	2020-05-03	-48	-28	-55	-65	-14	17
	ID	Indonesia	2020-05-04	-38	-21	-34	-60	-35	18
	ID	Indonesia	2020-05-05	-39	-19	-34	-58	-36	18
	ID	Indonesia	2020-05-06	-38	-18	-33	-58	-36	18
	ID	Indonesia	2020-05-07	-44	-18	-37	-62	-58	24
	ID	Indonesia	2020-05-08	-44	-19	-41	-59	-35	19
	ID	Indonesia	2020-05-09	-48	-22	-52	-59	-26	17
	ID	Indonesia	2020-05-10	-48	-23	-54	-62	-12	16
	ID	Indonesia	2020-05-11	-39	-16	-36	-56	-34	18
	ID	Indonesia	2020-05-12	-38	-13	-33	-54	-35	18
	ID	Indonesia	2020-05-13	-37	-12	-32	-54	-34	17
	ID	Indonesia	2020-05-14	-36	-10	-32	-53	-34	17
	ID	Indonesia	2020-05-15	-36	-9	-34	-54	-32	16
	ID	Indonesia	2020-05-16	-37	-8	-43	-53	-22	15
	ID	Indonesia	2020-05-17	-40	-13	-50	-57	-8	15
	ID	Indonesia	2020-05-18	-33	-10	-32	-54	-33	17
	ID	Indonesia	2020-05-19	-29	1	-27	-48	-34	16
	ID	Indonesia	2020-05-20	-26	3	-24	-47	-34	16
	ID	Indonesia	2020-05-21	-24	12	-21	-47	-57	20
	ID	Indonesia	2020-05-22	-27	7	-26	-49	-46	19
	ID	Indonesia	2020-05-23	-35	6	-36	-49	-39	16
	ID	Indonesia	2020-05-24	-51	-30	-45	-59	-24	8
	ID	Indonesia	2020-05-25	-40	-17	-16	-59	-70	19
	ID	Indonesia	2020-05-26	-36	-12	-20	-54	-48	16
	ID	Indonesia	2020-05-27	-32	-8	-20	-53	-42	16
	ID	Indonesia	2020-05-28	-32	-8	-23	-52	-38	16
	ID	Indonesia	2020-05-29	-33	-11	-30	-55	-35	17
	ID	Indonesia	2020-05-30	-37	-11	-37	-53	-23	14
	ID	Indonesia	2020-05-31	-37	-13	-38	-54	-5	12
	ID	Indonesia	2020-06-01	-28	-7	-17	-54	-56	20
	ID	Indonesia	2020-06-02	-27	-4	-22	-46	-28	13
	ID	Indonesia	2020-06-03	-27	-4	-21	-47	-29	14
	ID	Indonesia	2020-06-04	-27	-5	-22	-47	-28	14
	ID	Indonesia	2020-06-05	-30	-9	-29	-50	-26	15
	ID	Indonesia	2020-06-06	-31	-8	-34	-48	-16	13
	ID	Indonesia	2020-06-07	-32	-10	-33	-50	-3	11
	ID	Indonesia	2020-06-08	-24	-6	-22	-46	-24	13
	ID	Indonesia	2020-06-09	-26	-7	-22	-44	-25	13
	ID	Indonesia	2020-06-10	-24	-4	-19	-43	-25	13
	ID	Indonesia	2020-06-11	-23	-5	-20	-44	-25	14
	ID	Indonesia	2020-06-12	-26	-9	-26	-46	-23	14
	ID	Indonesia	2020-06-13	-28	-8	-30	-44	-14	12
	ID	Indonesia	2020-06-14	-29	-10	-27	-46	-1	10
	ID	Indonesia	2020-06-15	-21	-6	-21	-42	-23	13
	ID	Indonesia	2020-06-16	-22	-5	-19	-40	-24	12
	ID	Indonesia	2020-06-17	-22	-5	-19	-40	-24	12
	ID	Indonesia	2020-06-18	-22	-7	-21	-41	-24	12
	ID	Indonesia	2020-06-19	-24	-10	-26	-43	-23	13
	ID	Indonesia	2020-06-20	-25	-7	-28	-41	-13	10
	ID	Indonesia	2020-06-21	-28	-11	-26	-43	-1	10
	ID	Indonesia	2020-06-22	-21	-8	-20	-41	-25	13
	ID	Indonesia	2020-06-23	-22	-7	-19	-39	-26	12
	ID	Indonesia	2020-06-24	-22	-7	-18	-39	-25	12
	ID	Indonesia	2020-06-25	-21	-4	-18	-39	-25	12
	ID	Indonesia	2020-06-26	-23	-7	-24	-40	-23	13
	ID	Indonesia	2020-06-27	-23	-5	-24	-37	-14	10
	ID	Indonesia	2020-06-28	-26	-8	-21	-40	-1	9
	ID	Indonesia	2020-06-29	-19	-5	-16	-39	-24	12
	ID	Indonesia	2020-06-30	-17	0	-16	-37	-24	11
	ID	Indonesia	2020-07-01	-16	2	-14	-36	-24	11
	ID	Indonesia	2020-07-02	-17	-1	-16	-36	-25	12
	ID	Indonesia	2020-07-03	-18	-2	-19	-37	-23	12
	ID	Indonesia	2020-07-04	-18	-1	-18	-34	-15	9
	ID	Indonesia	2020-07-05	-20	-2	-14	-35	-2	8
	ID	Indonesia	2020-07-06	-18	-4	-18	-37	-25	12
	ID	Indonesia	2020-07-07	-14	1	-13	-33	-25	11
	ID	Indonesia	2020-07-08	-16	-2	-14	-34	-24	11
	ID	Indonesia	2020-07-09	-16	-1	-15	-34	-24	12
	ID	Indonesia	2020-07-10	-18	-4	-19	-36	-22	12
	ID	Indonesia	2020-07-11	-19	-2	-19	-33	-12	9
	ID	Indonesia	2020-07-12	-20	-4	-16	-36	-1	9
	ID	Indonesia	2020-07-13	-16	-4	-17	-37	-22	12
	ID	Indonesia	2020-07-14	-18	-5	-18	-36	-23	12
	ID	Indonesia	2020-07-15	-17	-4	-17	-36	-22	12
	ID	Indonesia	2020-07-16	-17	-3	-17	-35	-22	12
	ID	Indonesia	2020-07-17	-19	-6	-21	-38	-21	13
	ID	Indonesia	2020-07-18	-19	-4	-21	-36	-11	10
	ID	Indonesia	2020-07-19	-21	-6	-18	-38	0	9
	ID	Indonesia	2020-07-20	-16	-4	-17	-37	-22	12
	ID	Indonesia	2020-07-21	-18	-6	-18	-36	-23	12
	ID	Indonesia	2020-07-22	-18	-6	-17	-37	-22	12
	ID	Indonesia	2020-07-23	-19	-5	-18	-37	-22	12
	ID	Indonesia	2020-07-24	-19	-6	-19	-37	-20	13
	ID	Indonesia	2020-07-25	-18	-2	-20	-33	-12	10
	ID	Indonesia	2020-07-26	-21	-5	-18	-37	0	10
	ID	Indonesia	2020-07-27	-16	-3	-15	-36	-22	12
	ID	Indonesia	2020-07-28	-16	-1	-15	-33	-23	12
	ID	Indonesia	2020-07-29	-14	3	-12	-30	-24	12
	ID	Indonesia	2020-07-30	-7	18	-2	-20	-26	9
	ID	Indonesia	2020-07-31	-29	-13	-2	-45	-62	18
	ID	Indonesia	2020-08-01	-22	-2	-8	-37	-26	10
	ID	Indonesia	2020-08-02	-20	-1	-8	-29	-5	7
	ID	Indonesia	2020-08-03	-13	2	-6	-31	-24	11
	ID	Indonesia	2020-08-04	-14	2	-9	-31	-24	11
	ID	Indonesia	2020-08-05	-13	2	-8	-32	-24	11
	ID	Indonesia	2020-08-06	-13	3	-8	-32	-24	11
	ID	Indonesia	2020-08-07	-15	-1	-11	-33	-21	11
	ID	Indonesia	2020-08-08	-15	1	-12	-29	-12	8
	ID	Indonesia	2020-08-09	-17	-2	-10	-32	-1	7
	ID	Indonesia	2020-08-10	-11	2	-6	-32	-22	10
	ID	Indonesia	2020-08-11	-15	-2	-12	-32	-23	11
	ID	Indonesia	2020-08-12	-12	1	-7	-32	-23	10
	ID	Indonesia	2020-08-13	-15	-2	-9	-33	-23	11
	ID	Indonesia	2020-08-14	-14	-1	-12	-31	-21	11
	ID	Indonesia	2020-08-15	-14	2	-11	-24	-12	7
	ID	Indonesia	2020-08-16	-15	0	0	-30	-1	7
	ID	Indonesia	2020-08-17	-11	-2	32	-37	-57	16
	ID	Indonesia	2020-08-18	-14	0	-5	-31	-22	10
	ID	Indonesia	2020-08-19	-11	4	0	-28	-22	9
	ID	Indonesia	2020-08-20	-12	1	18	-33	-53	16
	ID	Indonesia	2020-08-21	-15	-3	0	-38	-37	14
	ID	Indonesia	2020-08-22	-18	-5	-6	-33	-13	9
	ID	Indonesia	2020-08-23	-21	-7	-9	-32	1	8
	ID	Indonesia	2020-08-24	-14	-3	-8	-33	-20	11
	ID	Indonesia	2020-08-25	-14	0	-8	-32	-21	11
	ID	Indonesia	2020-08-26	-14	0	-7	-33	-21	11
	ID	Indonesia	2020-08-27	-13	2	-7	-32	-21	11
	ID	Indonesia	2020-08-28	-15	0	-12	-33	-19	11
	ID	Indonesia	2020-08-29	-15	1	-12	-30	-9	9
	ID	Indonesia	2020-08-30	-15	1	-5	-32	2	7
	ID	Indonesia	2020-08-31	-12	2	-7	-33	-20	11
	ID	Indonesia	2020-09-01	-11	6	-7	-31	-21	11
	ID	Indonesia	2020-09-02	-12	3	-7	-32	-22	11
	ID	Indonesia	2020-09-03	-13	2	-10	-32	-22	11
	ID	Indonesia	2020-09-04	-13	1	-11	-33	-20	12
	ID	Indonesia	2020-09-05	-13	3	-9	-30	-12	9
	ID	Indonesia	2020-09-06	-14	2	-2	-32	-1	8
	ID	Indonesia	2020-09-07	-11	2	-6	-33	-22	11
	ID	Indonesia	2020-09-08	-12	2	-6	-32	-23	11
	ID	Indonesia	2020-09-09	-13	1	-6	-33	-22	11
	ID	Indonesia	2020-09-10	-13	1	-7	-32	-22	10
	ID	Indonesia	2020-09-11	-14	-3	-10	-33	-21	10
	ID	Indonesia	2020-09-12	-14	-1	-9	-30	-12	8
	ID	Indonesia	2020-09-13	-17	-4	-7	-33	-2	8
	ID	Indonesia	2020-09-14	-16	-5	-10	-41	-22	12
	ID	Indonesia	2020-09-15	-17	-5	-10	-40	-23	13
	ID	Indonesia	2020-09-16	-15	-2	-5	-39	-23	13
	ID	Indonesia	2020-09-17	-16	-3	-8	-39	-23	13
	ID	Indonesia	2020-09-18	-19	-6	-14	-41	-21	14
	ID	Indonesia	2020-09-19	-19	-3	-14	-39	-12	11
	ID	Indonesia	2020-09-20	-24	-9	-15	-44	-3	12
	ID	Indonesia	2020-09-21	-19	-7	-15	-41	-23	14
	ID	Indonesia	2020-09-22	-22	-8	-16	-40	-25	14
	ID	Indonesia	2020-09-23	-23	-6	-12	-39	-25	14
	ID	Indonesia	2020-09-24	-23	-7	-13	-38	-25	14
	ID	Indonesia	2020-09-25	-24	-6	-17	-39	-24	15
	ID	Indonesia	2020-09-26	-24	-4	-17	-36	-14	12
	ID	Indonesia	2020-09-27	-26	-8	-13	-39	-6	12
	ID	Indonesia	2020-09-28	-21	-4	-12	-38	-24	14
	ID	Indonesia	2020-09-29	-22	-4	-13	-36	-25	14
	ID	Indonesia	2020-09-30	-20	2	-10	-35	-26	11
	ID	Indonesia	2020-10-01	-20	5	-11	-34	-26	9
	ID	Indonesia	2020-10-02	-20	1	-13	-36	-25	9
	ID	Indonesia	2020-10-03	-19	3	-13	-32	-18	7
	ID	Indonesia	2020-10-04	-20	1	-7	-33	-12	6
	ID	Indonesia	2020-10-05	-17	2	-9	-35	-27	8
	ID	Indonesia	2020-10-06	-19	0	-9	-34	-28	8
	ID	Indonesia	2020-10-07	-18	1	-6	-35	-26	9
	ID	Indonesia	2020-10-08	-18	0	-3	-32	-25	11
	ID	Indonesia	2020-10-09	-20	-4	-12	-38	-23	13
	ID	Indonesia	2020-10-10	-22	-4	-17	-35	-14	11
	ID	Indonesia	2020-10-11	-19	-1	-5	-35	-5	9
	ID	Indonesia	2020-10-12	-17	-1	-6	-35	-23	12
	ID	Indonesia	2020-10-13	-19	-2	-6	-36	-25	13
	ID	Indonesia	2020-10-14	-16	0	-5	-35	-23	12
	ID	Indonesia	2020-10-15	-16	2	-8	-32	-23	13
	ID	Indonesia	2020-10-16	-20	-3	-13	-35	-22	14
	ID	Indonesia	2020-10-17	-17	3	-11	-29	-13	10
	ID	Indonesia	2020-10-18	-19	-1	-6	-31	-5	10
	ID	Indonesia	2020-10-19	-20	-3	-12	-34	-23	13
	ID	Indonesia	2020-10-20	-19	-2	-10	-32	-24	12
	ID	Indonesia	2020-10-21	-20	-4	-12	-34	-24	11
	ID	Indonesia	2020-10-22	-17	1	-9	-31	-25	9
	ID	Indonesia	2020-10-23	-18	-1	-14	-32	-23	9
	ID	Indonesia	2020-10-24	-18	1	-13	-28	-14	6
	ID	Indonesia	2020-10-25	-19	-1	-9	-30	-8	6
	ID	Indonesia	2020-10-26	-17	-1	-11	-32	-24	8
	ID	Indonesia	2020-10-27	-16	4	-9	-25	-25	7
	ID	Indonesia	2020-10-28	-10	10	6	-20	-39	8
	ID	Indonesia	2020-10-29	-9	6	28	-25	-58	12
	ID	Indonesia	2020-10-30	-16	-2	1	-34	-42	11
	ID	Indonesia	2020-10-31	-23	-8	-13	-29	-21	7
	ID	Indonesia	2020-11-01	-18	0	-6	-21	-10	5
	ID	Indonesia	2020-11-02	-15	2	-12	-27	-24	7
	ID	Indonesia	2020-11-03	-15	2	-13	-28	-25	7
	ID	Indonesia	2020-11-04	-14	2	-10	-30	-25	8
	ID	Indonesia	2020-11-05	-16	0	-14	-32	-26	8
	ID	Indonesia	2020-11-06	-16	0	-13	-31	-24	8
	ID	Indonesia	2020-11-07	-15	0	-12	-27	-16	6
	ID	Indonesia	2020-11-08	-17	-1	-6	-28	-10	6
	ID	Indonesia	2020-11-09	-16	0	-10	-31	-25	8
	ID	Indonesia	2020-11-10	-16	0	-10	-29	-26	8
	ID	Indonesia	2020-11-11	-14	2	-9	-30	-25	8
	ID	Indonesia	2020-11-12	-14	1	-9	-30	-25	8
	ID	Indonesia	2020-11-13	-16	-2	-13	-30	-23	9
	ID	Indonesia	2020-11-14	-16	-1	-14	-27	-15	6
	ID	Indonesia	2020-11-15	-17	-2	-7	-28	-10	5
	ID	Indonesia	2020-11-16	-16	-1	-11	-31	-24	8
	ID	Indonesia	2020-11-17	-17	-1	-11	-31	-25	8
	ID	Indonesia	2020-11-18	-16	0	-9	-31	-25	8
	ID	Indonesia	2020-11-19	-17	-1	-15	-31	-25	8
	ID	Indonesia	2020-11-20	-17	-2	-16	-31	-23	9
	ID	Indonesia	2020-11-21	-17	-1	-17	-28	-16	6
	ID	Indonesia	2020-11-22	-19	-4	-14	-30	-11	6
	ID	Indonesia	2020-11-23	-19	-6	-18	-33	-25	8
	ID	Indonesia	2020-11-24	-19	-4	-17	-32	-26	8
	ID	Indonesia	2020-11-25	-16	1	-14	-30	-25	8
	ID	Indonesia	2020-11-26	-14	3	-13	-28	-24	8
	ID	Indonesia	2020-11-27	-17	-2	-17	-30	-23	8
	ID	Indonesia	2020-11-28	-17	0	-20	-26	-15	6
	ID	Indonesia	2020-11-29	-19	-3	-16	-28	-9	6
	ID	Indonesia	2020-11-30	-14	4	-14	-30	-24	7
	ID	Indonesia	2020-12-01	-14	7	-14	-28	-25	7
	ID	Indonesia	2020-12-02	-13	7	-12	-29	-24	7
	ID	Indonesia	2020-12-03	-13	5	-13	-30	-24	8
	ID	Indonesia	2020-12-04	-15	2	-18	-30	-23	8
	ID	Indonesia	2020-12-05	-17	1	-21	-26	-15	6
	ID	Indonesia	2020-12-06	-18	-2	-20	-30	-11	7
	ID	Indonesia	2020-12-07	-16	1	-16	-31	-26	8
	ID	Indonesia	2020-12-08	-13	5	-11	-28	-25	6
	ID	Indonesia	2020-12-09	-14	1	-4	-36	-56	15
	ID	Indonesia	2020-12-10	-14	6	-9	-26	-22	9
	ID	Indonesia	2020-12-11	-16	1	-14	-28	-21	12
	ID	Indonesia	2020-12-12	-19	1	-20	-24	-13	9
	ID	Indonesia	2020-12-13	-18	-1	-12	-24	-5	9
	ID	Indonesia	2020-12-14	-15	2	-9	-27	-22	11
	ID	Indonesia	2020-12-15	-15	3	-9	-25	-24	11
	ID	Indonesia	2020-12-16	-14	4	-7	-25	-23	11
	ID	Indonesia	2020-12-17	-15	3	-10	-23	-23	11
	ID	Indonesia	2020-12-18	-16	2	-13	-25	-21	11
	ID	Indonesia	2020-12-19	-15	5	-13	-20	-12	8
	ID	Indonesia	2020-12-20	-15	3	-6	-21	-5	8
	ID	Indonesia	2020-12-21	-11	5	-1	-24	-25	11
	ID	Indonesia	2020-12-22	-11	6	0	-21	-26	10
	ID	Indonesia	2020-12-23	-8	12	4	-16	-26	9
	ID	Indonesia	2020-12-24	-7	13	12	-17	-43	13
	ID	Indonesia	2020-12-25	-16	-1	10	-33	-57	18
	ID	Indonesia	2020-12-26	-19	0	-4	-28	-25	10
	ID	Indonesia	2020-12-27	-18	-1	-1	-23	-6	8
	ID	Indonesia	2020-12-28	-12	6	4	-26	-29	12
	ID	Indonesia	2020-12-29	-15	3	1	-26	-31	12
	ID	Indonesia	2020-12-30	-12	9	4	-22	-31	11
	ID	Indonesia	2020-12-31	-7	23	19	-21	-46	12
	ID	Indonesia	2021-01-01	-25	-8	18	-42	-66	19
	ID	Indonesia	2021-01-02	-20	3	0	-27	-32	11
	ID	Indonesia	2021-01-03	-21	-2	-6	-22	-9	9
	ID	Indonesia	2021-01-04	-15	5	-5	-26	-24	11
	ID	Indonesia	2021-01-05	-18	3	-10	-27	-25	12
	ID	Indonesia	2021-01-06	-15	4	-8	-29	-24	12
	ID	Indonesia	2021-01-07	-16	4	-10	-30	-24	12
	ID	Indonesia	2021-01-08	-18	0	-16	-33	-23	12
	ID	Indonesia	2021-01-09	-22	-4	-22	-33	-16	10
	ID	Indonesia	2021-01-10	-20	-1	-16	-30	-8	9
	ID	Indonesia	2021-01-11	-18	-2	-14	-35	-25	11
	ID	Indonesia	2021-01-12	-22	-6	-18	-36	-28	12
	ID	Indonesia	2021-01-13	-23	-8	-19	-38	-29	10
	ID	Indonesia	2021-01-14	-25	-12	-24	-41	-33	10
	ID	Indonesia	2021-01-15	-30	-18	-30	-45	-34	10
	ID	Indonesia	2021-01-16	-32	-19	-36	-44	-28	9
	ID	Indonesia	2021-01-17	-32	-19	-30	-44	-21	9
	ID	Indonesia	2021-01-18	-30	-19	-30	-44	-35	12
	ID	Indonesia	2021-01-19	-29	-16	-27	-43	-35	11
	ID	Indonesia	2021-01-20	-28	-15	-25	-43	-34	11
	ID	Indonesia	2021-01-21	-27	-15	-26	-43	-33	12
	ID	Indonesia	2021-01-22	-29	-17	-30	-44	-32	12
	ID	Indonesia	2021-01-23	-27	-13	-30	-41	-23	9
	ID	Indonesia	2021-01-24	-32	-20	-32	-46	-18	11
	ID	Indonesia	2021-01-25	-25	-12	-24	-41	-31	11
	ID	Indonesia	2021-01-26	-27	-14	-26	-40	-32	11
	ID	Indonesia	2021-01-27	-26	-12	-26	-40	-31	12
	ID	Indonesia	2021-01-28	-24	-9	-25	-39	-31	11
	ID	Indonesia	2021-01-29	-27	-12	-30	-40	-29	11
	ID	Indonesia	2021-01-30	-27	-8	-34	-37	-21	7
	ID	Indonesia	2021-01-31	-24	-5	-28	-36	-13	6
	ID	Indonesia	2021-02-01	-23	-5	-27	-38	-30	8
	ID	Indonesia	2021-02-02	-22	-3	-25	-36	-31	7
	ID	Indonesia	2021-02-03	-25	-9	-28	-38	-32	8
	ID	Indonesia	2021-02-04	-24	-8	-28	-38	-32	8
	ID	Indonesia	2021-02-05	-21	-4	-27	-37	-30	8
	ID	Indonesia	2021-02-06	-26	-10	-34	-36	-26	7
	ID	Indonesia	2021-02-07	-30	-16	-34	-41	-20	7
	ID	Indonesia	2021-02-08	-23	-8	-27	-37	-32	8
	ID	Indonesia	2021-02-09	-21	-4	-24	-34	-32	7
	ID	Indonesia	2021-02-10	-20	-3	-23	-34	-31	7
	ID	Indonesia	2021-02-11	-16	1	-18	-28	-31	6
	ID	Indonesia	2021-02-12	-22	-8	-14	-41	-61	14
	ID	Indonesia	2021-02-13	-24	-7	-24	-39	-29	6
	ID	Indonesia	2021-02-14	-26	-9	-25	-35	-18	6
	ID	Indonesia	2021-02-15	-21	-5	-23	-35	-30	7
	ID	Indonesia	2021-02-16	-23	-6	-23	-36	-31	7
	ID	Indonesia	2021-02-17	-21	-4	-24	-35	-30	7
	ID	Indonesia	2021-02-18	-24	-8	-27	-37	-30	8
	ID	Indonesia	2021-02-19	-23	-6	-28	-38	-28	8
	ID	Indonesia	2021-02-20	-25	-6	-30	-37	-23	6
	ID	Indonesia	2021-02-21	-23	-5	-23	-38	-15	5
	ID	Indonesia	2021-02-22	-21	-5	-23	-37	-29	7
	ID	Indonesia	2021-02-23	-23	-7	-25	-36	-29	7
	ID	Indonesia	2021-02-24	-22	-6	-24	-37	-28	7
	ID	Indonesia	2021-02-25	-19	0	-23	-34	-28	7
	ID	Indonesia	2021-02-26	-19	0	-25	-34	-26	7
	ID	Indonesia	2021-02-27	-18	4	-25	-30	-19	4
	ID	Indonesia	2021-02-28	-17	4	-18	-30	-11	4
	ID	Indonesia	2021-03-01	-16	5	-19	-33	-27	5
	ID	Indonesia	2021-03-02	-18	2	-22	-32	-28	6
	ID	Indonesia	2021-03-03	-16	5	-19	-32	-28	6
	ID	Indonesia	2021-03-04	-17	2	-21	-32	-28	6
	ID	Indonesia	2021-03-05	-17	1	-22	-33	-26	6
	ID	Indonesia	2021-03-06	-18	2	-24	-28	-20	4
	ID	Indonesia	2021-03-07	-20	-1	-20	-31	-15	5
	ID	Indonesia	2021-03-08	-18	0	-21	-33	-27	6
	ID	Indonesia	2021-03-09	-17	1	-20	-31	-28	6
	ID	Indonesia	2021-03-10	-14	6	-14	-26	-27	5
	ID	Indonesia	2021-03-11	-12	5	2	-32	-60	12
	ID	Indonesia	2021-03-12	-18	0	-19	-34	-28	7
	ID	Indonesia	2021-03-13	-17	3	-16	-29	-21	4
	ID	Indonesia	2021-03-14	-20	-2	-14	-28	-17	5
	ID	Indonesia	2021-03-15	-16	3	-14	-30	-27	5
	ID	Indonesia	2021-03-16	-18	0	-19	-31	-27	6
	ID	Indonesia	2021-03-17	-16	2	-16	-31	-25	6
	ID	Indonesia	2021-03-18	-17	1	-20	-31	-25	6
	ID	Indonesia	2021-03-19	-17	1	-19	-31	-24	6
	ID	Indonesia	2021-03-20	-16	4	-18	-28	-17	4
	ID	Indonesia	2021-03-21	-17	1	-12	-30	-12	4
	ID	Indonesia	2021-03-22	-17	1	-17	-32	-25	6
	ID	Indonesia	2021-03-23	-18	0	-19	-31	-26	6
	ID	Indonesia	2021-03-24	-16	2	-16	-31	-25	6
	ID	Indonesia	2021-03-25	-15	4	-18	-29	-25	6
	ID	Indonesia	2021-03-26	-14	5	-17	-29	-23	6
	ID	Indonesia	2021-03-27	-17	3	-20	-27	-17	4
	ID	Indonesia	2021-03-28	-16	5	-12	-27	-11	4
	ID	Indonesia	2021-03-29	-15	5	-16	-30	-25	5
	ID	Indonesia	2021-03-30	-17	2	-20	-29	-26	6
	ID	Indonesia	2021-03-31	-13	7	-14	-26	-25	5
	ID	Indonesia	2021-04-01	-9	16	-12	-15	-25	4
	ID	Indonesia	2021-04-02	-7	15	5	-23	-57	10
	ID	Indonesia	2021-04-03	-12	10	-7	-24	-22	3
	ID	Indonesia	2021-04-04	-12	10	-5	-15	-12	1
	ID	Indonesia	2021-04-05	-10	12	-10	-22	-25	4
	ID	Indonesia	2021-04-06	-12	10	-12	-22	-25	4
	ID	Indonesia	2021-04-07	-10	11	-10	-23	-26	4
	ID	Indonesia	2021-04-08	-9	12	-9	-21	-24	4
	ID	Indonesia	2021-04-09	-8	11	-11	-21	-23	4
	ID	Indonesia	2021-04-10	-8	15	-9	-14	-16	1
	ID	Indonesia	2021-04-11	-8	15	-3	-15	-11	1
	ID	Indonesia	2021-04-12	-5	22	-2	-19	-29	4
	ID	Indonesia	2021-04-13	-30	-1	-30	-37	-37	12
	ID	Indonesia	2021-04-14	-25	0	-25	-35	-32	10
	ID	Indonesia	2021-04-15	-22	2	-23	-33	-27	9
	ID	Indonesia	2021-04-16	-20	2	-25	-34	-24	9
	ID	Indonesia	2021-04-17	-23	0	-33	-35	-17	9
	ID	Indonesia	2021-04-18	-23	-1	-36	-36	-10	10
	ID	Indonesia	2021-04-19	-18	3	-21	-33	-24	8
	ID	Indonesia	2021-04-20	-17	6	-20	-31	-25	8
	ID	Indonesia	2021-04-21	-15	7	-18	-31	-24	8
	ID	Indonesia	2021-04-22	-16	6	-20	-31	-24	8
	ID	Indonesia	2021-04-23	-16	4	-23	-32	-22	9
	ID	Indonesia	2021-04-24	-17	5	-28	-31	-15	8
	ID	Indonesia	2021-04-25	-17	5	-31	-32	-8	9
	ID	Indonesia	2021-04-26	-14	7	-18	-31	-23	8
	ID	Indonesia	2021-04-27	-14	7	-19	-29	-24	8
	ID	Indonesia	2021-04-28	-13	9	-18	-29	-24	8
	ID	Indonesia	2021-04-29	-9	14	-17	-25	-23	8
	ID	Indonesia	2021-04-30	-8	17	-18	-23	-21	7
	ID	Indonesia	2021-05-01	-6	21	-19	-20	-36	8
	ID	Indonesia	2021-05-02	-7	19	-27	-22	-7	6
	ID	Indonesia	2021-05-03	-2	25	-9	-21	-24	5
	ID	Indonesia	2021-05-04	-3	26	-9	-16	-25	5
	ID	Indonesia	2021-05-05	-1	27	-7	-16	-26	5
	ID	Indonesia	2021-05-06	-2	26	-9	-31	-26	7
	ID	Indonesia	2021-05-07	-2	25	-12	-34	-23	7
	ID	Indonesia	2021-05-08	-4	25	-20	-33	-17	6
	ID	Indonesia	2021-05-09	-2	26	-23	-35	-6	6
	ID	Indonesia	2021-05-10	6	36	1	-31	-32	7
	ID	Indonesia	2021-05-11	8	46	5	-25	-37	7
	ID	Indonesia	2021-05-12	6	55	15	-31	-62	12
	ID	Indonesia	2021-05-13	-13	8	22	-45	-72	4
	ID	Indonesia	2021-05-14	-8	15	32	-43	-73	10
	ID	Indonesia	2021-05-15	-7	18	24	-35	-51	4
	ID	Indonesia	2021-05-16	-5	19	12	-34	-21	2
	ID	Indonesia	2021-05-17	1	25	21	-32	-36	6
	ID	Indonesia	2021-05-18	-1	24	17	-16	-34	5
	ID	Indonesia	2021-05-19	-1	23	15	-18	-30	5
	ID	Indonesia	2021-05-20	-2	23	13	-22	-27	6
	ID	Indonesia	2021-05-21	-5	17	2	-23	-23	7
	ID	Indonesia	2021-05-22	-6	18	0	-18	-16	5
	ID	Indonesia	2021-05-23	-6	18	5	-17	-6	5
	ID	Indonesia	2021-05-24	-5	16	3	-22	-22	6
	ID	Indonesia	2021-05-25	-1	24	8	-14	-23	5
	ID	Indonesia	2021-05-26	4	24	34	-18	-57	12
	ID	Indonesia	2021-05-27	0	23	5	-18	-21	6
	ID	Indonesia	2021-05-28	-2	20	-2	-19	-18	7
	ID	Indonesia	2021-05-29	-5	18	-5	-15	-11	5
	ID	Indonesia	2021-05-30	-1	23	8	-14	-4	4
	ID	Indonesia	2021-05-31	5	27	14	-16	-22	5
	ID	Indonesia	2021-06-01	7	29	34	-15	-58	12
	ID	Indonesia	2021-06-02	3	28	8	-16	-20	5
	ID	Indonesia	2021-06-03	4	29	8	-17	-19	6
	ID	Indonesia	2021-06-04	0	23	1	-19	-17	6
	ID	Indonesia	2021-06-05	1	27	2	-13	-11	4
	ID	Indonesia	2021-06-06	-1	23	6	-14	-5	4
	ID	Indonesia	2021-06-07	2	25	8	-19	-20	5
	ID	Indonesia	2021-06-08	1	24	7	-19	-20	6
	ID	Indonesia	2021-06-09	2	25	8	-19	-20	6
	ID	Indonesia	2021-06-10	2	25	5	-19	-19	6
	ID	Indonesia	2021-06-11	-1	20	-2	-21	-17	7
	ID	Indonesia	2021-06-12	-2	22	-2	-17	-10	5
	ID	Indonesia	2021-06-13	-3	19	4	-18	-4	5
	ID	Indonesia	2021-06-14	-1	20	4	-21	-20	6
	ID	Indonesia	2021-06-15	-4	18	0	-21	-21	7
	ID	Indonesia	2021-06-16	-2	19	1	-22	-22	7
	ID	Indonesia	2021-06-17	-3	19	0	-23	-21	7
	ID	Indonesia	2021-06-18	-7	14	-7	-26	-19	8
	ID	Indonesia	2021-06-19	-11	14	-14	-26	-12	7
	ID	Indonesia	2021-06-20	-13	10	-10	-29	-7	7
	ID	Indonesia	2021-06-21	-8	15	-4	-28	-25	8
	ID	Indonesia	2021-06-22	-8	17	-3	-27	-26	8
	ID	Indonesia	2021-06-23	-8	15	-3	-29	-26	9
	ID	Indonesia	2021-06-24	-10	14	-7	-30	-26	10
	ID	Indonesia	2021-06-25	-8	18	-9	-32	-24	10
	ID	Indonesia	2021-06-26	-13	16	-16	-31	-15	8
	ID	Indonesia	2021-06-27	-15	11	-14	-35	-7	9
	ID	Indonesia	2021-06-28	-8	18	-6	-33	-28	10
	ID	Indonesia	2021-06-29	-10	17	-7	-33	-29	10
	ID	Indonesia	2021-06-30	-10	20	-7	-34	-30	9
	ID	Indonesia	2021-07-01	-6	26	-6	-33	-28	11
	ID	Indonesia	2021-07-02	-8	24	-11	-34	-27	12
	ID	Indonesia	2021-07-03	-18	17	-24	-40	-20	11
	ID	Indonesia	2021-07-04	-22	11	-27	-45	-13	12
	ID	Indonesia	2021-07-05	-13	20	-12	-42	-32	13
	ID	Indonesia	2021-07-06	-15	19	-13	-42	-33	13
	ID	Indonesia	2021-07-07	-15	19	-12	-43	-34	13
	ID	Indonesia	2021-07-08	-17	16	-16	-44	-33	14
	ID	Indonesia	2021-07-09	-20	11	-23	-48	-32	15
	ID	Indonesia	2021-07-10	-25	9	-33	-47	-22	13
	ID	Indonesia	2021-07-11	-28	5	-35	-50	-14	13
	ID	Indonesia	2021-07-12	-19	12	-18	-48	-34	14
	ID	Indonesia	2021-07-13	-21	10	-19	-47	-35	14
	ID	Indonesia	2021-07-14	-19	12	-18	-48	-35	14
	ID	Indonesia	2021-07-15	-18	13	-19	-47	-33	14
	ID	Indonesia	2021-07-16	-22	8	-24	-50	-32	15
	ID	Indonesia	2021-07-17	-25	9	-33	-49	-21	13
	ID	Indonesia	2021-07-18	-28	5	-35	-52	-12	13
	ID	Indonesia	2021-07-19	-14	23	-10	-46	-39	14
	ID	Indonesia	2021-07-20	-35	-10	-16	-60	-73	21
	ID	Indonesia	2021-07-21	-20	13	-13	-46	-36	12
	ID	Indonesia	2021-07-22	-21	14	-15	-45	-33	12
	ID	Indonesia	2021-07-23	-24	9	-22	-48	-31	14
	ID	Indonesia	2021-07-24	-26	10	-30	-46	-20	12
	ID	Indonesia	2021-07-25	-27	8	-30	-48	-12	11
	ID	Indonesia	2021-07-26	-18	14	-14	-43	-30	12
	ID	Indonesia	2021-07-27	-19	14	-15	-42	-31	12
	ID	Indonesia	2021-07-28	-18	15	-13	-42	-30	12
	ID	Indonesia	2021-07-29	-17	15	-14	-42	-29	12
	ID	Indonesia	2021-07-30	-19	13	-20	-44	-27	13
	ID	Indonesia	2021-07-31	-22	14	-29	-42	-16	10
	ID	Indonesia	2021-08-01	-22	14	-27	-44	-11	10
	ID	Indonesia	2021-08-02	-14	19	-13	-41	-28	11
	ID	Indonesia	2021-08-03	-15	18	-15	-38	-29	11
	ID	Indonesia	2021-08-04	-13	19	-11	-39	-28	11
	ID	Indonesia	2021-08-05	-13	19	-12	-39	-28	11
	ID	Indonesia	2021-08-06	-14	17	-15	-40	-26	11
	ID	Indonesia	2021-08-07	-16	18	-22	-37	-16	9
	ID	Indonesia	2021-08-08	-19	14	-21	-41	-10	9
	ID	Indonesia	2021-08-09	-12	17	-9	-39	-28	10
	ID	Indonesia	2021-08-10	-13	16	-8	-38	-31	10
	ID	Indonesia	2021-08-11	-9	20	-2	-42	-56	16
	ID	Indonesia	2021-08-12	-11	17	-15	-36	-25	9
	ID	Indonesia	2021-08-13	-14	12	-21	-39	-23	11
	ID	Indonesia	2021-08-14	-16	14	-26	-36	-13	8
	ID	Indonesia	2021-08-15	-17	11	-22	-40	-6	9
	ID	Indonesia	2021-08-16	-8	19	-8	-36	-28	9
	ID	Indonesia	2021-08-17	-14	10	5	-44	-64	17
	ID	Indonesia	2021-08-18	-13	14	-16	-37	-24	9
	ID	Indonesia	2021-08-19	-12	14	-16	-37	-23	10
	ID	Indonesia	2021-08-20	-13	13	-20	-38	-21	10
	ID	Indonesia	2021-08-21	-15	12	-25	-36	-11	8
	ID	Indonesia	2021-08-22	-16	10	-20	-38	-6	8
	ID	Indonesia	2021-08-23	-10	13	-13	-37	-23	9
	ID	Indonesia	2021-08-24	-11	12	-14	-36	-24	9
	ID	Indonesia	2021-08-25	-8	18	-11	-34	-23	8
	ID	Indonesia	2021-08-26	-6	19	-12	-33	-22	8
	ID	Indonesia	2021-08-27	-8	15	-16	-35	-20	9
	ID	Indonesia	2021-08-28	-9	18	-19	-31	-10	7
	ID	Indonesia	2021-08-29	-11	14	-15	-33	-5	7
	ID	Indonesia	2021-08-30	-6	16	-13	-34	-22	8
	ID	Indonesia	2021-08-31	-6	20	-12	-32	-22	8
	ID	Indonesia	2021-09-01	-3	25	-9	-31	-22	7
	ID	Indonesia	2021-09-02	0	26	-9	-30	-21	7
	ID	Indonesia	2021-09-03	-3	21	-12	-30	-19	8
	ID	Indonesia	2021-09-04	-4	23	-13	-26	-10	5
	ID	Indonesia	2021-09-05	-4	22	-6	-27	-5	5
	ID	Indonesia	2021-09-06	-2	20	-9	-31	-21	7
	ID	Indonesia	2021-09-07	-3	20	-9	-30	-22	7
	ID	Indonesia	2021-09-08	-3	19	-8	-30	-21	7
	ID	Indonesia	2021-09-09	0	23	-7	-28	-19	7
	ID	Indonesia	2021-09-10	-2	20	-10	-29	-17	7
	ID	Indonesia	2021-09-11	-5	19	-14	-25	-9	6
	ID	Indonesia	2021-09-12	-6	18	-8	-27	-5	6
	ID	Indonesia	2021-09-13	-2	18	-9	-30	-21	7
	ID	Indonesia	2021-09-14	-7	13	-15	-32	-23	8
	ID	Indonesia	2021-09-15	0	22	-5	-27	-21	6
	ID	Indonesia	2021-09-16	0	22	-6	-27	-20	6
	ID	Indonesia	2021-09-17	-1	19	-8	-28	-18	7
	ID	Indonesia	2021-09-18	-2	21	-9	-25	-9	5
	ID	Indonesia	2021-09-19	-5	17	-4	-27	-6	6
	ID	Indonesia	2021-09-20	-1	21	-6	-29	-20	6
	ID	Indonesia	2021-09-21	-4	16	-10	-28	-20	7
	ID	Indonesia	2021-09-22	-1	19	-6	-28	-18	6
	ID	Indonesia	2021-09-23	0	19	-7	-27	-17	7
	ID	Indonesia	2021-09-24	-1	19	-10	-27	-15	7
	ID	Indonesia	2021-09-25	0	23	-8	-22	-7	4
	ID	Indonesia	2021-09-26	-3	18	-3	-24	-4	5
	ID	Indonesia	2021-09-27	1	20	-4	-27	-17	6
	ID	Indonesia	2021-09-28	0	22	-5	-25	-18	6
	ID	Indonesia	2021-09-29	1	22	-3	-25	-17	6
	ID	Indonesia	2021-09-30	4	27	-4	-23	-15	6
	ID	Indonesia	2021-10-01	5	29	-5	-22	-14	6
	ID	Indonesia	2021-10-02	6	32	-1	-16	-7	3
	ID	Indonesia	2021-10-03	5	29	6	-17	-5	4
	ID	Indonesia	2021-10-04	4	24	-4	-24	-16	5
	ID	Indonesia	2021-10-05	5	27	-3	-22	-17	5
	ID	Indonesia	2021-10-06	6	27	2	-22	-16	5
	ID	Indonesia	2021-10-07	7	27	1	-21	-14	5
	ID	Indonesia	2021-10-08	5	24	-2	-21	-13	6
	ID	Indonesia	2021-10-09	6	28	2	-14	-7	3
	ID	Indonesia	2021-10-10	5	27	9	-15	-4	4
	ID	Indonesia	2021-10-11	5	23	0	-22	-15	5
	ID	Indonesia	2021-10-12	5	24	2	-21	-15	5

## Sheet: Notifications
	Id	Month	Year	Tot_public	Tot_private	Tot	RedVS2019Mean
	25	1	2020	138704	58427	197131	0.99
	26	2	2020	153654	60207	213861	1.07
	27	3	2020	122961	46347	169308	0.85
	28	4	2020	61070	19092	80162	0.40
	29	5	2020	88460	32358	120818	0.60
	30	6	2020	109928	47474	157402	0.79
	31	7	2020	94984	45975	140959	0.70
	32	8	2020	77887	44009	121896	0.61
	33	9	2020	91705	49171	140876	0.70
	34	10	2020	97282	53309	150591	0.75
	35	11	2020	94357	47272	141629	0.71
	36	12	2020	119242	55447	174689	0.87
	37	1	2021	122747	60406	183153	0.92
	38	2	2021	128460	60734	189194	0.95
	39	3	2021	138422	64552	202974	1.01
	40	4	2021	89154	44406	133560	0.67
	41	5	2021	57003	34738	91741	0.46
	42	6	2021	113189	60291	173480	0.87
	43	7	2021	135533	65892	201425	1.01
	44	8	2021	122985	56374	179359	0.90

## Sheet: Covid19 cases
	time	Confirmed Covid19 cases
	2020-02-15	0
	2020-02-16	0
	2020-02-17	0
	2020-02-18	0
	2020-02-19	0
	2020-02-20	0
	2020-02-21	0
	2020-02-22	0
	2020-02-23	0
	2020-02-24	0
	2020-02-25	0
	2020-02-26	0
	2020-02-27	0
	2020-02-28	0
	2020-02-29	0
	2020-03-01	0
	2020-03-02	2
	2020-03-03	0
	2020-03-04	23
	2020-03-05	2
	2020-03-06	1
	2020-03-07	3
	2020-03-08	5
	2020-03-09	4
	2020-03-10	13
	2020-03-11	6
	2020-03-12	11
	2020-03-13	9
	2020-03-14	20
	2020-03-15	11
	2020-03-16	6
	2020-03-17	23
	2020-03-18	14
	2020-03-19	38
	2020-03-20	50
	2020-03-21	86
	2020-03-22	66
	2020-03-23	103
	2020-03-24	37
	2020-03-25	121
	2020-03-26	70
	2020-03-27	160
	2020-03-28	100
	2020-03-29	37
	2020-03-30	227
	2020-03-31	146
	2020-04-01	601
	2020-04-02	545
	2020-04-03	24
	2020-04-04	515
	2020-04-05	506
	2020-04-06	1190
	2020-04-07	533
	2020-04-08	605
	2020-04-09	809
	2020-04-10	873
	2020-04-11	848
	2020-04-12	759
	2020-04-13	1248
	2020-04-14	1034
	2020-04-15	835
	2020-04-16	1108
	2020-04-17	922
	2020-04-18	1370
	2020-04-19	1893
	2020-04-20	924
	2020-04-21	1541
	2020-04-22	1290
	2020-04-23	1707
	2020-04-24	1453
	2020-04-25	1753
	2020-04-26	1607
	2020-04-27	1561
	2020-04-28	1873
	2020-04-29	1738
	2020-04-30	1801
	2020-05-01	2394
	2020-05-02	2442
	2020-05-03	2806
	2020-05-04	3932
	2020-05-05	2963
	2020-05-06	3587
	2020-05-07	3364
	2020-05-08	3344
	2020-05-09	3113
	2020-05-10	4353
	2020-05-11	3607
	2020-05-12	3524
	2020-05-13	3763
	2020-05-14	3942
	2020-05-15	3787
	2020-05-16	4864
	2020-05-17	5050
	2020-05-18	4630
	2020-05-19	6147
	2020-05-20	5553
	2020-05-21	6198
	2020-05-22	6568
	2020-05-23	6629
	2020-05-24	7113
	2020-05-25	6414
	2020-05-26	5843
	2020-05-27	7293
	2020-05-28	7300
	2020-05-29	8105
	2020-05-30	8336
	2020-05-31	8782
	2020-06-01	7761
	2020-06-02	8821
	2020-06-03	9633
	2020-06-04	9889
	2020-06-05	9471
	2020-06-06	10438
	2020-06-07	10864
	2020-06-08	8442
	2020-06-09	10218
	2020-06-10	10459
	2020-06-11	10930
	2020-06-12	11458
	2020-06-13	11929
	2020-06-14	11502
	2020-06-15	10667
	2020-06-16	10974
	2020-06-17	12881
	2020-06-18	13586
	2020-06-19	14516
	2020-06-20	15403
	2020-06-21	14831
	2020-06-22	14933
	2020-06-23	15968
	2020-06-24	16922
	2020-06-25	17296
	2020-06-26	18552
	2020-06-27	19906
	2020-06-28	19459
	2020-06-29	18522
	2020-06-30	18641
	2020-07-01	19160
	2020-07-02	20903
	2020-07-03	22771
	2020-07-04	24850
	2020-07-05	24248
	2020-07-06	22251
	2020-07-07	22753
	2020-07-08	24879
	2020-07-09	26506
	2020-07-10	27114
	2020-07-11	28606
	2020-07-12	28732
	2020-07-13	28498
	2020-07-14	29429
	2020-07-15	32676
	2020-07-16	34975
	2020-07-17	35252
	2020-07-18	38697
	2020-07-19	40425
	2020-07-20	37132
	2020-07-21	37740
	2020-07-22	45720
	2020-07-23	49310
	2020-07-24	48916
	2020-07-25	48611
	2020-07-26	49981
	2020-07-27	44457
	2020-07-28	51596
	2020-07-29	50294
	2020-07-30	52783
	2020-07-31	61242
	2020-08-01	54735
	2020-08-02	52972
	2020-08-03	52050
	2020-08-04	52509
	2020-08-05	56282
	2020-08-06	62538
	2020-08-07	61537
	2020-08-08	64399
	2020-08-09	62064
	2020-08-10	53601
	2020-08-11	60963
	2020-08-12	66999
	2020-08-13	64553
	2020-08-14	64732
	2020-08-15	64030
	2020-08-16	57711
	2020-08-17	55018
	2020-08-18	64572
	2020-08-19	69672
	2020-08-20	68900
	2020-08-21	69876
	2020-08-22	69239
	2020-08-23	61408
	2020-08-24	60975
	2020-08-25	57224
	2020-08-26	85687
	2020-08-27	77266
	2020-08-28	76472
	2020-08-29	78761
	2020-08-30	78512
	2020-08-31	69921
	2020-09-01	78357
	2020-09-02	83883
	2020-09-03	83341
	2020-09-04	86432
	2020-09-05	90632
	2020-09-06	90802
	2020-09-07	75809
	2020-09-08	89706
	2020-09-09	95735
	2020-09-10	96551
	2020-09-11	97570
	2020-09-12	94372
	2020-09-13	92071
	2020-09-14	83809
	2020-09-15	90123
	2020-09-16	97894
	2020-09-17	96424
	2020-09-18	93337
	2020-09-19	92605
	2020-09-20	86961
	2020-09-21	75083
	2020-09-22	83347
	2020-09-23	86508
	2020-09-24	86052
	2020-09-25	85362
	2020-09-26	88600
	2020-09-27	82170
	2020-09-28	70589
	2020-09-29	80472
	2020-09-30	86821
	2020-10-01	81484
	2020-10-02	79476
	2020-10-03	75829
	2020-10-04	74442
	2020-10-05	61267
	2020-10-06	72049
	2020-10-07	78524
	2020-10-08	70496
	2020-10-09	73272
	2020-10-10	74383
	2020-10-11	66732
	2020-10-12	55342
	2020-10-13	63509
	2020-10-14	67708
	2020-10-15	63371
	2020-10-16	62212
	2020-10-17	61871
	2020-10-18	55722
	2020-10-19	46790
	2020-10-20	54044
	2020-10-21	55839
	2020-10-22	54366
	2020-10-23	53370
	2020-10-24	50129
	2020-10-25	45148
	2020-10-26	36470
	2020-10-27	43893
	2020-10-28	49881
	2020-10-29	48648
	2020-10-30	48268
	2020-10-31	46963
	2020-11-01	45231
	2020-11-02	38310
	2020-11-03	46253
	2020-11-04	50210
	2020-11-05	47638
	2020-11-06	50356
	2020-11-07	45674
	2020-11-08	45903
	2020-11-09	38073
	2020-11-10	44281
	2020-11-11	47905
	2020-11-12	44879
	2020-11-13	44684
	2020-11-14	41100
	2020-11-15	30548
	2020-11-16	29163
	2020-11-17	38617
	2020-11-18	45576
	2020-11-19	45882
	2020-11-20	46232
	2020-11-21	45209
	2020-11-22	44059
	2020-11-23	37975
	2020-11-24	44376
	2020-11-25	44489
	2020-11-26	43082
	2020-11-27	41322
	2020-11-28	41810
	2020-11-29	38772
	2020-11-30	31118
	2020-12-01	36604
	2020-12-02	35551
	2020-12-03	36595
	2020-12-04	36652
	2020-12-05	36011
	2020-12-06	32981
	2020-12-07	26567
	2020-12-08	32080
	2020-12-09	31521
	2020-12-10	29373
	2020-12-11	30031
	2020-12-12	30254
	2020-12-13	27071
	2020-12-14	22065
	2020-12-15	26382
	2020-12-16	24010
	2020-12-17	22890
	2020-12-18	25152
	2020-12-19	26624
	2020-12-20	24337
	2020-12-21	19556
	2020-12-22	23950
	2020-12-23	24712
	2020-12-24	23067
	2020-12-25	22273
	2020-12-26	18732
	2020-12-27	20021
	2020-12-28	16432
	2020-12-29	20549
	2020-12-30	21822
	2020-12-31	20035
	2021-01-01	39114
	2021-01-02	-1858
	2021-01-03	16504
	2021-01-04	16375
	2021-01-05	18088
	2021-01-06	20346
	2021-01-07	18139
	2021-01-08	0
	2021-01-09	36867
	2021-01-10	16311
	2021-01-11	12584
	2021-01-12	15968
	2021-01-13	16946
	2021-01-14	15590
	2021-01-15	15158
	2021-01-16	15144
	2021-01-17	13788
	2021-01-18	10050
	2021-01-19	13816
	2021-01-20	15244
	2021-01-21	14545
	2021-01-22	14256
	2021-01-23	14849
	2021-01-24	13203
	2021-01-25	9102
	2021-01-26	12689
	2021-01-27	11666
	2021-01-28	18855
	2021-01-29	13082
	2021-01-30	13044
	2021-01-31	11436
	2021-02-01	8635
	2021-02-02	11039
	2021-02-03	12899
	2021-02-04	12408
	2021-02-05	11713
	2021-02-06	12059
	2021-02-07	11831
	2021-02-08	9110
	2021-02-09	11067
	2021-02-10	12923
	2021-02-11	9309
	2021-02-12	12143
	2021-02-13	12194
	2021-02-14	11649
	2021-02-15	9121
	2021-02-16	11610
	2021-02-17	12881
	2021-02-18	13193
	2021-02-19	13993
	2021-02-20	14264
	2021-02-21	14199
	2021-02-22	10584
	2021-02-23	13742
	2021-02-24	16738
	2021-02-25	16577
	2021-02-26	16488
	2021-02-27	16752
	2021-02-28	15510
	2021-03-01	12286
	2021-03-02	14989
	2021-03-03	17407
	2021-03-04	16838
	2021-03-05	18284
	2021-03-06	18754
	2021-03-07	18599
	2021-03-08	15388
	2021-03-09	17921
	2021-03-10	22854
	2021-03-11	23285
	2021-03-12	24882
	2021-03-13	25320
	2021-03-14	26291
	2021-03-15	24492
	2021-03-16	28903
	2021-03-17	35871
	2021-03-18	39726
	2021-03-19	40953
	2021-03-20	43846
	2021-03-21	46951
	2021-03-22	40715
	2021-03-23	47262
	2021-03-24	53476
	2021-03-25	59118
	2021-03-26	62258
	2021-03-27	62714
	2021-03-28	68020
	2021-03-29	56211
	2021-03-30	53480
	2021-03-31	72330
	2021-04-01	81466
	2021-04-02	89129
	2021-04-03	93249
	2021-04-04	103558
	2021-04-05	96982
	2021-04-06	115736
	2021-04-07	126789
	2021-04-08	131968
	2021-04-09	145384
	2021-04-10	152879
	2021-04-11	168912
	2021-04-12	161736
	2021-04-13	184372
	2021-04-14	200739
	2021-04-15	217353
	2021-04-16	234692
	2021-04-17	261394
	2021-04-18	273802
	2021-04-19	259167
	2021-04-20	295158
	2021-04-21	314644
	2021-04-22	332921
	2021-04-23	346786
	2021-04-24	349691
	2021-04-25	352991
	2021-04-26	323023
	2021-04-27	360927
	2021-04-28	379308
	2021-04-29	386555
	2021-04-30	401993
	2021-05-01	392488
	2021-05-02	368060
	2021-05-03	357316
	2021-05-04	382146
	2021-05-05	412431
	2021-05-06	414188
	2021-05-07	401078
	2021-05-08	403405
	2021-05-09	366494
	2021-05-10	329942
	2021-05-11	348421
	2021-05-12	362727
	2021-05-13	343144
	2021-05-14	326098
	2021-05-15	311170
	2021-05-16	281386
	2021-05-17	263533
	2021-05-18	267334
	2021-05-19	276110
	2021-05-20	259551
	2021-05-21	257299
	2021-05-22	240842
	2021-05-23	222315
	2021-05-24	196427
	2021-05-25	208921
	2021-05-26	211298
	2021-05-27	186364
	2021-05-28	173790
	2021-05-29	165553
	2021-05-30	152734
	2021-05-31	127510
	2021-06-01	132788
	2021-06-02	134154
	2021-06-03	132364
	2021-06-04	120529
	2021-06-05	114460
	2021-06-06	100636
	2021-06-07	86498
	2021-06-08	92596
	2021-06-09	93463
	2021-06-10	92291
	2021-06-11	84332
	2021-06-12	80834
	2021-06-13	70421
	2021-06-14	60471
	2021-06-15	62224
	2021-06-16	67208
	2021-06-17	62480
	2021-06-18	60753
	2021-06-19	58226
	2021-06-20	53449
	2021-06-21	42640
	2021-06-22	50848
	2021-06-23	54069
	2021-06-24	51667
	2021-06-25	48698
	2021-06-26	50040
	2021-06-27	46148
	2021-06-28	37566
	2021-06-29	45951
	2021-06-30	48786
	2021-07-01	46617
	2021-07-02	44111
	2021-07-03	43071
	2021-07-04	39796
	2021-07-05	34703
	2021-07-06	43733
	2021-07-07	45892
	2021-07-08	43393
	2021-07-09	42766
	2021-07-10	41506
	2021-07-11	37154
	2021-07-12	32906
	2021-07-13	38865
	2021-07-14	41733
	2021-07-15	38949
	2021-07-16	38079
	2021-07-17	41157
	2021-07-18	38164
	2021-07-19	30093
	2021-07-20	42015
	2021-07-21	41383
	2021-07-22	35342
	2021-07-23	0
	2021-07-24	78839
	2021-07-25	39361
	2021-07-26	29689
	2021-07-27	43654
	2021-07-28	43509
	2021-07-29	44230
	2021-07-30	41649
	2021-07-31	41831
	2021-08-01	40134
	2021-08-02	30549
	2021-08-03	42625
	2021-08-04	42982
	2021-08-05	44643
	2021-08-06	38628
	2021-08-07	39070
	2021-08-08	35499
	2021-08-09	28204
	2021-08-10	38353
	2021-08-11	41195
	2021-08-12	40120
	2021-08-13	38667
	2021-08-14	36083
	2021-08-15	32937
	2021-08-16	25166
	2021-08-17	35178
	2021-08-18	36401
	2021-08-19	36571
	2021-08-20	34457
	2021-08-21	30948
	2021-08-22	25072
	2021-08-23	25467
	2021-08-24	37593
	2021-08-25	46164
	2021-08-26	44658
	2021-08-27	46759
	2021-08-28	45083
	2021-08-29	42909
	2021-08-30	30941
	2021-08-31	41965
	2021-09-01	47092
	2021-09-02	45352
	2021-09-03	42618
	2021-09-04	42766
	2021-09-05	38948
	2021-09-06	31222
	2021-09-07	37875
	2021-09-08	43263
	2021-09-09	34973
	2021-09-10	33376
	2021-09-11	28591
	2021-09-12	27254
	2021-09-13	25404
	2021-09-14	27176
	2021-09-15	30570
	2021-09-16	34403
	2021-09-17	35662
	2021-09-18	30773
	2021-09-19	30256
	2021-09-20	26115
	2021-09-21	26964
	2021-09-22	31923
	2021-09-23	31382
	2021-09-24	29616
	2021-09-25	28326
	2021-09-26	26041
	2021-09-27	18795
	2021-09-28	18870
	2021-09-29	23529
	2021-09-30	26727
	2021-10-01	24354
	2021-10-02	22842
	2021-10-03	20799
	2021-10-04	18346
	2021-10-05	18833
	2021-10-06	22431
	2021-10-07	21257
	2021-10-08	19740
	2021-10-09	18166
	2021-10-10	18132
	2021-10-11	14313
	2021-10-12	15823
