# Supplementary material for: Modeling the impact of COVID-19 on future tuberculosis burden
Source: Commun Med (Lond). 2022 Jun 29;2:77. doi: 10.1038/s43856-022-00145-0 (PMC9243113; doi:10.1038/s43856-022-00145-0)
Supplement: Supplementary file 9 — Supplementary Data 7 [file 43856_2022_145_MOESM9_ESM.xlsx]

## Sheet: Incidence India
	t	Inc_cent	Inc_median	Inc_low	Inc_high	Inc_no_covid	Mort_cent	Mort_median	Mort_low	Mort_high	Mort_no_covid	Inc_090_085	Mort_090_085	Inc_090_090	Mort_090_090	Inc_090_095	Mort_090_095	Inc_090_100	Mort_090_100	Inc_090_105	Mort_090_105	Inc_090_110	Mort_090_110	Inc_090_115	Mort_090_115	Inc_078_085	Mort_078_085	Inc_078_090	Mort_078_090	Inc_078_095	Mort_078_095	Inc_078_100	Mort_078_100	Inc_078_105	Mort_078_105	Inc_078_110	Mort_078_110	Inc_078_115	Mort_078_115
	2000	2942.27	3015.64	1572.67	4638.49	2942.27	646.559	649.662	572.972	732.014	646.559	2942.27	646.559	2942.27	646.559	2942.27	646.559	2942.27	646.559	2942.27	646.559	2942.27	646.559	2942.27	646.559	2942.27	646.559	2942.27	646.559	2942.27	646.559	2942.27	646.559	2942.27	646.559	2942.27	646.559	2942.27	646.559
	2001	2945.86	3026.6	1461.65	4714.26	2945.86	640.94	644.728	563.923	734.49	640.94	2945.86	640.94	2945.86	640.94	2945.86	640.94	2945.86	640.94	2945.86	640.94	2945.86	640.94	2945.86	640.94	2945.86	640.94	2945.86	640.94	2945.86	640.94	2945.86	640.94	2945.86	640.94	2945.86	640.94	2945.86	640.94
	2002	2923.04	3006.62	1428.34	4682.48	2923.04	628.038	632.373	545.111	724.423	628.038	2923.04	628.038	2923.04	628.038	2923.04	628.038	2923.04	628.038	2923.04	628.038	2923.04	628.038	2923.04	628.038	2923.04	628.038	2923.04	628.038	2923.04	628.038	2923.04	628.038	2923.04	628.038	2923.04	628.038	2923.04	628.038
	2003	2880.97	2963.56	1416.01	4577.93	2880.97	609.732	614.336	524.302	703.182	609.732	2880.97	609.732	2880.97	609.732	2880.97	609.732	2880.97	609.732	2880.97	609.732	2880.97	609.732	2880.97	609.732	2880.97	609.732	2880.97	609.732	2880.97	609.732	2880.97	609.732	2880.97	609.732	2880.97	609.732	2880.97	609.732
	2004	2825.22	2904.31	1409.36	4439.81	2825.22	587.932	592.601	503.993	673.517	587.932	2825.22	587.932	2825.22	587.932	2825.22	587.932	2825.22	587.932	2825.22	587.932	2825.22	587.932	2825.22	587.932	2825.22	587.932	2825.22	587.932	2825.22	587.932	2825.22	587.932	2825.22	587.932	2825.22	587.932	2825.22	587.932
	2005	2760.38	2834.73	1403.32	4285.51	2760.38	564.159	568.232	484.824	641.173	564.159	2760.38	564.159	2760.38	564.159	2760.38	564.159	2760.38	564.159	2760.38	564.159	2760.38	564.159	2760.38	564.159	2760.38	564.159	2760.38	564.159	2760.38	564.159	2760.38	564.159	2760.38	564.159	2760.38	564.159	2760.38	564.159
	2006	2690.34	2760.29	1396.38	4129.46	2690.34	539.57	543.159	466.838	607.895	539.57	2690.34	539.57	2690.34	539.57	2690.34	539.57	2690.34	539.57	2690.34	539.57	2690.34	539.57	2690.34	539.57	2690.34	539.57	2690.34	539.57	2690.34	539.57	2690.34	539.57	2690.34	539.57	2690.34	539.57	2690.34	539.57
	2007	2618.28	2684.5	1388.25	3979.01	2618.28	515.036	518.166	450.064	575.685	515.036	2618.28	515.036	2618.28	515.036	2618.28	515.036	2618.28	515.036	2618.28	515.036	2618.28	515.036	2618.28	515.036	2618.28	515.036	2618.28	515.036	2618.28	515.036	2618.28	515.036	2618.28	515.036	2618.28	515.036	2618.28	515.036
	2008	2546.76	2609.3	1379.11	3838.17	2546.76	491.194	493.943	434.449	545.327	491.194	2546.76	491.194	2546.76	491.194	2546.76	491.194	2546.76	491.194	2546.76	491.194	2546.76	491.194	2546.76	491.194	2546.76	491.194	2546.76	491.194	2546.76	491.194	2546.76	491.194	2546.76	491.194	2546.76	491.194	2546.76	491.194
	2009	2477.69	2536.69	1369.31	3707.95	2477.69	468.491	470.918	419.483	517.279	468.491	2477.69	468.491	2477.69	468.491	2477.69	468.491	2477.69	468.491	2477.69	468.491	2477.69	468.491	2477.69	468.491	2477.69	468.491	2477.69	468.491	2477.69	468.491	2477.69	468.491	2477.69	468.491	2477.69	468.491	2477.69	468.491
	2010	2412.43	2468.05	1359.24	3587.48	2412.43	447.21	449.388	405.13	491.695	447.21	2412.43	447.21	2412.43	447.21	2412.43	447.21	2412.43	447.21	2412.43	447.21	2412.43	447.21	2412.43	447.21	2412.43	447.21	2412.43	447.21	2412.43	447.21	2412.43	447.21	2412.43	447.21	2412.43	447.21	2412.43	447.21
	2011	2351.8	2404.23	1349.27	3477.8	2351.8	427.509	429.532	391.071	468.485	427.509	2351.8	427.509	2351.8	427.509	2351.8	427.509	2351.8	427.509	2351.8	427.509	2351.8	427.509	2351.8	427.509	2351.8	427.509	2351.8	427.509	2351.8	427.509	2351.8	427.509	2351.8	427.509	2351.8	427.509	2351.8	427.509
	2012	2296.22	2345.67	1339.74	3379.45	2296.22	409.44	411.264	379.104	447.92	409.44	2296.22	409.44	2296.22	409.44	2296.22	409.44	2296.22	409.44	2296.22	409.44	2296.22	409.44	2296.22	409.44	2296.22	409.44	2296.22	409.44	2296.22	409.44	2296.22	409.44	2296.22	409.44	2296.22	409.44	2296.22	409.44
	2013	2245.76	2292.49	1330.93	3291.79	2245.76	392.98	394.642	368.554	429.507	392.98	2245.76	392.98	2245.76	392.98	2245.76	392.98	2245.76	392.98	2245.76	392.98	2245.76	392.98	2245.76	392.98	2245.76	392.98	2245.76	392.98	2245.76	392.98	2245.76	392.98	2245.76	392.98	2245.76	392.98	2245.76	392.98
	2014	2200.25	2244.72	1323.04	3212.57	2200.25	378.051	379.656	357.068	412.426	378.051	2200.25	378.051	2200.25	378.051	2200.25	378.051	2200.25	378.051	2200.25	378.051	2200.25	378.051	2200.25	378.051	2200.25	378.051	2200.25	378.051	2200.25	378.051	2200.25	378.051	2200.25	378.051	2200.25	378.051	2200.25	378.051
	2015	2159.34	2202.71	1316.21	3139.14	2159.34	364.537	366.037	346.301	397.272	364.537	2159.34	364.537	2159.34	364.537	2159.34	364.537	2159.34	364.537	2159.34	364.537	2159.34	364.537	2159.34	364.537	2159.34	364.537	2159.34	364.537	2159.34	364.537	2159.34	364.537	2159.34	364.537	2159.34	364.537	2159.34	364.537
	2016	2122.6	2165.42	1310.52	3073.46	2122.6	352.308	353.872	336.505	383.851	352.308	2122.6	352.308	2122.6	352.308	2122.6	352.308	2122.6	352.308	2122.6	352.308	2122.6	352.308	2122.6	352.308	2122.6	352.308	2122.6	352.308	2122.6	352.308	2122.6	352.308	2122.6	352.308	2122.6	352.308	2122.6	352.308
	2017	2089.54	2132.46	1305.33	3014.49	2089.54	341.223	342.832	327.379	371.852	341.223	2089.54	341.223	2089.54	341.223	2089.54	341.223	2089.54	341.223	2089.54	341.223	2089.54	341.223	2089.54	341.223	2089.54	341.223	2089.54	341.223	2089.54	341.223	2089.54	341.223	2089.54	341.223	2089.54	341.223	2089.54	341.223
	2018	2059.67	2102.21	1300.68	2961.2	2059.67	331.144	332.699	319.032	360.424	331.144	2059.67	331.144	2059.67	331.144	2059.67	331.144	2059.67	331.144	2059.67	331.144	2059.67	331.144	2059.67	331.144	2059.67	331.144	2059.67	331.144	2059.67	331.144	2059.67	331.144	2059.67	331.144	2059.67	331.144	2059.67	331.144
	2019	2032.56	2074.87	1297	2910.74	2032.49	321.941	323.562	311.28	350.033	321.941	2032.36	321.941	2032.41	321.941	2032.47	321.941	2032.52	321.941	2032.58	321.942	2032.63	321.942	2032.69	321.942	2032.39	321.941	2032.44	321.941	2032.5	321.941	2032.56	321.941	2032.61	321.942	2032.67	321.942	2032.73	321.942
	2020	2053.14	2096.25	1317.13	2936.81	2007.6	331.136	332.977	315.748	366.654	313.496	1946.14	325.949	1976.23	327.403	2006.4	328.859	2036.66	330.317	2067	331.779	2097.43	333.242	2127.94	334.709	1960.07	326.643	1991	328.138	2022.03	329.636	2053.14	331.136	2084.35	332.639	2115.64	334.145	2147.02	335.654
	2021	2128.15	2170.95	1371.11	3053.98	1984.6	348.076	350.182	329.377	384.576	305.702	1888.71	326.269	1955.89	332.412	2023.8	338.597	2092.46	344.825	2161.85	351.097	2231.98	357.411	2302.86	363.769	1918.02	328.977	1987.29	335.298	2057.33	341.664	2128.15	348.076	2199.75	354.532	2272.14	361.034	2345.32	367.582
	2022	2105.85	2144.16	1381.83	2983.62	1963.18	331.407	332.909	321.693	358.65	298.471	1897.1	300.42	1955.14	309.079	2014.01	317.843	2073.71	326.712	2134.26	335.686	2195.64	344.766	2257.87	353.953	1923.13	304.256	1983.16	313.196	2044.06	322.246	2105.85	331.407	2168.54	340.68	2232.11	350.066	2296.59	359.565
	2023	2037.64	2073.27	1364.07	2856.51	1943.06	312.945	314.99	307.216	336.262	291.725	1909.64	287.796	1945.3	294.807	1981.42	301.909	2017.99	309.102	2055.02	316.386	2092.5	323.761	2130.45	331.227	1925.64	290.924	1962.49	298.168	1999.82	305.508	2037.64	312.945	2075.94	320.478	2114.72	328.107	2153.99	335.834
	2024	1986.28	2019.36	1349.31	2771.39	1924.05	299.057	301.574	293.657	322.409	285.4	1902.35	281.472	1925.78	286.376	1949.47	291.34	1973.42	296.365	1997.64	301.451	2022.12	306.597	2046.87	311.804	1912.87	283.667	1937.06	288.733	1961.53	293.863	1986.28	299.057	2011.31	304.316	2036.62	309.638	2062.21	315.025
	2025	1947.75	1977.02	1338.1	2710.91	1905.98	288.418	291.517	283.065	311.901	279.444	1890.47	276.385	1906.48	279.744	1922.66	283.142	1938.99	286.577	1955.48	290.05	1972.12	293.56	1988.92	297.109	1897.66	277.891	1914.19	281.36	1930.89	284.869	1947.75	288.418	1964.77	292.007	1981.97	295.636	1999.32	299.305
	2026	1917.64	1942.72	1329.83	2666.04	1888.89	279.876	283.071	274.2	303.651	273.883	1876.96	271.502	1888.35	273.843	1899.84	276.208	1911.43	278.597	1923.11	281.008	1934.89	283.443	1946.76	285.901	1882.08	272.553	1893.83	274.969	1905.68	277.41	1917.64	279.876	1929.69	282.367	1941.84	284.882	1954.1	287.422
	2027	1893.02	1914.3	1323.92	2629.34	1872.75	272.713	276.299	266.258	296.343	268.648	1862.82	266.693	1871.3	268.379	1879.83	270.079	1888.42	271.794	1897.07	273.524	1905.78	275.269	1914.55	277.028	1866.63	267.45	1875.36	269.188	1884.16	270.943	1893.02	272.713	1901.94	274.498	1910.92	276.298	1919.96	278.114
	2028	1872.04	1894.58	1319.9	2593.18	1857.19	266.482	270.215	259.226	290.358	263.636	1848.56	261.982	1855.16	263.244	1861.8	264.516	1868.47	265.797	1875.19	267.088	1881.95	268.388	1888.74	269.697	1851.52	262.549	1858.32	263.85	1865.16	265.161	1872.04	266.482	1878.96	267.813	1885.92	269.154	1892.92	270.505
	2029	1853.56	1875.96	1317.42	2560.37	1842.21	260.91	264.877	252.952	284.763	258.845	1834.45	257.405	1839.82	258.389	1845.23	259.38	1850.66	260.377	1856.13	261.381	1861.61	262.391	1867.12	263.407	1836.86	257.847	1842.4	258.861	1847.96	259.882	1853.56	260.91	1859.18	261.944	1864.84	262.985	1870.51	264.033
	2030	1836.89	1860.57	1316.23	2532.55	1827.82	255.826	259.967	247.166	281.169	254.273	1820.67	252.986	1825.23	253.784	1829.82	254.588	1834.43	255.395	1839.06	256.208	1843.71	257.025	1848.38	257.846	1822.72	253.344	1827.42	254.166	1832.14	254.994	1836.89	255.826	1841.65	256.663	1846.44	257.504	1851.24	258.35
	2031	1821.6	1845.28	1316.14	2508.94	1814.07	251.125	255.461	241.854	276.893	249.913	1807.34	248.739	1811.36	249.411	1815.39	250.086	1819.45	250.764	1823.51	251.445	1827.59	252.13	1831.69	252.818	1809.14	249.04	1813.28	249.731	1817.43	250.426	1821.6	251.125	1825.78	251.826	1829.98	252.532	1834.2	253.24
	2032	1807.45	1830.79	1316.66	2483.99	1800.96	246.739	251.262	236.55	273.538	245.762	1794.56	244.674	1798.19	245.255	1801.84	245.84	1805.5	246.427	1809.18	247.017	1812.86	247.609	1816.56	248.204	1796.19	244.934	1799.92	245.533	1803.68	246.135	1807.45	246.739	1811.23	247.346	1815.02	247.956	1818.82	248.568
	2033	1794.28	1817.99	1316.24	2459.64	1788.54	242.627	247.301	231.666	270.069	241.814	1782.38	240.792	1785.73	241.309	1789.11	241.829	1792.49	242.35	1795.88	242.873	1799.29	243.399	1802.7	243.926	1783.88	241.024	1787.33	241.556	1790.8	242.09	1794.28	242.627	1797.77	243.165	1801.28	243.706	1804.79	244.249
	2034	1782.02	1806.35	1316.77	2436.17	1776.81	238.759	243.504	226.906	267.595	238.065	1770.83	237.096	1773.99	237.565	1777.16	238.036	1780.33	238.509	1783.52	238.983	1786.72	239.459	1789.92	239.936	1772.25	237.306	1775.49	237.789	1778.75	238.273	1782.02	238.759	1785.3	239.247	1788.59	239.737	1791.88	240.228
	2035	1770.6	1796.88	1318.12	2413.08	1765.78	235.117	239.686	222.482	265.22	234.51	1759.96	233.584	1762.96	234.017	1765.97	234.451	1769	234.886	1772.03	235.323	1775.07	235.761	1778.11	236.201	1761.3	233.778	1764.39	234.223	1767.49	234.669	1770.6	235.117	1773.71	235.566	1776.84	236.017	1779.98	236.47
	2036	1759.97	1786.57	1320.21	2389.21	1755.46	231.684	236.223	218.223	263.884	231.143	1749.76	230.254	1752.64	230.657	1755.53	231.063	1758.44	231.469	1761.34	231.877	1764.26	232.286	1767.19	232.696	1751.05	230.434	1754.01	230.85	1756.99	231.266	1759.97	231.684	1762.96	232.104	1765.96	232.525	1768.97	232.947
	2037	1750.1	1779.38	1323.19	2366.19	1745.83	228.449	233.244	214.178	262.452	227.957	1740.24	227.099	1743.02	227.48	1745.82	227.862	1748.62	228.246	1751.43	228.63	1754.25	229.016	1757.08	229.403	1741.48	227.269	1744.35	227.661	1747.22	228.054	1750.1	228.449	1753	228.844	1755.9	229.241	1758.8	229.639
	2038	1740.95	1771.39	1325.59	2344	1736.87	225.398	230.114	210.535	261.222	224.945	1731.36	224.114	1734.07	224.476	1736.78	224.84	1739.51	225.204	1742.24	225.57	1744.98	225.937	1747.72	226.305	1732.57	224.276	1735.36	224.648	1738.15	225.022	1740.95	225.398	1743.76	225.774	1746.58	226.151	1749.4	226.529
	2039	1732.46	1764.12	1327.43	2322.61	1728.54	222.518	227.131	207.236	260.283	222.097	1723.11	221.289	1725.74	221.636	1728.39	221.984	1731.05	222.333	1733.71	222.683	1736.38	223.034	1739.06	223.386	1724.29	221.444	1727	221.801	1729.72	222.159	1732.46	222.518	1735.19	222.878	1737.94	223.239	1740.7	223.601
	2040	1724.56	1757.31	1329.98	2302.18	1720.78	219.796	224.281	204.047	259.531	219.4	1715.41	218.613	1718	218.947	1720.59	219.282	1723.18	219.618	1725.79	219.955	1728.4	220.293	1731.02	220.632	1716.57	218.762	1719.22	219.106	1721.89	219.45	1724.56	219.796	1727.24	220.143	1729.93	220.49	1732.62	220.838
	2041	1717.19	1751.2	1333.14	2282.46	1713.53	217.217	221.539	200.975	258.978	216.843	1708.23	216.074	1710.76	216.397	1713.3	216.721	1715.84	217.045	1718.4	217.371	1720.96	217.697	1723.52	218.025	1709.36	216.218	1711.96	216.55	1714.57	216.883	1717.19	217.217	1719.82	217.552	1722.45	217.888	1725.09	218.224
	2042	1710.27	1745.99	1336.84	2263.39	1706.73	214.766	219.059	198.026	258.569	214.41	1701.47	213.657	1703.96	213.97	1706.45	214.284	1708.95	214.599	1711.46	214.915	1713.97	215.231	1716.49	215.548	1702.58	213.797	1705.14	214.119	1707.7	214.442	1710.27	214.766	1712.85	215.09	1715.44	215.416	1718.03	215.742
	2043	1703.72	1744.82	1340.94	2244.92	1700.28	212.425	216.747	195.269	258.282	212.086	1695.07	211.348	1697.51	211.652	1699.96	211.957	1702.42	212.263	1704.88	212.57	1707.35	212.878	1709.83	213.186	1696.16	211.484	1698.67	211.797	1701.19	212.111	1703.72	212.425	1706.25	212.741	1708.8	213.057	1711.34	213.374
	2044	1697.44	1739.76	1345.34	2226.98	1694.1	210.179	214.224	192.519	258.106	209.854	1688.93	209.129	1691.33	209.426	1693.74	209.723	1696.16	210.021	1698.59	210.32	1701.02	210.62	1703.45	210.92	1690	209.262	1692.48	209.567	1694.96	209.873	1697.44	210.179	1699.94	210.486	1702.44	210.794	1704.94	211.103
	2045	1691.37	1737.04	1349.92	2209.5	1688.12	208.012	211.714	189.826	258.098	207.701	1682.98	206.988	1685.35	207.277	1687.72	207.567	1690.1	207.858	1692.49	208.149	1694.88	208.441	1697.28	208.734	1684.04	207.117	1686.47	207.414	1688.92	207.713	1691.37	208.012	1693.82	208.312	1696.28	208.612	1698.75	208.913
	2046	1685.42	1732.49	1354.58	2192.41	1682.26	205.911	209.358	187.174	258.151	205.613	1677.15	204.91	1679.49	205.193	1681.83	205.476	1684.17	205.76	1686.53	206.045	1688.88	206.33	1691.25	206.616	1678.2	205.037	1680.6	205.327	1683	205.618	1685.42	205.911	1687.84	206.203	1690.26	206.497	1692.69	206.791
	2047	1679.55	1729.55	1359.25	2175.67	1676.49	203.867	207.225	184.449	258.231	203.58	1671.41	202.888	1673.71	203.164	1676.01	203.441	1678.33	203.719	1680.65	203.998	1682.97	204.277	1685.3	204.556	1672.44	203.012	1674.8	203.296	1677.18	203.581	1679.55	203.867	1681.94	204.153	1684.33	204.44	1686.73	204.727
	2048	1673.77	1723.21	1363.91	2159.25	1670.78	201.877	205.048	181.775	258.34	201.602	1665.74	200.92	1668	201.19	1670.28	201.461	1672.56	201.733	1674.84	202.006	1677.13	202.279	1679.43	202.553	1666.75	201.041	1669.08	201.319	1671.42	201.598	1673.77	201.877	1676.12	202.158	1678.47	202.438	1680.83	202.72
	2049	1668.09	1718.77	1368.57	2147.44	1665.18	199.95	202.843	179.109	258.549	199.683	1660.18	199.013	1662.41	199.278	1664.65	199.543	1666.9	199.809	1669.15	200.076	1671.41	200.343	1673.68	200.611	1661.18	199.132	1663.48	199.404	1665.78	199.677	1668.09	199.95	1670.41	200.225	1672.73	200.5	1675.06	200.775
	2050	1662.65	1718.31	1373.37	2148.54	1659.8	198.106	200.9	176.504	258.861	197.845	1654.85	197.188	1657.05	197.447	1659.26	197.707	1661.47	197.968	1663.7	198.229	1665.92	198.491	1668.15	198.753	1655.84	197.304	1658.1	197.571	1660.37	197.838	1662.65	198.106	1664.93	198.375	1667.22	198.644	1669.52	198.914

## Sheet: Incidence Indonesia
	t	Inc_cent	Inc_median	Inc_low	Inc_high	Inc_no_covid	Mort_cent	Mort_median	Mort_low	Mort_high	Mort_no_covid	Inc_090_085	Mort_090_085	Inc_090_090	Mort_090_090	Inc_090_095	Mort_090_095	Inc_090_100	Mort_090_100	Inc_090_105	Mort_090_105	Inc_090_110	Mort_090_110	Inc_090_115	Mort_090_115	Inc_078_085	Mort_078_085	Inc_078_090	Mort_078_090	Inc_078_095	Mort_078_095	Inc_078_100	Mort_078_100	Inc_078_105	Mort_078_105	Inc_078_110	Mort_078_110	Inc_078_115	Mort_078_115
	2000	3582.01	3578.12	3210.7	3959.93	3582.01	551.824	551.092	478.248	630.252	551.824	3582.01	551.824	3582.01	551.824	3582.01	551.824	3582.01	551.824	3582.01	551.824	3582.01	551.824	3582.01	551.824	3582.01	551.824	3582.01	551.824	3582.01	551.824	3582.01	551.824	3582.01	551.824	3582.01	551.824	3582.01	551.824
	2001	3672.34	3668.96	3315.99	4031.57	3672.34	557.236	556.773	487.925	630.78	557.236	3672.34	557.236	3672.34	557.236	3672.34	557.236	3672.34	557.236	3672.34	557.236	3672.34	557.236	3672.34	557.236	3672.34	557.236	3672.34	557.236	3672.34	557.236	3672.34	557.236	3672.34	557.236	3672.34	557.236	3672.34	557.236
	2002	3709.66	3706.83	3367.39	4056.66	3709.66	558.749	558.336	494.776	626.054	558.749	3709.66	558.749	3709.66	558.749	3709.66	558.749	3709.66	558.749	3709.66	558.749	3709.66	558.749	3709.66	558.749	3709.66	558.749	3709.66	558.749	3709.66	558.749	3709.66	558.749	3709.66	558.749	3709.66	558.749	3709.66	558.749
	2003	3713.02	3710.38	3383.26	4045.84	3713.02	554.782	554.339	495.918	616.257	554.782	3713.02	554.782	3713.02	554.782	3713.02	554.782	3713.02	554.782	3713.02	554.782	3713.02	554.782	3713.02	554.782	3713.02	554.782	3713.02	554.782	3713.02	554.782	3713.02	554.782	3713.02	554.782	3713.02	554.782	3713.02	554.782
	2004	3692.95	3689.04	3371.46	4014.25	3692.95	546.432	545.88	492.214	602.518	546.432	3692.95	546.432	3692.95	546.432	3692.95	546.432	3692.95	546.432	3692.95	546.432	3692.95	546.432	3692.95	546.432	3692.95	546.432	3692.95	546.432	3692.95	546.432	3692.95	546.432	3692.95	546.432	3692.95	546.432	3692.95	546.432
	2005	3657.5	3654.2	3344.14	3971.05	3657.5	535.097	534.61	485.476	586.289	535.097	3657.5	535.097	3657.5	535.097	3657.5	535.097	3657.5	535.097	3657.5	535.097	3657.5	535.097	3657.5	535.097	3657.5	535.097	3657.5	535.097	3657.5	535.097	3657.5	535.097	3657.5	535.097	3657.5	535.097	3657.5	535.097
	2006	3612.88	3609.67	3307.91	3919.69	3612.88	521.992	521.568	476.835	568.79	521.992	3612.88	521.992	3612.88	521.992	3612.88	521.992	3612.88	521.992	3612.88	521.992	3612.88	521.992	3612.88	521.992	3612.88	521.992	3612.88	521.992	3612.88	521.992	3612.88	521.992	3612.88	521.992	3612.88	521.992	3612.88	521.992
	2007	3563.71	3560.72	3271.38	3864.77	3563.71	508.059	507.64	466.583	550.951	508.059	3563.71	508.059	3563.71	508.059	3563.71	508.059	3563.71	508.059	3563.71	508.059	3563.71	508.059	3563.71	508.059	3563.71	508.059	3563.71	508.059	3563.71	508.059	3563.71	508.059	3563.71	508.059	3563.71	508.059	3563.71	508.059
	2008	3513.2	3510.07	3226.71	3809.5	3513.2	493.972	493.5	455.758	533.395	493.972	3513.2	493.972	3513.2	493.972	3513.2	493.972	3513.2	493.972	3513.2	493.972	3513.2	493.972	3513.2	493.972	3513.2	493.972	3513.2	493.972	3513.2	493.972	3513.2	493.972	3513.2	493.972	3513.2	493.972	3513.2	493.972
	2009	3463.45	3460.42	3181.49	3755.94	3463.45	480.181	479.694	444.833	516.543	480.181	3463.45	480.181	3463.45	480.181	3463.45	480.181	3463.45	480.181	3463.45	480.181	3463.45	480.181	3463.45	480.181	3463.45	480.181	3463.45	480.181	3463.45	480.181	3463.45	480.181	3463.45	480.181	3463.45	480.181	3463.45	480.181
	2010	3415.75	3412.38	3137.04	3705.49	3415.75	466.96	466.511	434.097	500.645	466.96	3415.75	466.96	3415.75	466.96	3415.75	466.96	3415.75	466.96	3415.75	466.96	3415.75	466.96	3415.75	466.96	3415.75	466.96	3415.75	466.96	3415.75	466.96	3415.75	466.96	3415.75	466.96	3415.75	466.96	3415.75	466.96
	2011	3370.76	3367.25	3094.16	3659.74	3370.76	454.455	453.917	423.721	485.826	454.455	3370.76	454.455	3370.76	454.455	3370.76	454.455	3370.76	454.455	3370.76	454.455	3370.76	454.455	3370.76	454.455	3370.76	454.455	3370.76	454.455	3370.76	454.455	3370.76	454.455	3370.76	454.455	3370.76	454.455	3370.76	454.455
	2012	3328.81	3325.23	3053.24	3618.77	3328.81	442.728	442.265	413.733	472.218	442.728	3328.81	442.728	3328.81	442.728	3328.81	442.728	3328.81	442.728	3328.81	442.728	3328.81	442.728	3328.81	442.728	3328.81	442.728	3328.81	442.728	3328.81	442.728	3328.81	442.728	3328.81	442.728	3328.81	442.728	3328.81	442.728
	2013	3289.94	3286.62	3014.43	3581.44	3289.94	431.784	431.374	403.859	459.757	431.784	3289.94	431.784	3289.94	431.784	3289.94	431.784	3289.94	431.784	3289.94	431.784	3289.94	431.784	3289.94	431.784	3289.94	431.784	3289.94	431.784	3289.94	431.784	3289.94	431.784	3289.94	431.784	3289.94	431.784	3289.94	431.784
	2014	3254.12	3250.75	2977.74	3547.53	3254.12	421.597	421.222	395.041	448.266	421.597	3254.12	421.597	3254.12	421.597	3254.12	421.597	3254.12	421.597	3254.12	421.597	3254.12	421.597	3254.12	421.597	3254.12	421.597	3254.12	421.597	3254.12	421.597	3254.12	421.597	3254.12	421.597	3254.12	421.597	3254.12	421.597
	2015	3221.2	3218.12	2942.11	3516.72	3221.2	412.126	411.788	386.689	437.794	412.126	3221.2	412.126	3221.2	412.126	3221.2	412.126	3221.2	412.126	3221.2	412.126	3221.2	412.126	3221.2	412.126	3221.2	412.126	3221.2	412.126	3221.2	412.126	3221.2	412.126	3221.2	412.126	3221.2	412.126	3221.2	412.126
	2016	3191.06	3188.11	2908.56	3488.84	3191.06	403.322	403.062	378.778	428.184	403.322	3191.06	403.322	3191.06	403.322	3191.06	403.322	3191.06	403.322	3191.06	403.322	3191.06	403.322	3191.06	403.322	3191.06	403.322	3191.06	403.322	3191.06	403.322	3191.06	403.322	3191.06	403.322	3191.06	403.322	3191.06	403.322
	2017	3163.55	3160.74	2876.68	3466.17	3163.55	395.137	394.868	370.979	419.204	395.137	3163.55	395.137	3163.55	395.137	3163.55	395.137	3163.55	395.137	3163.55	395.137	3163.55	395.137	3163.55	395.137	3163.55	395.137	3163.55	395.137	3163.55	395.137	3163.55	395.137	3163.55	395.137	3163.55	395.137	3163.55	395.137
	2018	3138.55	3135.76	2846.23	3446.66	3138.55	387.525	387.326	363.681	410.968	387.525	3138.55	387.525	3138.55	387.525	3138.55	387.525	3138.55	387.525	3138.55	387.525	3138.55	387.525	3138.55	387.525	3138.55	387.525	3138.55	387.525	3138.55	387.525	3138.55	387.525	3138.55	387.525	3138.55	387.525	3138.55	387.525
	2019	3116.05	3113.78	2817.74	3428.9	3115.93	380.445	380.177	356.843	403.373	380.444	3115.71	380.444	3115.8	380.444	3115.9	380.444	3115.99	380.445	3116.08	380.445	3116.17	380.445	3116.26	380.445	3115.77	380.444	3115.86	380.444	3115.96	380.444	3116.05	380.445	3116.15	380.445	3116.24	380.445	3116.34	380.445
	2020	3197.89	3196.07	2877.42	3536.22	3095.57	416.236	417.023	387.142	445.46	373.855	3011.69	407.605	3062.67	409.953	3113.82	412.307	3165.13	414.665	3216.6	417.028	3268.24	419.395	3320.04	421.768	3039.35	408.935	3092.03	411.364	3144.87	413.798	3197.89	416.236	3251.08	418.68	3304.43	421.128	3357.96	423.582
	2021	3460.05	3463.4	3075.7	3848.07	3077.36	490.929	492.844	453.531	528.877	367.721	3026.28	454.016	3146.68	464.242	3268.57	474.551	3391.98	484.942	3516.89	495.416	3643.31	505.972	3771.24	516.611	3082	458.995	3206.43	469.553	3332.45	480.198	3460.05	490.929	3589.25	501.747	3720.05	512.652	3852.43	523.644
	2022	3503.82	3497.58	3096.03	3899.52	3061.15	455.01	454.509	421.283	486.43	362.008	3113.24	405.796	3220.88	419.396	3330.21	433.183	3441.23	447.157	3553.93	461.316	3668.32	475.663	3784.39	490.197	3163.82	412.191	3275.37	426.266	3388.7	440.539	3503.82	455.01	3620.73	469.677	3739.42	484.543	3859.9	499.606
	2023	3350.71	3348.21	2963.25	3732.41	3046.81	410.284	409.318	379.286	438.571	356.681	3112.45	373.248	3178.34	383.479	3245.08	393.852	3312.65	404.367	3381.06	415.024	3450.3	425.821	3520.35	436.759	3143.48	378.059	3211.67	388.65	3280.75	399.392	3350.71	410.284	3421.55	421.326	3493.26	432.516	3565.84	443.856
	2024	3228.22	3224.8	2850.75	3600.39	3034.16	384.492	383.793	357.024	411.217	351.706	3078.33	360.015	3119.92	366.79	3161.94	373.648	3204.36	380.587	3247.2	387.608	3290.43	394.71	3334.05	401.891	3097.95	363.206	3140.93	370.214	3184.36	377.31	3228.22	384.492	3272.51	391.76	3317.21	399.113	3362.32	406.55
	2025	3145.26	3143.38	2776.7	3516.59	3023.02	367.49	366.937	341.123	392.862	347.051	3050.34	351.785	3076.78	356.144	3103.4	360.547	3130.21	364.992	3157.2	369.478	3184.36	374.005	3211.68	378.572	3062.82	353.841	3090.1	358.346	3117.59	362.896	3145.26	367.49	3173.11	372.128	3201.14	376.808	3229.34	381.53
	2026	3089.66	3086.21	2718.58	3465.48	3013.32	355.484	355.164	329.293	381.096	342.765	3029.46	345.469	3046.3	348.259	3063.21	351.068	3080.17	353.897	3097.2	356.745	3114.28	359.61	3131.4	362.493	3037.41	346.786	3054.76	349.665	3072.18	352.564	3089.66	355.484	3107.2	358.423	3124.79	361.38	3142.43	364.355
	2027	3051.87	3049.23	2680.49	3433.52	3004.97	346.572	346.721	320.343	372.21	338.745	3013.72	340.19	3024.45	341.975	3035.18	343.767	3045.91	345.567	3056.64	347.372	3067.36	349.184	3078.07	351	3018.78	341.032	3029.81	342.871	3040.84	344.718	3051.87	346.572	3062.9	348.432	3073.92	350.298	3084.92	352.17
	2028	3025.56	3024.48	2651.53	3415.67	2997.44	339.64	339.762	313.214	365.913	334.895	3001.48	335.576	3008.29	336.718	3015.07	337.861	3021.83	339.005	3028.56	340.149	3035.25	341.292	3041.91	342.435	3004.67	336.114	3011.66	337.289	3018.63	338.464	3025.56	339.64	3032.45	340.816	3039.31	341.992	3046.14	343.166
	2029	3006.62	3004.32	2620.36	3406.31	2990.52	333.999	334.061	307.368	360.825	331.213	2991.58	331.422	2995.87	332.15	3000.12	332.876	3004.33	333.6	3008.5	334.321	3012.63	335.039	3016.72	335.754	2993.58	331.764	2997.97	332.511	3002.32	333.256	3006.62	333.999	3010.89	334.738	3015.1	335.474	3019.27	336.207
	2030	2992.44	2988.49	2595.83	3400.01	2984.07	329.211	329.521	302.352	356.513	327.682	2983.24	327.597	2985.89	328.056	2988.5	328.513	2991.07	328.965	2993.6	329.414	2996.09	329.858	2998.52	330.298	2984.46	327.811	2987.16	328.281	2989.82	328.748	2992.44	329.211	2995.01	329.67	2997.54	330.124	3000.01	330.573
	2031	2981.31	2976.68	2576.47	3397.22	2977.93	324.997	325.223	297.696	352.697	324.282	2975.9	324.012	2977.49	324.296	2979.03	324.575	2980.54	324.851	2982	325.122	2983.42	325.389	2984.8	325.652	2976.61	324.142	2978.22	324.432	2979.78	324.717	2981.31	324.997	2982.78	325.274	2984.21	325.545	2985.6	325.812
	2032	2972.1	2968.35	2559.21	3396.64	2971.98	321.177	321.272	293.452	349.208	320.991	2969.2	320.607	2970.07	320.774	2970.92	320.937	2971.72	321.096	2972.49	321.251	2973.22	321.402	2973.91	321.548	2969.57	320.682	2970.45	320.851	2971.3	321.016	2972.1	321.177	2972.86	321.334	2973.59	321.486	2974.27	321.633
	2033	2964.1	2959.24	2543.45	3397.29	2966.12	317.631	317.695	289.479	346.1	317.794	2962.84	317.338	2963.26	317.427	2963.63	317.512	2963.98	317.593	2964.29	317.671	2964.56	317.745	2964.8	317.815	2963	317.375	2963.4	317.465	2963.77	317.55	2964.1	317.631	2964.39	317.708	2964.65	317.781	2964.87	317.85
	2034	2956.83	2952.32	2528.18	3398.61	2960.26	314.282	314.362	285.787	343.174	314.674	2956.67	314.174	2956.77	314.21	2956.83	314.243	2956.87	314.273	2956.88	314.299	2956.86	314.321	2956.8	314.34	2956.67	314.187	2956.75	314.222	2956.81	314.254	2956.83	314.282	2956.81	314.306	2956.77	314.326	2956.69	314.343
	2035	2949.98	2945.23	2513.2	3400.24	2954.34	311.076	311.212	282.26	340.347	311.62	2950.55	311.094	2950.44	311.095	2950.3	311.092	2950.14	311.087	2949.94	311.078	2949.73	311.066	2949.48	311.051	2950.45	311.09	2950.32	311.089	2950.16	311.084	2949.98	311.076	2949.76	311.065	2949.52	311.051	2949.24	311.033
	2036	2943.37	2936.83	2498.64	3401.99	2948.33	307.982	308.122	278.794	337.598	308.625	2944.41	308.084	2944.16	308.06	2943.89	308.034	2943.6	308.005	2943.28	307.973	2942.93	307.939	2942.56	307.901	2944.25	308.068	2943.98	308.042	2943.69	308.013	2943.37	307.982	2943.02	307.947	2942.65	307.909	2942.25	307.869
	2037	2936.89	2930.68	2484.4	3403.86	2942.24	304.976	304.947	275.448	334.894	305.683	2938.24	305.134	2937.91	305.095	2937.55	305.053	2937.17	305.008	2936.77	304.961	2936.34	304.912	2935.9	304.859	2938.04	305.111	2937.68	305.069	2937.3	305.024	2936.89	304.976	2936.47	304.926	2936.01	304.873	2935.54	304.818
	2038	2930.51	2924.57	2470.38	3405.74	2936.08	302.048	301.914	272.211	332.253	302.792	2932.05	302.241	2931.65	302.192	2931.24	302.139	2930.81	302.085	2930.36	302.028	2929.89	301.969	2929.4	301.907	2931.82	302.213	2931.4	302.161	2930.97	302.105	2930.51	302.048	2930.03	301.988	2929.54	301.925	2929.02	301.86
	2039	2924.21	2918.1	2456.54	3407.64	2929.91	299.189	298.981	269.036	329.673	299.954	2925.85	299.405	2925.43	299.349	2924.99	299.29	2924.53	299.229	2924.05	299.167	2923.56	299.102	2923.05	299.035	2925.61	299.374	2925.17	299.315	2924.7	299.253	2924.21	299.189	2923.71	299.123	2923.19	299.055	2922.65	298.985
	2040	2918.03	2911.32	2442.84	3409.62	2923.77	296.399	296.066	265.816	327.159	297.172	2919.72	296.627	2919.28	296.567	2918.82	296.505	2918.35	296.441	2917.86	296.375	2917.36	296.307	2916.84	296.238	2919.47	296.594	2919.01	296.531	2918.53	296.466	2918.03	296.399	2917.52	296.33	2916.99	296.259	2916.45	296.186
	2041	2912	2902.92	2429.27	3410.23	2917.73	293.678	293.218	262.644	324.72	294.451	2913.69	293.912	2913.24	293.85	2912.79	293.786	2912.32	293.721	2911.83	293.654	2911.33	293.585	2910.82	293.515	2913.44	293.878	2912.97	293.813	2912.49	293.747	2912	293.678	2911.49	293.608	2910.97	293.537	2910.43	293.463
	2042	2906.17	2896.09	2415.81	3408.49	2911.84	291.031	290.533	259.525	322.366	291.796	2907.83	291.264	2907.39	291.201	2906.94	291.138	2906.48	291.073	2906	291.006	2905.52	290.938	2905.02	290.868	2907.59	291.23	2907.13	291.165	2906.65	291.099	2906.17	291.031	2905.67	290.961	2905.16	290.89	2904.64	290.817
	2043	2900.58	2887.8	2402.49	3407.04	2906.18	288.459	287.944	256.466	320.104	289.212	2902.2	288.689	2901.77	288.627	2901.33	288.564	2900.88	288.5	2900.42	288.435	2899.95	288.368	2899.47	288.3	2901.96	288.656	2901.51	288.592	2901.05	288.526	2900.58	288.459	2900.1	288.391	2899.61	288.321	2899.11	288.25
	2044	2895.28	2879.8	2389.32	3406.2	2900.79	285.968	285.258	253.471	317.941	286.707	2896.84	286.192	2896.43	286.132	2896	286.07	2895.57	286.008	2895.13	285.944	2894.68	285.88	2894.21	285.814	2896.61	286.16	2896.18	286.097	2895.74	286.033	2895.28	285.968	2894.82	285.902	2894.35	285.834	2893.87	285.766
	2045	2890.3	2875.87	2376.33	3405.8	2895.7	283.561	282.875	250.54	315.879	284.283	2891.79	283.777	2891.39	283.719	2890.99	283.66	2890.57	283.599	2890.15	283.538	2889.72	283.476	2889.28	283.412	2891.57	283.746	2891.15	283.685	2890.73	283.624	2890.3	283.561	2889.85	283.497	2889.4	283.432	2888.95	283.366
	2046	2885.65	2873.27	2363.52	3405.84	2890.94	281.24	280.56	247.683	313.919	281.944	2887.08	281.448	2886.69	281.392	2886.31	281.335	2885.91	281.277	2885.51	281.218	2885.09	281.158	2884.68	281.098	2886.86	281.418	2886.47	281.36	2886.06	281.3	2885.65	281.24	2885.23	281.179	2884.8	281.117	2884.36	281.054
	2047	2881.36	2867.99	2350.9	3406.36	2886.54	279.007	278.198	244.901	311.885	279.692	2882.72	279.206	2882.36	279.152	2881.99	279.097	2881.61	279.042	2881.22	278.986	2880.83	278.929	2880.44	278.871	2882.52	279.177	2882.14	279.121	2881.75	279.064	2881.36	279.007	2880.96	278.948	2880.55	278.889	2880.14	278.829
	2048	2877.47	2862.13	2338.45	3407.47	2882.55	276.861	275.974	242.195	309.835	277.528	2878.77	277.052	2878.43	277	2878.07	276.948	2877.71	276.895	2877.34	276.841	2876.97	276.787	2876.6	276.731	2878.58	277.024	2878.22	276.97	2877.85	276.916	2877.47	276.861	2877.09	276.805	2876.71	276.749	2876.32	276.691
	2049	2874.07	2857.79	2326.14	3410.25	2879.03	274.804	273.878	239.509	307.913	275.453	2875.31	274.986	2874.98	274.936	2874.64	274.886	2874.29	274.836	2873.95	274.784	2873.59	274.732	2873.24	274.68	2875.12	274.959	2874.78	274.908	2874.42	274.856	2874.07	274.804	2873.7	274.75	2873.34	274.696	2872.97	274.642
	2050	2871.3	2852.87	2313.85	3415.56	2876.14	272.836	271.867	236.737	306.113	273.467	2872.49	273.01	2872.17	272.963	2871.84	272.915	2871.51	272.866	2871.18	272.817	2870.85	272.768	2870.51	272.718	2872.31	272.985	2871.97	272.936	2871.64	272.886	2871.3	272.836	2870.95	272.785	2870.6	272.733	2870.25	272.682

## Sheet: Incidence Kenya
	t	Inc_cent	Inc_median	Inc_low	Inc_high	Inc_no_covid	Mort_cent	Mort_median	Mort_low	Mort_high	Mort_no_covid	Inc_090_085	Mort_090_085	Inc_090_090	Mort_090_090	Inc_090_095	Mort_090_095	Inc_090_100	Mort_090_100	Inc_090_105	Mort_090_105	Inc_090_110	Mort_090_110	Inc_090_115	Mort_090_115	Inc_078_085	Mort_078_085	Inc_078_090	Mort_078_090	Inc_078_095	Mort_078_095	Inc_078_100	Mort_078_100	Inc_078_105	Mort_078_105	Inc_078_110	Mort_078_110	Inc_078_115	Mort_078_115
	2000	4283.24	4272.04	2690.82	6106.2	4283.24	1796.04	1807.54	1166.28	2716.27	1796.04	4283.24	1796.04	4283.24	1796.04	4283.24	1796.04	4283.24	1796.04	4283.24	1796.04	4283.24	1796.04	4283.24	1796.04	4283.24	1796.04	4283.24	1796.04	4283.24	1796.04	4283.24	1796.04	4283.24	1796.04	4283.24	1796.04	4283.24	1796.04
	2001	5049.48	4996.86	3063.18	7274.56	5049.48	1915.07	1915.47	1230.01	2826.63	1915.07	5049.48	1915.07	5049.48	1915.07	5049.48	1915.07	5049.48	1915.07	5049.48	1915.07	5049.48	1915.07	5049.48	1915.07	5049.48	1915.07	5049.48	1915.07	5049.48	1915.07	5049.48	1915.07	5049.48	1915.07	5049.48	1915.07	5049.48	1915.07
	2002	5592.63	5518.72	3367.34	8131.69	5592.63	2053.93	2036.08	1299.49	2989.34	2053.93	5592.63	2053.93	5592.63	2053.93	5592.63	2053.93	5592.63	2053.93	5592.63	2053.93	5592.63	2053.93	5592.63	2053.93	5592.63	2053.93	5592.63	2053.93	5592.63	2053.93	5592.63	2053.93	5592.63	2053.93	5592.63	2053.93	5592.63	2053.93
	2003	5982.97	5889.87	3622.43	8704.31	5982.97	2173.21	2142.06	1358.1	3128.74	2173.21	5982.97	2173.21	5982.97	2173.21	5982.97	2173.21	5982.97	2173.21	5982.97	2173.21	5982.97	2173.21	5982.97	2173.21	5982.97	2173.21	5982.97	2173.21	5982.97	2173.21	5982.97	2173.21	5982.97	2173.21	5982.97	2173.21	5982.97	2173.21
	2004	6231.49	6122.24	3811.23	9032.12	6231.49	2255.04	2213.6	1398.19	3215.25	2255.04	6231.49	2255.04	6231.49	2255.04	6231.49	2255.04	6231.49	2255.04	6231.49	2255.04	6231.49	2255.04	6231.49	2255.04	6231.49	2255.04	6231.49	2255.04	6231.49	2255.04	6231.49	2255.04	6231.49	2255.04	6231.49	2255.04	6231.49	2255.04
	2005	6338.44	6233.23	3920.44	9115.08	6338.44	2290.73	2244.26	1414.08	3233.97	2290.73	6338.44	2290.73	6338.44	2290.73	6338.44	2290.73	6338.44	2290.73	6338.44	2290.73	6338.44	2290.73	6338.44	2290.73	6338.44	2290.73	6338.44	2290.73	6338.44	2290.73	6338.44	2290.73	6338.44	2290.73	6338.44	2290.73	6338.44	2290.73
	2006	6312.41	6218.05	3955.9	9008.69	6312.41	2277.95	2226.45	1405.15	3182.88	2277.95	6312.41	2277.95	6312.41	2277.95	6312.41	2277.95	6312.41	2277.95	6312.41	2277.95	6312.41	2277.95	6312.41	2277.95	6312.41	2277.95	6312.41	2277.95	6312.41	2277.95	6312.41	2277.95	6312.41	2277.95	6312.41	2277.95	6312.41	2277.95
	2007	6171.71	6096.36	3920.9	8751.88	6171.71	2219.63	2168.31	1374.17	3066.62	2219.63	6171.71	2219.63	6171.71	2219.63	6171.71	2219.63	6171.71	2219.63	6171.71	2219.63	6171.71	2219.63	6171.71	2219.63	6171.71	2219.63	6171.71	2219.63	6171.71	2219.63	6171.71	2219.63	6171.71	2219.63	6171.71	2219.63	6171.71	2219.63
	2008	5940.93	5884.73	3831.33	8386.1	5940.93	2122.7	2071.64	1326.01	2900.13	2122.7	5940.93	2122.7	5940.93	2122.7	5940.93	2122.7	5940.93	2122.7	5940.93	2122.7	5940.93	2122.7	5940.93	2122.7	5940.93	2122.7	5940.93	2122.7	5940.93	2122.7	5940.93	2122.7	5940.93	2122.7	5940.93	2122.7	5940.93	2122.7
	2009	5646.81	5610.11	3699.05	7948.16	5646.81	1996.54	1950.19	1261.79	2700.35	1996.54	5646.81	1996.54	5646.81	1996.54	5646.81	1996.54	5646.81	1996.54	5646.81	1996.54	5646.81	1996.54	5646.81	1996.54	5646.81	1996.54	5646.81	1996.54	5646.81	1996.54	5646.81	1996.54	5646.81	1996.54	5646.81	1996.54	5646.81	1996.54
	2010	5314.83	5308.45	3536.52	7472.33	5314.83	1851.38	1809.49	1185.83	2482.61	1851.38	5314.83	1851.38	5314.83	1851.38	5314.83	1851.38	5314.83	1851.38	5314.83	1851.38	5314.83	1851.38	5314.83	1851.38	5314.83	1851.38	5314.83	1851.38	5314.83	1851.38	5314.83	1851.38	5314.83	1851.38	5314.83	1851.38	5314.83	1851.38
	2011	4967.05	4982.36	3355.53	6986.82	4967.05	1696.94	1660.94	1102.9	2260.43	1696.94	4967.05	1696.94	4967.05	1696.94	4967.05	1696.94	4967.05	1696.94	4967.05	1696.94	4967.05	1696.94	4967.05	1696.94	4967.05	1696.94	4967.05	1696.94	4967.05	1696.94	4967.05	1696.94	4967.05	1696.94	4967.05	1696.94	4967.05	1696.94
	2012	4621	4653.34	3165.85	6513.15	4621	1541.56	1511.95	1017.13	2044.06	1541.56	4621	1541.56	4621	1541.56	4621	1541.56	4621	1541.56	4621	1541.56	4621	1541.56	4621	1541.56	4621	1541.56	4621	1541.56	4621	1541.56	4621	1541.56	4621	1541.56	4621	1541.56	4621	1541.56
	2013	4289.55	4323.54	2976.08	6067.31	4289.55	1391.7	1367.12	932.341	1840.87	1391.7	4289.55	1391.7	4289.55	1391.7	4289.55	1391.7	4289.55	1391.7	4289.55	1391.7	4289.55	1391.7	4289.55	1391.7	4289.55	1391.7	4289.55	1391.7	4289.55	1391.7	4289.55	1391.7	4289.55	1391.7	4289.55	1391.7	4289.55	1391.7
	2014	3981.24	4023.8	2784.05	5650.56	3981.24	1251.88	1231.96	850.028	1655.6	1251.88	3981.24	1251.88	3981.24	1251.88	3981.24	1251.88	3981.24	1251.88	3981.24	1251.88	3981.24	1251.88	3981.24	1251.88	3981.24	1251.88	3981.24	1251.88	3981.24	1251.88	3981.24	1251.88	3981.24	1251.88	3981.24	1251.88	3981.24	1251.88
	2015	3700.99	3758.09	2600.57	5275.26	3700.99	1124.83	1108.41	772.567	1490.24	1124.83	3700.99	1124.83	3700.99	1124.83	3700.99	1124.83	3700.99	1124.83	3700.99	1124.83	3700.99	1124.83	3700.99	1124.83	3700.99	1124.83	3700.99	1124.83	3700.99	1124.83	3700.99	1124.83	3700.99	1124.83	3700.99	1124.83	3700.99	1124.83
	2016	3450.86	3528.66	2431.32	4944.92	3450.86	1011.79	998.91	699.105	1344.77	1011.79	3450.86	1011.79	3450.86	1011.79	3450.86	1011.79	3450.86	1011.79	3450.86	1011.79	3450.86	1011.79	3450.86	1011.79	3450.86	1011.79	3450.86	1011.79	3450.86	1011.79	3450.86	1011.79	3450.86	1011.79	3450.86	1011.79	3450.86	1011.79
	2017	3230.81	3321.65	2287.22	4666.67	3230.81	912.862	906.193	633.304	1219.41	912.862	3230.81	912.862	3230.81	912.862	3230.81	912.862	3230.81	912.862	3230.81	912.862	3230.81	912.862	3230.81	912.862	3230.81	912.862	3230.81	912.862	3230.81	912.862	3230.81	912.862	3230.81	912.862	3230.81	912.862	3230.81	912.862
	2018	3039.39	3134.6	2146.47	4447.49	3039.39	827.395	824.349	575.275	1115.67	827.395	3039.39	827.395	3039.39	827.395	3039.39	827.395	3039.39	827.395	3039.39	827.395	3039.39	827.395	3039.39	827.395	3039.39	827.395	3039.39	827.395	3039.39	827.395	3039.39	827.395	3039.39	827.395	3039.39	827.395	3039.39	827.395
	2019	2874.31	2968.72	2023.2	4265.34	2874.25	754.243	753.236	524.94	1031.3	754.243	2874.07	754.242	2874.14	754.243	2874.2	754.243	2874.27	754.243	2874.34	754.243	2874.41	754.243	2874.48	754.243	2874.09	754.243	2874.16	754.243	2874.23	754.243	2874.31	754.243	2874.38	754.243	2874.45	754.243	2874.52	754.243
	2020	2770.62	2871.66	1948.82	4177.09	2732.6	702.03	705.602	490.916	973.491	692.02	2646.04	695.804	2682.31	697.614	2718.66	699.426	2755.07	701.24	2791.56	703.056	2828.12	704.875	2864.75	706.696	2659.21	696.474	2696.27	698.323	2733.41	700.175	2770.62	702.03	2807.9	703.886	2845.26	705.745	2882.7	707.605
	2021	2730.95	2835.26	1930.89	4177.61	2611.52	682.42	691.664	481.919	964.352	639.273	2464.63	654.266	2542.2	662.476	2620.48	670.728	2699.46	679.024	2779.13	687.362	2859.51	695.744	2940.59	704.169	2490.8	657.119	2570.12	665.508	2650.17	673.942	2730.95	682.42	2812.45	690.942	2894.67	699.509	2977.62	708.12
	2022	2639.96	2748.24	1864.67	4078.94	2508.12	640.66	651.171	453.432	920.519	594.59	2412.02	596.288	2478.09	609.184	2544.94	622.204	2612.57	635.346	2681	648.611	2750.22	661.998	2820.23	675.509	2434.57	600.696	2502.22	613.89	2570.68	627.212	2639.96	640.66	2710.05	654.235	2780.97	667.937	2852.7	681.766
	2023	2519.9	2638.85	1774.64	3932.22	2419.76	592.022	604.757	417.198	860.817	556.677	2375.06	550.96	2417.15	562.886	2459.65	574.933	2502.56	587.101	2545.87	599.391	2589.59	611.802	2633.7	624.334	2389.44	555.034	2432.5	567.238	2475.99	579.567	2519.9	592.022	2564.23	604.602	2608.97	617.308	2654.13	630.139
	2024	2418.27	2543.88	1693.44	3818.77	2344.02	550.089	563.073	385.588	810.271	524.388	2316.16	517.878	2345.9	527.24	2375.87	536.692	2406.08	546.232	2436.5	555.862	2467.15	565.58	2498.03	575.386	2326.33	521.077	2356.74	530.655	2387.39	540.326	2418.27	550.089	2449.38	559.943	2480.73	569.89	2512.3	579.927
	2025	2333.51	2461.2	1620.71	3730.44	2278.84	515.217	528.066	358.794	769.058	496.739	2258.83	491.205	2280.63	498.193	2302.56	505.241	2324.62	512.347	2346.8	519.511	2369.12	526.733	2391.55	534.012	2266.29	493.593	2288.56	500.741	2310.97	507.949	2333.51	515.217	2356.18	522.545	2378.98	529.933	2401.91	537.379
	2026	2262.68	2393.06	1566.06	3661.83	2222.57	486.143	499.63	337.095	734.845	473.007	2207.19	468.544	2223.42	473.674	2239.72	478.841	2256.09	484.044	2272.52	489.282	2289.03	494.555	2305.59	499.862	2212.75	470.298	2229.32	475.543	2245.96	480.825	2262.68	486.143	2279.47	491.498	2296.32	496.889	2313.23	502.314
	2027	2203.04	2340.1	1520.59	3603.81	2173.87	461.68	476.43	319.679	705.927	452.507	2161.32	448.826	2173.55	452.58	2185.8	456.355	2198.1	460.15	2210.42	463.965	2222.78	467.8	2235.16	471.654	2165.51	450.11	2177.98	453.946	2190.5	457.802	2203.04	461.68	2215.62	465.578	2228.23	469.496	2240.87	473.433
	2028	2152.39	2301.55	1482.37	3544.72	2131.21	440.876	457.497	304.557	679.607	434.514	2120.57	431.449	2129.91	434.207	2139.26	436.976	2148.63	439.756	2158	442.546	2167.39	445.347	2176.78	448.156	2123.77	432.393	2133.29	435.21	2142.84	438.037	2152.39	440.876	2161.96	443.724	2171.53	446.583	2181.11	449.452
	2029	2108.97	2260.39	1451.31	3496.29	2093.51	422.984	440.494	291.079	657.189	418.589	2084.23	415.999	2091.5	418.046	2098.78	420.099	2106.05	422.156	2113.32	424.218	2120.59	426.284	2127.86	428.354	2086.72	416.7	2094.14	418.79	2101.55	420.884	2108.97	422.984	2116.38	425.088	2123.79	427.196	2131.2	429.307
	2030	2071.41	2225.09	1426.07	3456.25	2059.99	407.425	425.754	280.343	637.971	404.394	2051.72	402.164	2057.51	403.709	2063.3	405.255	2069.09	406.803	2074.86	408.352	2080.63	409.902	2086.39	411.453	2053.71	402.693	2059.61	404.269	2065.51	405.847	2071.41	407.425	2077.29	409.005	2083.17	410.585	2089.04	412.166
	2031	2038.64	2195.33	1404.71	3424.49	2030.07	393.752	414.135	270.7	622.119	391.66	2022.53	389.7	2027.28	390.891	2032.02	392.083	2036.75	393.274	2041.47	394.464	2046.18	395.654	2050.88	396.842	2024.16	390.108	2029	391.323	2033.82	392.538	2038.64	393.752	2043.45	394.965	2048.25	396.178	2053.03	397.388
	2032	2009.86	2169.63	1386.27	3412.29	2003.26	381.62	402.692	261.893	608.833	380.168	1996.26	378.411	2000.27	379.356	2004.27	380.3	2008.26	381.242	2012.24	382.183	2016.2	383.122	2020.16	384.059	1997.64	378.735	2001.72	379.698	2005.8	380.66	2009.86	381.62	2013.91	382.579	2017.95	383.535	2021.98	384.49
	2033	1984.42	2148.59	1367.57	3406.72	1979.19	370.765	392.947	253.656	597.005	369.746	1972.6	368.144	1976.08	368.916	1979.56	369.687	1983.03	370.456	1986.49	371.224	1989.94	371.989	1993.38	372.753	1973.79	368.409	1977.35	369.196	1980.89	369.981	1984.42	370.765	1987.94	371.547	1991.46	372.326	1994.95	373.103
	2034	1961.85	2139.32	1350.04	3403.9	1957.55	360.983	384.64	246.389	586.392	360.254	1951.27	358.771	1954.39	359.423	1957.5	360.074	1960.61	360.722	1963.7	361.369	1966.79	362.015	1969.87	362.657	1952.34	358.995	1955.52	359.659	1958.69	360.322	1961.85	360.983	1965.01	361.641	1968.15	362.298	1971.28	362.953
	2035	1941.78	2126.45	1333.16	3403.4	1938.11	352.115	376.855	239.8	578.171	351.578	1932.06	350.189	1934.92	350.757	1937.78	351.324	1940.63	351.888	1943.48	352.452	1946.31	353.013	1949.14	353.572	1933.04	350.384	1935.96	350.963	1938.87	351.54	1941.78	352.115	1944.67	352.688	1947.56	353.26	1950.43	353.829
	2036	1923.9	2122.89	1315.83	3405.89	1920.66	344.038	369.975	233.744	570.935	343.627	1914.8	342.313	1917.48	342.822	1920.16	343.329	1922.83	343.835	1925.49	344.34	1928.15	344.842	1930.8	345.343	1915.72	342.488	1918.45	343.006	1921.18	343.523	1923.9	344.038	1926.61	344.552	1929.32	345.063	1932.02	345.573
	2037	1907.99	2113.01	1302.18	3412.48	1905.04	336.654	362.494	228.377	564.449	336.324	1899.33	335.072	1901.88	335.538	1904.43	336.004	1906.97	336.467	1909.51	336.93	1912.04	337.391	1914.57	337.851	1900.2	335.232	1902.81	335.707	1905.4	336.181	1907.99	336.654	1910.58	337.125	1913.16	337.594	1915.73	338.062
	2038	1893.86	2108.88	1291.75	3420.48	1891.09	329.882	356.64	223.727	558.924	329.604	1885.51	328.404	1887.97	328.84	1890.43	329.275	1892.88	329.708	1895.32	330.141	1897.76	330.572	1900.2	331.001	1886.36	328.554	1888.86	328.998	1891.37	329.44	1893.86	329.882	1896.35	330.322	1898.84	330.761	1901.32	331.199
	2039	1881.35	2103.53	1285.05	3429.78	1878.7	323.658	351.714	219.456	553.242	323.411	1873.23	322.257	1875.62	322.67	1878.01	323.082	1880.39	323.493	1882.77	323.903	1885.14	324.312	1887.51	324.72	1874.05	322.399	1876.49	322.82	1878.92	323.239	1881.35	323.658	1883.77	324.076	1886.19	324.492	1888.6	324.907
	2040	1870.31	2093.69	1275.54	3440.27	1867.75	317.926	346.871	215.52	546.945	317.699	1862.37	316.585	1864.71	316.98	1867.04	317.375	1869.37	317.768	1871.7	318.161	1874.02	318.553	1876.33	318.944	1863.18	316.721	1865.56	317.124	1867.93	317.525	1870.31	317.926	1872.67	318.326	1875.04	318.725	1877.4	319.123
	2041	1860.61	2090.05	1268.2	3444.2	1858.11	312.64	342.307	211.801	541.088	312.423	1852.83	311.345	1855.12	311.727	1857.41	312.107	1859.69	312.487	1861.98	312.866	1864.26	313.244	1866.53	313.622	1853.62	311.476	1855.95	311.865	1858.28	312.253	1860.61	312.64	1862.94	313.026	1865.26	313.411	1867.58	313.795
	2042	1852.15	2086.31	1262.19	3445.35	1849.69	307.755	337.625	207.945	535.628	307.544	1844.49	306.501	1846.75	306.87	1849	307.239	1851.25	307.607	1853.49	307.975	1855.74	308.342	1857.97	308.708	1845.27	306.627	1847.56	307.004	1849.86	307.38	1852.15	307.755	1854.44	308.13	1856.72	308.504	1859	308.876
	2043	1844.81	2083.49	1256.85	3447.2	1842.38	303.236	333.689	204.491	530.521	303.028	1837.26	302.015	1839.48	302.375	1841.7	302.734	1843.92	303.092	1846.13	303.45	1848.34	303.807	1850.55	304.163	1838.02	302.139	1840.29	302.505	1842.55	302.871	1844.81	303.236	1847.06	303.6	1849.32	303.964	1851.56	304.327
	2044	1838.48	2084.07	1252.11	3449.6	1836.07	299.047	330.189	201.562	525.727	298.84	1831.04	297.856	1833.23	298.207	1835.42	298.557	1837.6	298.906	1839.79	299.255	1841.97	299.604	1844.14	299.952	1831.79	297.977	1834.02	298.334	1836.25	298.691	1838.48	299.047	1840.71	299.402	1842.93	299.757	1845.15	300.112
	2045	1833.07	2081.84	1247.92	3452.36	1830.69	295.156	326.627	199.013	521.202	294.95	1825.73	293.993	1827.89	294.335	1830.05	294.677	1832.21	295.019	1834.36	295.359	1836.51	295.7	1838.66	296.039	1826.47	294.111	1828.67	294.459	1830.88	294.808	1833.07	295.156	1835.27	295.503	1837.46	295.85	1839.65	296.196
	2046	1828.5	2079.21	1242.92	3455.36	1826.14	291.532	323.562	196.24	516.956	291.327	1821.25	290.396	1823.38	290.731	1825.51	291.065	1827.64	291.398	1829.77	291.731	1831.89	292.064	1834.01	292.396	1821.98	290.511	1824.16	290.852	1826.33	291.192	1828.5	291.532	1830.66	291.872	1832.83	292.211	1834.99	292.549
	2047	1824.67	2083.51	1237.47	3458.52	1822.34	288.148	321.056	193.527	512.903	287.944	1817.53	287.037	1819.63	287.364	1821.73	287.691	1823.83	288.017	1825.93	288.342	1828.02	288.668	1830.11	288.993	1818.25	287.149	1820.39	287.483	1822.53	287.815	1824.67	288.148	1826.81	288.48	1828.94	288.811	1831.08	289.142
	2048	1821.54	2084.75	1232.43	3461.89	1819.24	284.975	318.528	190.946	509.748	284.774	1814.5	283.889	1816.57	284.209	1818.64	284.528	1820.71	284.847	1822.78	285.166	1824.85	285.484	1826.91	285.801	1815.21	283.999	1817.32	284.325	1819.43	284.65	1821.54	284.975	1823.65	285.3	1825.76	285.624	1827.86	285.948
	2049	1819.08	2088.62	1227.74	3465.97	1816.82	281.989	315.54	188.469	506.905	281.793	1812.14	280.928	1814.18	281.24	1816.22	281.552	1818.26	281.864	1820.3	282.176	1822.34	282.487	1824.37	282.797	1812.84	281.035	1814.92	281.354	1817	281.672	1819.08	281.989	1821.16	282.307	1823.23	282.624	1825.31	282.94
	2050	1817.28	2093.2	1223.33	3472.88	1815.06	279.168	313.586	186.097	504.079	278.977	1810.44	278.131	1812.46	278.436	1814.47	278.741	1816.48	279.045	1818.49	279.35	1820.49	279.654	1822.5	279.957	1811.13	278.235	1813.19	278.546	1815.24	278.857	1817.28	279.168	1819.33	279.478	1821.38	279.788	1823.42	280.097

## Sheet: Incidence Pakistan
	t	Inc_cent	Inc_median	Inc_low	Inc_high	Inc_no_covid	Mort_cent	Mort_median	Mort_low	Mort_high	Mort_no_covid	Inc_090_085	Mort_090_085	Inc_090_090	Mort_090_090	Inc_090_095	Mort_090_095	Inc_090_100	Mort_090_100	Inc_090_105	Mort_090_105	Inc_090_110	Mort_090_110	Inc_090_115	Mort_090_115	Inc_078_085	Mort_078_085	Inc_078_090	Mort_078_090	Inc_078_095	Mort_078_095	Inc_078_100	Mort_078_100	Inc_078_105	Mort_078_105	Inc_078_110	Mort_078_110	Inc_078_115	Mort_078_115
	2000	2669.19	2652.38	1697.3	3783.08	2669.19	372.904	372.774	338.103	410.452	372.904	2669.19	372.904	2669.19	372.904	2669.19	372.904	2669.19	372.904	2669.19	372.904	2669.19	372.904	2669.19	372.904	2669.19	372.904	2669.19	372.904	2669.19	372.904	2669.19	372.904	2669.19	372.904	2669.19	372.904	2669.19	372.904
	2001	2754.47	2735.88	1750.39	3868.88	2754.47	370.415	369.769	334.013	408.697	370.415	2754.47	370.415	2754.47	370.415	2754.47	370.415	2754.47	370.415	2754.47	370.415	2754.47	370.415	2754.47	370.415	2754.47	370.415	2754.47	370.415	2754.47	370.415	2754.47	370.415	2754.47	370.415	2754.47	370.415	2754.47	370.415
	2002	2801.37	2780.21	1795.26	3899.38	2801.37	362.694	361.843	322.855	401.102	362.694	2801.37	362.694	2801.37	362.694	2801.37	362.694	2801.37	362.694	2801.37	362.694	2801.37	362.694	2801.37	362.694	2801.37	362.694	2801.37	362.694	2801.37	362.694	2801.37	362.694	2801.37	362.694	2801.37	362.694	2801.37	362.694
	2003	2818.89	2797.63	1823.02	3894.48	2818.89	351.163	350.313	310	389.493	351.163	2818.89	351.163	2818.89	351.163	2818.89	351.163	2818.89	351.163	2818.89	351.163	2818.89	351.163	2818.89	351.163	2818.89	351.163	2818.89	351.163	2818.89	351.163	2818.89	351.163	2818.89	351.163	2818.89	351.163	2818.89	351.163
	2004	2816.89	2792.33	1836.75	3869.83	2816.89	337.646	336.674	297.033	376.047	337.646	2816.89	337.646	2816.89	337.646	2816.89	337.646	2816.89	337.646	2816.89	337.646	2816.89	337.646	2816.89	337.646	2816.89	337.646	2816.89	337.646	2816.89	337.646	2816.89	337.646	2816.89	337.646	2816.89	337.646	2816.89	337.646
	2005	2803.93	2778.62	1840.88	3836.55	2803.93	323.61	322.544	284.523	362.308	323.61	2803.93	323.61	2803.93	323.61	2803.93	323.61	2803.93	323.61	2803.93	323.61	2803.93	323.61	2803.93	323.61	2803.93	323.61	2803.93	323.61	2803.93	323.61	2803.93	323.61	2803.93	323.61	2803.93	323.61	2803.93	323.61
	2006	2786.3	2763.38	1839.33	3801.57	2786.3	310.031	308.922	272.307	349.173	310.031	2786.3	310.031	2786.3	310.031	2786.3	310.031	2786.3	310.031	2786.3	310.031	2786.3	310.031	2786.3	310.031	2786.3	310.031	2786.3	310.031	2786.3	310.031	2786.3	310.031	2786.3	310.031	2786.3	310.031	2786.3	310.031
	2007	2767.99	2749.24	1835.03	3768.53	2767.99	297.441	296.541	259.821	337.054	297.441	2767.99	297.441	2767.99	297.441	2767.99	297.441	2767.99	297.441	2767.99	297.441	2767.99	297.441	2767.99	297.441	2767.99	297.441	2767.99	297.441	2767.99	297.441	2767.99	297.441	2767.99	297.441	2767.99	297.441	2767.99	297.441
	2008	2751.11	2733.85	1831.98	3738.83	2751.11	286.042	285.456	248.487	326.059	286.042	2751.11	286.042	2751.11	286.042	2751.11	286.042	2751.11	286.042	2751.11	286.042	2751.11	286.042	2751.11	286.042	2751.11	286.042	2751.11	286.042	2751.11	286.042	2751.11	286.042	2751.11	286.042	2751.11	286.042	2751.11	286.042
	2009	2736.44	2722.26	1828.82	3712.59	2736.44	275.827	275.316	238.255	316.125	275.827	2736.44	275.827	2736.44	275.827	2736.44	275.827	2736.44	275.827	2736.44	275.827	2736.44	275.827	2736.44	275.827	2736.44	275.827	2736.44	275.827	2736.44	275.827	2736.44	275.827	2736.44	275.827	2736.44	275.827	2736.44	275.827
	2010	2724.02	2710.5	1825.2	3689.29	2724.02	266.688	266.168	229.41	307.121	266.688	2724.02	266.688	2724.02	266.688	2724.02	266.688	2724.02	266.688	2724.02	266.688	2724.02	266.688	2724.02	266.688	2724.02	266.688	2724.02	266.688	2724.02	266.688	2724.02	266.688	2724.02	266.688	2724.02	266.688	2724.02	266.688
	2011	2713.51	2698.99	1821.41	3668.26	2713.51	258.474	257.934	221.298	298.899	258.474	2713.51	258.474	2713.51	258.474	2713.51	258.474	2713.51	258.474	2713.51	258.474	2713.51	258.474	2713.51	258.474	2713.51	258.474	2713.51	258.474	2713.51	258.474	2713.51	258.474	2713.51	258.474	2713.51	258.474	2713.51	258.474
	2012	2704.51	2690.19	1817.61	3648.87	2704.51	251.044	250.488	213.857	291.332	251.044	2704.51	251.044	2704.51	251.044	2704.51	251.044	2704.51	251.044	2704.51	251.044	2704.51	251.044	2704.51	251.044	2704.51	251.044	2704.51	251.044	2704.51	251.044	2704.51	251.044	2704.51	251.044	2704.51	251.044	2704.51	251.044
	2013	2696.74	2680.62	1816.16	3630.74	2696.74	244.278	243.621	207.475	284.319	244.278	2696.74	244.278	2696.74	244.278	2696.74	244.278	2696.74	244.278	2696.74	244.278	2696.74	244.278	2696.74	244.278	2696.74	244.278	2696.74	244.278	2696.74	244.278	2696.74	244.278	2696.74	244.278	2696.74	244.278	2696.74	244.278
	2014	2690.07	2673.01	1817.08	3613.68	2690.07	238.091	237.239	201.873	277.792	238.091	2690.07	238.091	2690.07	238.091	2690.07	238.091	2690.07	238.091	2690.07	238.091	2690.07	238.091	2690.07	238.091	2690.07	238.091	2690.07	238.091	2690.07	238.091	2690.07	238.091	2690.07	238.091	2690.07	238.091	2690.07	238.091
	2015	2684.58	2668.6	1819.51	3597.77	2684.58	232.424	231.602	196.357	271.71	232.424	2684.58	232.424	2684.58	232.424	2684.58	232.424	2684.58	232.424	2684.58	232.424	2684.58	232.424	2684.58	232.424	2684.58	232.424	2684.58	232.424	2684.58	232.424	2684.58	232.424	2684.58	232.424	2684.58	232.424	2684.58	232.424
	2016	2680.49	2663.71	1823.68	3583.22	2680.49	227.245	226.4	191.882	266.053	227.245	2680.49	227.245	2680.49	227.245	2680.49	227.245	2680.49	227.245	2680.49	227.245	2680.49	227.245	2680.49	227.245	2680.49	227.245	2680.49	227.245	2680.49	227.245	2680.49	227.245	2680.49	227.245	2680.49	227.245	2680.49	227.245
	2017	2678.17	2658.56	1826.47	3570.41	2678.17	222.54	222.01	187.086	260.815	222.54	2678.17	222.54	2678.17	222.54	2678.17	222.54	2678.17	222.54	2678.17	222.54	2678.17	222.54	2678.17	222.54	2678.17	222.54	2678.17	222.54	2678.17	222.54	2678.17	222.54	2678.17	222.54	2678.17	222.54	2678.17	222.54
	2018	2678.02	2656.02	1820.58	3559.77	2678.02	218.304	217.743	182.321	256	218.304	2678.02	218.304	2678.02	218.304	2678.02	218.304	2678.02	218.304	2678.02	218.304	2678.02	218.304	2678.02	218.304	2678.02	218.304	2678.02	218.304	2678.02	218.304	2678.02	218.304	2678.02	218.304	2678.02	218.304	2678.02	218.304
	2019	2680.68	2656.03	1817.09	3551.96	2680.51	214.54	213.648	177.981	251.637	214.539	2680.33	214.539	2680.41	214.539	2680.5	214.539	2680.59	214.539	2680.67	214.54	2680.76	214.54	2680.85	214.54	2680.41	214.539	2680.5	214.539	2680.59	214.539	2680.68	214.54	2680.77	214.54	2680.86	214.54	2680.96	214.54
	2020	2811.71	2790.13	1887.51	3737.29	2686.03	234.407	233.484	190.187	277.988	211.25	2616.74	226.993	2665.54	228.846	2714.56	230.705	2763.8	232.57	2813.26	234.44	2862.94	236.316	2912.85	238.198	2657.01	228.543	2708.34	230.492	2759.91	232.446	2811.71	234.407	2863.76	236.373	2916.04	238.346	2968.57	240.325
	2021	3014.31	3001.82	2009.37	4024.41	2694.96	239.056	238.307	194.023	283.178	208.436	2567.02	213.574	2676.79	219.909	2788.18	226.312	2901.18	232.784	3015.82	239.325	3132.1	245.935	3250.03	252.615	2658.33	218.717	2775.18	225.42	2893.83	232.2	3014.31	239.056	3136.62	245.988	3260.77	252.998	3386.77	260.085
	2022	2974.51	2954.05	1989.03	3938.14	2707.57	229.078	228.251	185.106	270.784	206.097	2582.92	197.838	2677.45	205.436	2773.72	213.163	2871.73	221.019	2971.49	229.006	3073.01	237.123	3176.31	245.373	2664.43	204.268	2765.81	212.392	2869.17	220.662	2974.51	229.078	3081.84	237.643	3191.18	246.356	3302.53	255.219
	2023	2882.95	2858.93	1932.45	3770.17	2724	219.09	218.186	177.14	257.549	204.221	2649.88	197.529	2706.36	202.761	2763.74	208.078	2822.02	213.484	2881.21	218.976	2941.31	224.557	3002.3	230.225	2698.56	202.001	2759	207.599	2820.46	213.295	2882.95	219.09	2946.46	224.985	3011	230.979	3076.56	237.072
	2024	2842.88	2815.57	1901.32	3699.61	2744.28	212.046	211.644	171.226	248.224	202.793	2697.33	198.437	2732.74	201.746	2768.63	205.104	2804.99	208.51	2841.82	211.964	2879.12	215.467	2916.88	219.018	2727.86	201.275	2765.66	204.81	2804.01	208.401	2842.88	212.046	2882.29	215.746	2922.21	219.5	2962.66	223.309
	2025	2832.61	2806.73	1886.35	3675.36	2768.32	207.727	207.433	166.492	242.462	201.788	2736.8	198.916	2760.22	201.066	2783.89	203.242	2807.8	205.445	2831.96	207.673	2856.35	209.927	2880.96	212.206	2756.97	200.762	2781.91	203.054	2807.12	205.376	2832.61	207.727	2858.37	210.107	2884.39	212.516	2910.67	214.953
	2026	2840.38	2813.49	1893.41	3676.74	2795.78	205.182	204.748	163.112	239.671	201.254	2773.25	199.175	2789.74	200.647	2806.36	202.133	2823.11	203.633	2839.97	205.148	2856.96	206.675	2874.05	208.216	2787.43	200.438	2804.94	202.003	2822.59	203.585	2840.38	205.182	2858.31	206.795	2876.37	208.423	2894.54	210.065
	2027	2859.47	2833.39	1909.36	3692.64	2826.59	203.775	203.659	160.856	238.191	201.032	2809.27	199.431	2821.66	200.5	2834.12	201.577	2846.64	202.661	2859.22	203.753	2871.85	204.851	2884.52	205.956	2819.89	200.346	2833.02	201.481	2846.21	202.624	2859.47	203.775	2872.8	204.934	2886.18	206.101	2899.62	207.275
	2028	2885.9	2862.27	1930.13	3717.18	2860.19	203.118	203.197	159.347	236.931	201.077	2846.06	199.796	2855.94	200.617	2865.85	201.442	2875.78	202.271	2885.74	203.104	2895.72	203.939	2905.71	204.778	2854.5	200.497	2864.93	201.366	2875.4	202.24	2885.9	203.118	2896.42	203.999	2906.97	204.885	2917.52	205.773
	2029	2917.21	2893.27	1945.05	3747	2896.06	202.972	203.167	158.42	236.522	201.378	2884.04	200.309	2892.29	200.97	2900.56	201.633	2908.83	202.297	2917.11	202.963	2925.39	203.631	2933.67	204.299	2891.06	200.871	2899.76	201.57	2908.48	202.27	2917.21	202.972	2925.94	203.676	2934.66	204.381	2943.38	205.087
	2030	2951.78	2928.69	1960.48	3775.22	2933.73	203.183	203.836	157.869	236.588	201.89	2923.17	200.969	2930.31	201.52	2937.46	202.072	2944.59	202.625	2951.73	203.178	2958.85	203.731	2965.96	204.284	2929.22	201.436	2936.74	202.018	2944.26	202.6	2951.78	203.183	2959.28	203.766	2966.77	204.348	2974.25	204.931
	2031	2988.47	2972.02	1978.22	3804.16	2972.68	203.641	204.461	157.696	236.893	202.563	2963.2	201.752	2969.53	202.224	2975.85	202.696	2982.15	203.168	2988.45	203.639	2994.73	204.109	3000.99	204.579	2968.54	202.151	2975.19	202.648	2981.84	203.145	2988.47	203.641	2995.08	204.137	3001.67	204.632	3008.24	205.125
	2032	3026.41	3008.44	1997.69	3832.6	3012.38	204.266	205.431	157.796	237.857	203.351	3003.76	202.626	3009.45	203.037	3015.12	203.447	3020.78	203.857	3026.42	204.266	3032.03	204.673	3037.63	205.079	3008.54	202.972	3014.51	203.404	3020.47	203.835	3026.41	204.266	3032.32	204.695	3038.22	205.122	3044.08	205.548
	2033	3064.92	3044.31	2018.42	3862.76	3052.35	204.992	206.379	158.061	238.413	204.209	3044.45	203.553	3049.6	203.915	3054.73	204.276	3059.85	204.635	3064.95	204.994	3070.02	205.351	3075.07	205.706	3048.76	203.856	3054.17	204.236	3059.56	204.615	3064.92	204.992	3070.26	205.368	3075.58	205.742	3080.86	206.114
	2034	3103.46	3087.97	2040.01	3893.05	3092.14	205.769	207.211	158.23	239.543	205.096	3084.86	204.498	3089.55	204.818	3094.22	205.138	3098.87	205.456	3103.5	205.772	3108.1	206.087	3112.67	206.399	3088.77	204.765	3093.69	205.102	3098.59	205.436	3103.46	205.769	3108.3	206.101	3113.11	206.43	3117.9	206.756
	2035	3141.58	3127.04	2064.73	3924.5	3131.4	206.556	208.138	158.242	240.877	205.977	3124.65	205.429	3128.93	205.714	3133.19	205.997	3137.42	206.279	3141.63	206.559	3145.81	206.838	3149.97	207.114	3128.21	205.666	3132.69	205.964	3137.15	206.261	3141.58	206.556	3145.98	206.849	3150.35	207.139	3154.68	207.427
	2036	3178.95	3166.2	2094.35	3969.64	3169.81	207.319	209.24	157.928	242.106	206.825	3163.55	206.319	3167.45	206.573	3171.33	206.825	3175.18	207.075	3179.01	207.324	3182.81	207.57	3186.58	207.814	3166.78	206.53	3170.86	206.795	3174.92	207.058	3178.95	207.319	3182.95	207.578	3186.91	207.835	3190.85	208.089
	2037	3215.33	3203.92	2123.93	4013.49	3207.15	208.037	210.037	157.77	243.151	207.617	3201.34	207.15	3204.89	207.376	3208.42	207.6	3211.93	207.822	3215.4	208.042	3218.85	208.259	3222.27	208.475	3204.27	207.336	3207.99	207.572	3211.68	207.805	3215.33	208.037	3218.96	208.266	3222.56	208.492	3226.12	208.716
	2038	3250.58	3247.98	2155.96	4045.64	3243.29	208.693	210.903	157.755	243.964	208.341	3237.89	207.909	3241.12	208.109	3244.32	208.307	3247.5	208.503	3250.66	208.698	3253.78	208.89	3256.88	209.08	3240.55	208.073	3243.92	208.282	3247.27	208.488	3250.58	208.693	3253.87	208.895	3257.12	209.094	3260.34	209.291
	2039	3284.62	3288.48	2180.84	4076.71	3278.16	209.28	211.559	157.711	244.689	208.989	3273.14	208.588	3276.07	208.765	3278.97	208.941	3281.85	209.114	3284.7	209.285	3287.52	209.454	3290.31	209.621	3275.54	208.733	3278.59	208.917	3281.62	209.1	3284.62	209.28	3287.59	209.457	3290.52	209.632	3293.42	209.805
	2040	3317.44	3326.26	2205.12	4106.78	3311.75	209.797	212.102	157.977	245.395	209.562	3307.09	209.19	3309.74	209.346	3312.36	209.5	3314.95	209.653	3317.52	209.803	3320.06	209.951	3322.57	210.097	3309.25	209.317	3312.01	209.479	3314.74	209.639	3317.44	209.797	3320.11	209.952	3322.75	210.106	3325.35	210.256
	2041	3349.09	3367.91	2228.8	4135.95	3344.12	210.25	212.701	158.301	246.142	210.065	3339.79	209.72	3342.18	209.857	3344.53	209.992	3346.87	210.125	3349.17	210.256	3351.45	210.385	3353.7	210.512	3341.73	209.831	3344.21	209.973	3346.66	210.113	3349.09	210.25	3351.48	210.386	3353.85	210.519	3356.18	210.649
	2042	3379.64	3406.93	2251.92	4166.68	3375.34	210.649	212.874	158.456	246.48	210.509	3371.34	210.19	3373.47	210.309	3375.58	210.426	3377.67	210.542	3379.73	210.655	3381.76	210.767	3383.77	210.876	3373.06	210.285	3375.28	210.408	3377.48	210.53	3379.64	210.649	3381.78	210.766	3383.89	210.881	3385.96	210.993
	2043	3409.19	3435.69	2274.55	4199.98	3405.51	211.005	213.136	158.324	247.72	210.906	3401.81	210.61	3403.72	210.713	3405.6	210.815	3407.45	210.914	3409.28	211.012	3411.09	211.107	3412.86	211.201	3403.34	210.692	3405.32	210.799	3407.27	210.903	3409.19	211.005	3411.09	211.106	3412.95	211.204	3414.79	211.299
	2044	3437.82	3465.69	2296.79	4226.13	3434.73	211.332	213.873	158.163	249.521	211.27	3431.31	210.996	3433	211.084	3434.66	211.171	3436.3	211.255	3437.91	211.338	3439.5	211.419	3441.06	211.498	3432.66	211.065	3434.41	211.156	3436.13	211.245	3437.82	211.332	3439.49	211.417	3441.13	211.499	3442.73	211.58
	2045	3465.59	3503.7	2318.75	4254.59	3463.06	211.639	214.336	157.977	250.662	211.61	3459.91	211.358	3461.39	211.432	3462.84	211.505	3464.28	211.576	3465.68	211.645	3467.07	211.713	3468.43	211.778	3461.08	211.415	3462.61	211.492	3464.12	211.566	3465.59	211.639	3467.05	211.709	3468.47	211.778	3469.87	211.844
	2046	3492.57	3528.16	2340.51	4283	3490.55	211.933	215.072	157.738	251.814	211.935	3487.67	211.702	3488.95	211.764	3490.21	211.824	3491.44	211.882	3492.66	211.939	3493.85	211.994	3495.01	212.047	3488.67	211.749	3490	211.812	3491.29	211.873	3492.57	211.933	3493.82	211.99	3495.04	212.045	3496.23	212.099
	2047	3518.81	3562.4	2361.94	4318.45	3517.29	212.213	215.592	157.487	252.888	212.244	3514.65	212.03	3515.75	212.08	3516.82	212.128	3517.87	212.174	3518.9	212.219	3519.9	212.263	3520.88	212.304	3515.5	212.067	3516.62	212.117	3517.73	212.166	3518.81	212.213	3519.86	212.258	3520.89	212.302	3521.89	212.343
	2048	3544.44	3581.83	2379.72	4345.08	3543.39	212.474	216.046	157.213	253.676	212.532	3540.99	212.334	3541.91	212.372	3542.8	212.41	3543.68	212.445	3544.53	212.48	3545.36	212.512	3546.18	212.543	3541.69	212.361	3542.63	212.4	3543.55	212.438	3544.44	212.474	3545.31	212.507	3546.16	212.54	3546.98	212.57
	2049	3569.78	3607.04	2396.49	4369.21	3569.14	212.699	216.353	157.208	254.545	212.784	3566.98	212.599	3567.73	212.628	3568.46	212.655	3569.18	212.681	3569.87	212.705	3570.54	212.728	3571.19	212.749	3567.54	212.619	3568.31	212.647	3569.05	212.674	3569.78	212.699	3570.48	212.723	3571.16	212.745	3571.82	212.765
	2050	3595.43	3630.86	2416.82	4394.45	3595.13	212.87	216.364	157.195	255.624	212.98	3593.21	212.806	3593.81	212.826	3594.4	212.844	3594.97	212.861	3595.52	212.876	3596.05	212.89	3596.56	212.903	3593.64	212.818	3594.26	212.837	3594.85	212.854	3595.43	212.87	3595.98	212.884	3596.51	212.897	3597.02	212.908

## Sheet: Mortality
	Country	Treatment	Beta reduction	mortality	CI_low	CI_hi
	Indonesia	0.788	0.85	62054.4	50490.2	75856.7
	Indonesia	0.788	0.9	78467.1	64578.2	94750.9
	Indonesia	0.788	0.95	94910.8	79330.6	114341
	Indonesia	0.788	1	111680	93815.5	134229
	Indonesia	0.788	1.05	128483	108085	154667
	Indonesia	0.788	1.1	145336	122595	175724
	Indonesia	0.788	1.15	162332	137200	196951
	Indonesia	0.9	0.85	54554.1	45005.2	66033.6
	Indonesia	0.9	0.9	70240	59314.3	83628.3
	Indonesia	0.9	0.95	86235.9	73342	102252
	Indonesia	0.9	1	102327	87300.8	121267
	Indonesia	0.9	1.05	118766	101143	141191
	Indonesia	0.9	1.1	135030	115468	161486
	Indonesia	0.9	1.15	151442	129578	181712
	Pakistan	0.788	0.85	3259.76	-718.602	6906.97
	Pakistan	0.788	0.9	11138.2	6601.79	15397.5
	Pakistan	0.788	0.95	19103.3	13930.4	23977
	Pakistan	0.788	1	27175.7	21189.2	33121.3
	Pakistan	0.788	1.05	35309.9	28376.4	42214.6
	Pakistan	0.788	1.1	43615.8	35729.4	51729.5
	Pakistan	0.788	1.15	51901.6	43048.3	61371
	Pakistan	0.9	0.85	-3051.55	-5235.74	-928.28
	Pakistan	0.9	0.9	4384.85	1779.55	6764.23
	Pakistan	0.9	0.95	11903.2	8753.62	14731.6
	Pakistan	0.9	1	19489.4	15808.6	23061.8
	Pakistan	0.9	1.05	27130.6	22653.1	31596.7
	Pakistan	0.9	1.1	34922.4	29740.4	40431.5
	Pakistan	0.9	1.15	42686.4	36720.5	49469.5
	India	0.788	0.85	37282.5	-1989.13	60291.8
	India	0.788	0.9	100230	72807.3	125579
	India	0.788	0.95	164199	130165	198411
	India	0.788	1	228497	187581	276149
	India	0.788	1.05	292748	242824	358325
	India	0.788	1.1	358087	296287	441676
	India	0.788	1.15	424169	350375	525481
	India	0.9	0.85	10591.5	-24866.6	27956.4
	India	0.9	0.9	71344.8	50208.2	89780.5
	India	0.9	0.95	133006	109311	159499
	India	0.9	1	195050	163523	235928
	India	0.9	1.05	257662	216154	316170
	India	0.9	1.1	320757	267737	397708
	India	0.9	1.15	384213	319678	481691
	Kenya	0.788	0.85	7.26156	-1538.42	1120.7
	Kenya	0.788	0.9	4292.94	2700.38	6513.86
	Kenya	0.788	0.95	8580.07	6278.39	12155.5
	Kenya	0.788	1	12960.4	9623.76	18088.8
	Kenya	0.788	1.05	17399.5	13096.1	24007.3
	Kenya	0.788	1.1	21758.1	16486.3	30100.3
	Kenya	0.788	1.15	26143.3	19913.7	36074.4
	Kenya	0.9	0.85	-1474.31	-3028.89	-401.506
	Kenya	0.9	0.9	2743.37	1329.68	4343.73
	Kenya	0.9	0.95	6948.76	5036	9858.04
	Kenya	0.9	1	11241.3	8331.92	15647.4
	Kenya	0.9	1.05	15501.7	11696.8	21445.3
	Kenya	0.9	1.1	19825.8	15108.7	27363.7
	Kenya	0.9	1.15	24217	18395	33193.7
