# Supplementary material for: Modeling the impact of COVID-19 on future tuberculosis burden
Source: Commun Med (Lond). 2022 Jun 29;2:77. doi: 10.1038/s43856-022-00145-0 (PMC9243113; doi:10.1038/s43856-022-00145-0)
Supplement: Supplementary file 10 — Supplementary Data 8 [file 43856_2022_145_MOESM10_ESM.xlsx]

## Sheet: Diagnosis primary
	INDIA				INDONESIA				KENYA				PAKISTAN
	t	WithCovid	WithoutCovid		t	WithCovid	WithoutCovid		t	WithCovid	WithoutCovid		t	WithCovid	WithoutCovid
	10	0.877396	0.877396		10	1.18109	1.18109		10	0.283994	0.283994		10	1.58176	1.58176
	10.003	0.877489	0.877489		10.003	1.18116	1.18116		10.003	0.284076	0.284076		10.003	1.58197	1.58197
	10.006	0.877581	0.877581		10.006	1.18124	1.18124		10.006	0.284158	0.284158		10.006	1.58218	1.58218
	10.009	0.877673	0.877673		10.009	1.18132	1.18132		10.009	0.284239	0.284239		10.009	1.58239	1.58239
	10.012	0.877766	0.877766		10.012	1.18139	1.18139		10.012	0.284321	0.284321		10.012	1.5826	1.5826
	10.015	0.877858	0.877858		10.015	1.18147	1.18147		10.015	0.284403	0.284403		10.015	1.58282	1.58282
	10.018	0.877951	0.877951		10.018	1.18155	1.18155		10.018	0.284485	0.284485		10.018	1.58303	1.58303
	10.021	0.878043	0.878043		10.021	1.18162	1.18162		10.021	0.284567	0.284567		10.021	1.58324	1.58324
	10.024	0.878136	0.878136		10.024	1.1817	1.1817		10.024	0.284649	0.284649		10.024	1.58345	1.58345
	10.027	0.878228	0.878228		10.027	1.18178	1.18178		10.027	0.28473	0.28473		10.027	1.58366	1.58366
	10.03	0.87832	0.87832		10.03	1.18186	1.18186		10.03	0.284812	0.284812		10.03	1.58387	1.58387
	10.033	0.878413	0.878413		10.033	1.18193	1.18193		10.033	0.284894	0.284894		10.033	1.58408	1.58408
	10.036	0.878505	0.878505		10.036	1.18201	1.18201		10.036	0.284976	0.284976		10.036	1.58429	1.58429
	10.039	0.878598	0.878598		10.039	1.18209	1.18209		10.039	0.285058	0.285058		10.039	1.5845	1.5845
	10.042	0.87869	0.87869		10.042	1.18216	1.18216		10.042	0.28514	0.28514		10.042	1.58471	1.58471
	10.045	0.878783	0.878783		10.045	1.18224	1.18224		10.045	0.285221	0.285221		10.045	1.58492	1.58492
	10.048	0.878875	0.878875		10.048	1.18232	1.18232		10.048	0.285303	0.285303		10.048	1.58514	1.58514
	10.051	0.878967	0.878967		10.051	1.18239	1.18239		10.051	0.285385	0.285385		10.051	1.58535	1.58535
	10.054	0.87906	0.87906		10.054	1.18247	1.18247		10.054	0.285467	0.285467		10.054	1.58556	1.58556
	10.057	0.879152	0.879152		10.057	1.18255	1.18255		10.057	0.285549	0.285549		10.057	1.58577	1.58577
	10.06	0.879245	0.879245		10.06	1.18263	1.18263		10.06	0.28563	0.28563		10.06	1.58598	1.58598
	10.063	0.879337	0.879337		10.063	1.1827	1.1827		10.063	0.285712	0.285712		10.063	1.58619	1.58619
	10.066	0.87943	0.87943		10.066	1.18278	1.18278		10.066	0.285794	0.285794		10.066	1.5864	1.5864
	10.069	0.879522	0.879522		10.069	1.18285	1.18285		10.069	0.285876	0.285876		10.069	1.58661	1.58661
	10.072	0.879614	0.879614		10.072	1.18293	1.18293		10.072	0.285958	0.285958		10.072	1.58682	1.58682
	10.075	0.879707	0.879707		10.075	1.18301	1.18301		10.075	0.286039	0.286039		10.075	1.58703	1.58703
	10.078	0.879799	0.879799		10.078	1.18309	1.18309		10.078	0.286121	0.286121		10.078	1.58725	1.58725
	10.081	0.879892	0.879892		10.081	1.18316	1.18316		10.081	0.286203	0.286203		10.081	1.58746	1.58746
	10.084	0.879984	0.879984		10.084	1.18324	1.18324		10.084	0.286285	0.286285		10.084	1.58767	1.58767
	10.087	0.880076	0.880076		10.087	1.18332	1.18332		10.087	0.286367	0.286367		10.087	1.58788	1.58788
	10.09	0.880169	0.880169		10.09	1.18339	1.18339		10.09	0.286448	0.286448		10.09	1.58809	1.58809
	10.093	0.880261	0.880261		10.093	1.18347	1.18347		10.093	0.28653	0.28653		10.093	1.5883	1.5883
	10.096	0.880354	0.880354		10.096	1.18355	1.18355		10.096	0.286612	0.286612		10.096	1.58851	1.58851
	10.099	0.880446	0.880446		10.099	1.18362	1.18362		10.099	0.286694	0.286694		10.099	1.58872	1.58872
	10.102	0.880538	0.880538		10.102	1.1837	1.1837		10.102	0.286776	0.286776		10.102	1.58893	1.58893
	10.105	0.880631	0.880631		10.105	1.18378	1.18378		10.105	0.286857	0.286857		10.105	1.58914	1.58914
	10.108	0.880723	0.880723		10.108	1.18386	1.18386		10.108	0.286939	0.286939		10.108	1.58935	1.58935
	10.111	0.880816	0.880816		10.111	1.18393	1.18393		10.111	0.287021	0.287021		10.111	1.58956	1.58956
	10.114	0.880908	0.880908		10.114	1.18401	1.18401		10.114	0.287103	0.287103		10.114	1.58977	1.58977
	10.117	0.881	0.881		10.117	1.18409	1.18409		10.117	0.287185	0.287185		10.117	1.58999	1.58999
	10.12	0.881093	0.881093		10.12	1.18416	1.18416		10.12	0.287266	0.287266		10.12	1.5902	1.5902
	10.123	0.881185	0.881185		10.123	1.18424	1.18424		10.123	0.287348	0.287348		10.123	1.59041	1.59041
	10.126	0.881277	0.881277		10.126	1.18432	1.18432		10.126	0.28743	0.28743		10.126	1.59062	1.59062
	10.129	0.88137	0.88137		10.129	1.18439	1.18439		10.129	0.287512	0.287512		10.129	1.59083	1.59083
	10.132	0.881462	0.881462		10.132	1.18447	1.18447		10.132	0.287594	0.287594		10.132	1.59104	1.59104
	10.135	0.881555	0.881555		10.135	1.18455	1.18455		10.135	0.287675	0.287675		10.135	1.59125	1.59125
	10.138	0.881647	0.881647		10.138	1.18462	1.18462		10.138	0.287757	0.287757		10.138	1.59146	1.59146
	10.141	0.881739	0.881739		10.141	1.1847	1.1847		10.141	0.287839	0.287839		10.141	1.59167	1.59167
	10.144	0.881832	0.881832		10.144	1.18478	1.18478		10.144	0.287921	0.287921		10.144	1.59188	1.59188
	10.147	0.881924	0.881924		10.147	1.18485	1.18485		10.147	0.288002	0.288002		10.147	1.59209	1.59209
	10.15	0.882016	0.882016		10.15	1.18493	1.18493		10.15	0.288084	0.288084		10.15	1.5923	1.5923
	10.153	0.882109	0.882109		10.153	1.18501	1.18501		10.153	0.288166	0.288166		10.153	1.59251	1.59251
	10.156	0.882201	0.882201		10.156	1.18508	1.18508		10.156	0.288248	0.288248		10.156	1.59272	1.59272
	10.159	0.882294	0.882294		10.159	1.18516	1.18516		10.159	0.28833	0.28833		10.159	1.59293	1.59293
	10.162	0.882386	0.882386		10.162	1.18524	1.18524		10.162	0.288411	0.288411		10.162	1.59315	1.59315
	10.165	0.882478	0.882478		10.165	1.18531	1.18531		10.165	0.288493	0.288493		10.165	1.59336	1.59336
	10.168	0.882571	0.882571		10.168	1.18539	1.18539		10.168	0.288575	0.288575		10.168	1.59357	1.59357
	10.171	0.882663	0.882663		10.171	1.18547	1.18547		10.171	0.288657	0.288657		10.171	1.59378	1.59378
	10.174	0.882755	0.882755		10.174	1.18555	1.18555		10.174	0.288738	0.288738		10.174	1.59399	1.59399
	10.177	0.882848	0.882848		10.177	1.18562	1.18562		10.177	0.28882	0.28882		10.177	1.5942	1.5942
	10.18	0.88294	0.88294		10.18	1.1857	1.1857		10.18	0.288902	0.288902		10.18	1.59441	1.59441
	10.183	0.883032	0.883032		10.183	1.18578	1.18578		10.183	0.288984	0.288984		10.183	1.59462	1.59462
	10.186	0.883125	0.883125		10.186	1.18585	1.18585		10.186	0.289065	0.289065		10.186	1.59483	1.59483
	10.189	0.883217	0.883217		10.189	1.18593	1.18593		10.189	0.289147	0.289147		10.189	1.59504	1.59504
	10.192	0.883309	0.883309		10.192	1.18601	1.18601		10.192	0.289229	0.289229		10.192	1.59525	1.59525
	10.195	0.883402	0.883402		10.195	1.18608	1.18608		10.195	0.289311	0.289311		10.195	1.59546	1.59546
	10.198	0.883494	0.883494		10.198	1.18616	1.18616		10.198	0.289393	0.289393		10.198	1.59567	1.59567
	10.201	0.883586	0.883586		10.201	1.18624	1.18624		10.201	0.289474	0.289474		10.201	1.59588	1.59588
	10.204	0.883679	0.883679		10.204	1.18631	1.18631		10.204	0.289556	0.289556		10.204	1.59609	1.59609
	10.207	0.883771	0.883771		10.207	1.18639	1.18639		10.207	0.289638	0.289638		10.207	1.59631	1.59631
	10.21	0.883864	0.883864		10.21	1.18647	1.18647		10.21	0.28972	0.28972		10.21	1.59651	1.59651
	10.213	0.883956	0.883956		10.213	1.18654	1.18654		10.213	0.289801	0.289801		10.213	1.59673	1.59673
	10.216	0.884048	0.884048		10.216	1.18662	1.18662		10.216	0.289883	0.289883		10.216	1.59694	1.59694
	10.219	0.884141	0.884141		10.219	1.1867	1.1867		10.219	0.289965	0.289965		10.219	1.59715	1.59715
	10.222	0.884233	0.884233		10.222	1.18677	1.18677		10.222	0.290047	0.290047		10.222	1.59736	1.59736
	10.225	0.884325	0.884325		10.225	1.18685	1.18685		10.225	0.290128	0.290128		10.225	1.59757	1.59757
	10.228	0.884418	0.884418		10.228	1.18693	1.18693		10.228	0.29021	0.29021		10.228	1.59778	1.59778
	10.231	0.88451	0.88451		10.231	1.18701	1.18701		10.231	0.290292	0.290292		10.231	1.59799	1.59799
	10.234	0.884602	0.884602		10.234	1.18708	1.18708		10.234	0.290374	0.290374		10.234	1.5982	1.5982
	10.237	0.884694	0.884694		10.237	1.18716	1.18716		10.237	0.290455	0.290455		10.237	1.59841	1.59841
	10.24	0.884787	0.884787		10.24	1.18724	1.18724		10.24	0.290537	0.290537		10.24	1.59862	1.59862
	10.243	0.884879	0.884879		10.243	1.18731	1.18731		10.243	0.290619	0.290619		10.243	1.59883	1.59883
	10.246	0.884971	0.884971		10.246	1.18739	1.18739		10.246	0.290701	0.290701		10.246	1.59904	1.59904
	10.249	0.885064	0.885064		10.249	1.18747	1.18747		10.249	0.290782	0.290782		10.249	1.59925	1.59925
	10.252	0.885156	0.885156		10.252	1.18754	1.18754		10.252	0.290864	0.290864		10.252	1.59946	1.59946
	10.255	0.885248	0.885248		10.255	1.18762	1.18762		10.255	0.290946	0.290946		10.255	1.59967	1.59967
	10.258	0.885341	0.885341		10.258	1.1877	1.1877		10.258	0.291028	0.291028		10.258	1.59988	1.59988
	10.261	0.885433	0.885433		10.261	1.18777	1.18777		10.261	0.291109	0.291109		10.261	1.60009	1.60009
	10.264	0.885525	0.885525		10.264	1.18785	1.18785		10.264	0.291191	0.291191		10.264	1.6003	1.6003
	10.267	0.885618	0.885618		10.267	1.18793	1.18793		10.267	0.291273	0.291273		10.267	1.60051	1.60051
	10.27	0.88571	0.88571		10.27	1.188	1.188		10.27	0.291354	0.291354		10.27	1.60072	1.60072
	10.273	0.885802	0.885802		10.273	1.18808	1.18808		10.273	0.291436	0.291436		10.273	1.60093	1.60093
	10.276	0.885895	0.885895		10.276	1.18816	1.18816		10.276	0.291518	0.291518		10.276	1.60114	1.60114
	10.279	0.885987	0.885987		10.279	1.18823	1.18823		10.279	0.2916	0.2916		10.279	1.60136	1.60136
	10.282	0.886079	0.886079		10.282	1.18831	1.18831		10.282	0.291681	0.291681		10.282	1.60156	1.60156
	10.285	0.886171	0.886171		10.285	1.18839	1.18839		10.285	0.291763	0.291763		10.285	1.60177	1.60177
	10.288	0.886264	0.886264		10.288	1.18847	1.18847		10.288	0.291845	0.291845		10.288	1.60199	1.60199
	10.291	0.886356	0.886356		10.291	1.18854	1.18854		10.291	0.291927	0.291927		10.291	1.6022	1.6022
	10.294	0.886448	0.886448		10.294	1.18862	1.18862		10.294	0.292008	0.292008		10.294	1.60241	1.60241
	10.297	0.886541	0.886541		10.297	1.1887	1.1887		10.297	0.29209	0.29209		10.297	1.60262	1.60262
	10.3	0.886633	0.886633		10.3	1.18877	1.18877		10.3	0.292172	0.292172		10.3	1.60283	1.60283
	10.303	0.886725	0.886725		10.303	1.18885	1.18885		10.303	0.292253	0.292253		10.303	1.60304	1.60304
	10.306	0.886818	0.886818		10.306	1.18893	1.18893		10.306	0.292335	0.292335		10.306	1.60325	1.60325
	10.309	0.88691	0.88691		10.309	1.189	1.189		10.309	0.292417	0.292417		10.309	1.60346	1.60346
	10.312	0.887002	0.887002		10.312	1.18908	1.18908		10.312	0.292499	0.292499		10.312	1.60367	1.60367
	10.315	0.887094	0.887094		10.315	1.18916	1.18916		10.315	0.29258	0.29258		10.315	1.60388	1.60388
	10.318	0.887187	0.887187		10.318	1.18923	1.18923		10.318	0.292662	0.292662		10.318	1.60409	1.60409
	10.321	0.887279	0.887279		10.321	1.18931	1.18931		10.321	0.292744	0.292744		10.321	1.6043	1.6043
	10.324	0.887371	0.887371		10.324	1.18939	1.18939		10.324	0.292825	0.292825		10.324	1.60451	1.60451
	10.327	0.887464	0.887464		10.327	1.18946	1.18946		10.327	0.292907	0.292907		10.327	1.60472	1.60472
	10.33	0.887556	0.887556		10.33	1.18954	1.18954		10.33	0.292989	0.292989		10.33	1.60493	1.60493
	10.333	0.887648	0.887648		10.333	1.18962	1.18962		10.333	0.293071	0.293071		10.333	1.60514	1.60514
	10.336	0.88774	0.88774		10.336	1.18969	1.18969		10.336	0.293152	0.293152		10.336	1.60535	1.60535
	10.339	0.887833	0.887833		10.339	1.18977	1.18977		10.339	0.293234	0.293234		10.339	1.60556	1.60556
	10.342	0.887925	0.887925		10.342	1.18985	1.18985		10.342	0.293316	0.293316		10.342	1.60577	1.60577
	10.345	0.888017	0.888017		10.345	1.18992	1.18992		10.345	0.293397	0.293397		10.345	1.60598	1.60598
	10.348	0.888109	0.888109		10.348	1.19	1.19		10.348	0.293479	0.293479		10.348	1.60619	1.60619
	10.351	0.888202	0.888202		10.351	1.19008	1.19008		10.351	0.293561	0.293561		10.351	1.6064	1.6064
	10.354	0.888294	0.888294		10.354	1.19015	1.19015		10.354	0.293643	0.293643		10.354	1.60661	1.60661
	10.357	0.888386	0.888386		10.357	1.19023	1.19023		10.357	0.293724	0.293724		10.357	1.60682	1.60682
	10.36	0.888479	0.888479		10.36	1.19031	1.19031		10.36	0.293806	0.293806		10.36	1.60703	1.60703
	10.363	0.888571	0.888571		10.363	1.19038	1.19038		10.363	0.293888	0.293888		10.363	1.60724	1.60724
	10.366	0.888663	0.888663		10.366	1.19046	1.19046		10.366	0.293969	0.293969		10.366	1.60745	1.60745
	10.369	0.888755	0.888755		10.369	1.19054	1.19054		10.369	0.294051	0.294051		10.369	1.60766	1.60766
	10.372	0.888848	0.888848		10.372	1.19061	1.19061		10.372	0.294133	0.294133		10.372	1.60787	1.60787
	10.375	0.88894	0.88894		10.375	1.19069	1.19069		10.375	0.294214	0.294214		10.375	1.60808	1.60808
	10.378	0.889032	0.889032		10.378	1.19077	1.19077		10.378	0.294296	0.294296		10.378	1.60829	1.60829
	10.381	0.889124	0.889124		10.381	1.19084	1.19084		10.381	0.294378	0.294378		10.381	1.6085	1.6085
	10.384	0.889217	0.889217		10.384	1.19092	1.19092		10.384	0.294459	0.294459		10.384	1.60871	1.60871
	10.387	0.889309	0.889309		10.387	1.191	1.191		10.387	0.294541	0.294541		10.387	1.60892	1.60892
	10.39	0.889401	0.889401		10.39	1.19108	1.19108		10.39	0.294623	0.294623		10.39	1.60913	1.60913
	10.393	0.889493	0.889493		10.393	1.19115	1.19115		10.393	0.294705	0.294705		10.393	1.60934	1.60934
	10.396	0.889586	0.889586		10.396	1.19123	1.19123		10.396	0.294786	0.294786		10.396	1.60955	1.60955
	10.399	0.889678	0.889678		10.399	1.19131	1.19131		10.399	0.294868	0.294868		10.399	1.60976	1.60976
	10.402	0.88977	0.88977		10.402	1.19138	1.19138		10.402	0.29495	0.29495		10.402	1.60997	1.60997
	10.405	0.889862	0.889862		10.405	1.19146	1.19146		10.405	0.295031	0.295031		10.405	1.61018	1.61018
	10.408	0.889955	0.889955		10.408	1.19154	1.19154		10.408	0.295113	0.295113		10.408	1.61039	1.61039
	10.411	0.890047	0.890047		10.411	1.19161	1.19161		10.411	0.295195	0.295195		10.411	1.6106	1.6106
	10.414	0.890139	0.890139		10.414	1.19169	1.19169		10.414	0.295276	0.295276		10.414	1.61081	1.61081
	10.417	0.890231	0.890231		10.417	1.19177	1.19177		10.417	0.295358	0.295358		10.417	1.61102	1.61102
	10.42	0.890323	0.890323		10.42	1.19184	1.19184		10.42	0.29544	0.29544		10.42	1.61123	1.61123
	10.423	0.890416	0.890416		10.423	1.19192	1.19192		10.423	0.295521	0.295521		10.423	1.61144	1.61144
	10.426	0.890508	0.890508		10.426	1.192	1.192		10.426	0.295603	0.295603		10.426	1.61165	1.61165
	10.429	0.8906	0.8906		10.429	1.19207	1.19207		10.429	0.295685	0.295685		10.429	1.61186	1.61186
	10.432	0.890692	0.890692		10.432	1.19215	1.19215		10.432	0.295766	0.295766		10.432	1.61207	1.61207
	10.435	0.890785	0.890785		10.435	1.19223	1.19223		10.435	0.295848	0.295848		10.435	1.61228	1.61228
	10.438	0.890877	0.890877		10.438	1.1923	1.1923		10.438	0.29593	0.29593		10.438	1.61249	1.61249
	10.441	0.890969	0.890969		10.441	1.19238	1.19238		10.441	0.296011	0.296011		10.441	1.6127	1.6127
	10.444	0.891061	0.891061		10.444	1.19246	1.19246		10.444	0.296093	0.296093		10.444	1.61291	1.61291
	10.447	0.891154	0.891154		10.447	1.19253	1.19253		10.447	0.296175	0.296175		10.447	1.61312	1.61312
	10.45	0.891246	0.891246		10.45	1.19261	1.19261		10.45	0.296256	0.296256		10.45	1.61333	1.61333
	10.453	0.891338	0.891338		10.453	1.19269	1.19269		10.453	0.296338	0.296338		10.453	1.61354	1.61354
	10.456	0.89143	0.89143		10.456	1.19276	1.19276		10.456	0.29642	0.29642		10.456	1.61375	1.61375
	10.459	0.891522	0.891522		10.459	1.19284	1.19284		10.459	0.296501	0.296501		10.459	1.61396	1.61396
	10.462	0.891615	0.891615		10.462	1.19292	1.19292		10.462	0.296583	0.296583		10.462	1.61417	1.61417
	10.465	0.891707	0.891707		10.465	1.19299	1.19299		10.465	0.296665	0.296665		10.465	1.61438	1.61438
	10.468	0.891799	0.891799		10.468	1.19307	1.19307		10.468	0.296746	0.296746		10.468	1.61459	1.61459
	10.471	0.891891	0.891891		10.471	1.19315	1.19315		10.471	0.296828	0.296828		10.471	1.6148	1.6148
	10.474	0.891983	0.891983		10.474	1.19322	1.19322		10.474	0.29691	0.29691		10.474	1.61501	1.61501
	10.477	0.892076	0.892076		10.477	1.1933	1.1933		10.477	0.296991	0.296991		10.477	1.61522	1.61522
	10.48	0.892168	0.892168		10.48	1.19338	1.19338		10.48	0.297073	0.297073		10.48	1.61543	1.61543
	10.483	0.89226	0.89226		10.483	1.19345	1.19345		10.483	0.297155	0.297155		10.483	1.61564	1.61564
	10.486	0.892352	0.892352		10.486	1.19353	1.19353		10.486	0.297236	0.297236		10.486	1.61585	1.61585
	10.489	0.892444	0.892444		10.489	1.19361	1.19361		10.489	0.297318	0.297318		10.489	1.61606	1.61606
	10.492	0.892537	0.892537		10.492	1.19369	1.19369		10.492	0.2974	0.2974		10.492	1.61627	1.61627
	10.495	0.892629	0.892629		10.495	1.19376	1.19376		10.495	0.297481	0.297481		10.495	1.61648	1.61648
	10.498	0.892721	0.892721		10.498	1.19384	1.19384		10.498	0.297563	0.297563		10.498	1.61668	1.61668
	10.501	0.892813	0.892813		10.501	1.19392	1.19392		10.501	0.297645	0.297645		10.501	1.61689	1.61689
	10.504	0.892905	0.892905		10.504	1.19399	1.19399		10.504	0.297726	0.297726		10.504	1.61711	1.61711
	10.507	0.892998	0.892998		10.507	1.19407	1.19407		10.507	0.297808	0.297808		10.507	1.61731	1.61731
	10.51	0.89309	0.89309		10.51	1.19415	1.19415		10.51	0.297889	0.297889		10.51	1.61752	1.61752
	10.513	0.893182	0.893182		10.513	1.19422	1.19422		10.513	0.297971	0.297971		10.513	1.61773	1.61773
	10.516	0.893274	0.893274		10.516	1.1943	1.1943		10.516	0.298053	0.298053		10.516	1.61794	1.61794
	10.519	0.893366	0.893366		10.519	1.19437	1.19437		10.519	0.298134	0.298134		10.519	1.61815	1.61815
	10.522	0.893459	0.893459		10.522	1.19445	1.19445		10.522	0.298216	0.298216		10.522	1.61836	1.61836
	10.525	0.893551	0.893551		10.525	1.19453	1.19453		10.525	0.298298	0.298298		10.525	1.61857	1.61857
	10.528	0.893643	0.893643		10.528	1.1946	1.1946		10.528	0.298379	0.298379		10.528	1.61878	1.61878
	10.531	0.893735	0.893735		10.531	1.19468	1.19468		10.531	0.298461	0.298461		10.531	1.61899	1.61899
	10.534	0.893827	0.893827		10.534	1.19476	1.19476		10.534	0.298543	0.298543		10.534	1.6192	1.6192
	10.537	0.893919	0.893919		10.537	1.19484	1.19484		10.537	0.298624	0.298624		10.537	1.61941	1.61941
	10.54	0.894012	0.894012		10.54	1.19491	1.19491		10.54	0.298706	0.298706		10.54	1.61962	1.61962
	10.543	0.894104	0.894104		10.543	1.19499	1.19499		10.543	0.298787	0.298787		10.543	1.61983	1.61983
	10.546	0.894196	0.894196		10.546	1.19507	1.19507		10.546	0.298869	0.298869		10.546	1.62004	1.62004
	10.549	0.894288	0.894288		10.549	1.19514	1.19514		10.549	0.298951	0.298951		10.549	1.62025	1.62025
	10.552	0.89438	0.89438		10.552	1.19522	1.19522		10.552	0.299032	0.299032		10.552	1.62046	1.62046
	10.555	0.894472	0.894472		10.555	1.1953	1.1953		10.555	0.299114	0.299114		10.555	1.62067	1.62067
	10.558	0.894565	0.894565		10.558	1.19537	1.19537		10.558	0.299196	0.299196		10.558	1.62088	1.62088
	10.561	0.894657	0.894657		10.561	1.19545	1.19545		10.561	0.299277	0.299277		10.561	1.62109	1.62109
	10.564	0.894749	0.894749		10.564	1.19553	1.19553		10.564	0.299359	0.299359		10.564	1.6213	1.6213
	10.567	0.894841	0.894841		10.567	1.1956	1.1956		10.567	0.29944	0.29944		10.567	1.62151	1.62151
	10.57	0.894933	0.894933		10.57	1.19568	1.19568		10.57	0.299522	0.299522		10.57	1.62172	1.62172
	10.573	0.895025	0.895025		10.573	1.19576	1.19576		10.573	0.299604	0.299604		10.573	1.62193	1.62193
	10.576	0.895118	0.895118		10.576	1.19583	1.19583		10.576	0.299685	0.299685		10.576	1.62214	1.62214
	10.579	0.89521	0.89521		10.579	1.19591	1.19591		10.579	0.299767	0.299767		10.579	1.62234	1.62234
	10.582	0.895302	0.895302		10.582	1.19599	1.19599		10.582	0.299849	0.299849		10.582	1.62255	1.62255
	10.585	0.895394	0.895394		10.585	1.19606	1.19606		10.585	0.29993	0.29993		10.585	1.62276	1.62276
	10.588	0.895486	0.895486		10.588	1.19614	1.19614		10.588	0.300012	0.300012		10.588	1.62297	1.62297
	10.591	0.895578	0.895578		10.591	1.19622	1.19622		10.591	0.300093	0.300093		10.591	1.62318	1.62318
	10.594	0.89567	0.89567		10.594	1.19629	1.19629		10.594	0.300175	0.300175		10.594	1.62339	1.62339
	10.597	0.895763	0.895763		10.597	1.19637	1.19637		10.597	0.300257	0.300257		10.597	1.6236	1.6236
	10.6	0.895855	0.895855		10.6	1.19645	1.19645		10.6	0.300338	0.300338		10.6	1.62381	1.62381
	10.603	0.895947	0.895947		10.603	1.19652	1.19652		10.603	0.30042	0.30042		10.603	1.62402	1.62402
	10.606	0.896039	0.896039		10.606	1.1966	1.1966		10.606	0.300501	0.300501		10.606	1.62423	1.62423
	10.609	0.896131	0.896131		10.609	1.19668	1.19668		10.609	0.300583	0.300583		10.609	1.62444	1.62444
	10.612	0.896223	0.896223		10.612	1.19675	1.19675		10.612	0.300665	0.300665		10.612	1.62465	1.62465
	10.615	0.896315	0.896315		10.615	1.19683	1.19683		10.615	0.300746	0.300746		10.615	1.62486	1.62486
	10.618	0.896408	0.896408		10.618	1.19691	1.19691		10.618	0.300828	0.300828		10.618	1.62507	1.62507
	10.621	0.8965	0.8965		10.621	1.19698	1.19698		10.621	0.300909	0.300909		10.621	1.62528	1.62528
	10.624	0.896592	0.896592		10.624	1.19706	1.19706		10.624	0.300991	0.300991		10.624	1.62549	1.62549
	10.627	0.896684	0.896684		10.627	1.19714	1.19714		10.627	0.301073	0.301073		10.627	1.62569	1.62569
	10.63	0.896776	0.896776		10.63	1.19721	1.19721		10.63	0.301154	0.301154		10.63	1.6259	1.6259
	10.633	0.896868	0.896868		10.633	1.19729	1.19729		10.633	0.301236	0.301236		10.633	1.62611	1.62611
	10.636	0.89696	0.89696		10.636	1.19737	1.19737		10.636	0.301317	0.301317		10.636	1.62632	1.62632
	10.639	0.897052	0.897052		10.639	1.19744	1.19744		10.639	0.301399	0.301399		10.639	1.62653	1.62653
	10.642	0.897145	0.897145		10.642	1.19752	1.19752		10.642	0.301481	0.301481		10.642	1.62674	1.62674
	10.645	0.897237	0.897237		10.645	1.1976	1.1976		10.645	0.301562	0.301562		10.645	1.62695	1.62695
	10.648	0.897329	0.897329		10.648	1.19767	1.19767		10.648	0.301644	0.301644		10.648	1.62716	1.62716
	10.651	0.897421	0.897421		10.651	1.19775	1.19775		10.651	0.301725	0.301725		10.651	1.62737	1.62737
	10.654	0.897513	0.897513		10.654	1.19783	1.19783		10.654	0.301807	0.301807		10.654	1.62758	1.62758
	10.657	0.897605	0.897605		10.657	1.1979	1.1979		10.657	0.301889	0.301889		10.657	1.62779	1.62779
	10.66	0.897697	0.897697		10.66	1.19798	1.19798		10.66	0.30197	0.30197		10.66	1.628	1.628
	10.663	0.897789	0.897789		10.663	1.19806	1.19806		10.663	0.302052	0.302052		10.663	1.62821	1.62821
	10.666	0.897881	0.897881		10.666	1.19813	1.19813		10.666	0.302133	0.302133		10.666	1.62842	1.62842
	10.669	0.897974	0.897974		10.669	1.19821	1.19821		10.669	0.302215	0.302215		10.669	1.62862	1.62862
	10.672	0.898066	0.898066		10.672	1.19829	1.19829		10.672	0.302297	0.302297		10.672	1.62883	1.62883
	10.675	0.898158	0.898158		10.675	1.19836	1.19836		10.675	0.302378	0.302378		10.675	1.62904	1.62904
	10.678	0.89825	0.89825		10.678	1.19844	1.19844		10.678	0.30246	0.30246		10.678	1.62925	1.62925
	10.681	0.898342	0.898342		10.681	1.19852	1.19852		10.681	0.302541	0.302541		10.681	1.62946	1.62946
	10.684	0.898434	0.898434		10.684	1.19859	1.19859		10.684	0.302623	0.302623		10.684	1.62967	1.62967
	10.687	0.898526	0.898526		10.687	1.19867	1.19867		10.687	0.302704	0.302704		10.687	1.62988	1.62988
	10.69	0.898618	0.898618		10.69	1.19875	1.19875		10.69	0.302786	0.302786		10.69	1.63009	1.63009
	10.693	0.89871	0.89871		10.693	1.19882	1.19882		10.693	0.302868	0.302868		10.693	1.6303	1.6303
	10.696	0.898803	0.898803		10.696	1.1989	1.1989		10.696	0.302949	0.302949		10.696	1.63051	1.63051
	10.699	0.898895	0.898895		10.699	1.19898	1.19898		10.699	0.303031	0.303031		10.699	1.63072	1.63072
	10.702	0.898987	0.898987		10.702	1.19905	1.19905		10.702	0.303112	0.303112		10.702	1.63093	1.63093
	10.705	0.899079	0.899079		10.705	1.19913	1.19913		10.705	0.303194	0.303194		10.705	1.63114	1.63114
	10.708	0.899171	0.899171		10.708	1.19921	1.19921		10.708	0.303275	0.303275		10.708	1.63134	1.63134
	10.711	0.899263	0.899263		10.711	1.19928	1.19928		10.711	0.303357	0.303357		10.711	1.63155	1.63155
	10.714	0.899355	0.899355		10.714	1.19936	1.19936		10.714	0.303439	0.303439		10.714	1.63176	1.63176
	10.717	0.899447	0.899447		10.717	1.19944	1.19944		10.717	0.30352	0.30352		10.717	1.63197	1.63197
	10.72	0.899539	0.899539		10.72	1.19951	1.19951		10.72	0.303602	0.303602		10.72	1.63218	1.63218
	10.723	0.899631	0.899631		10.723	1.19959	1.19959		10.723	0.303683	0.303683		10.723	1.63239	1.63239
	10.726	0.899723	0.899723		10.726	1.19967	1.19967		10.726	0.303765	0.303765		10.726	1.6326	1.6326
	10.729	0.899815	0.899815		10.729	1.19974	1.19974		10.729	0.303846	0.303846		10.729	1.63281	1.63281
	10.732	0.899908	0.899908		10.732	1.19982	1.19982		10.732	0.303928	0.303928		10.732	1.63302	1.63302
	10.735	0.9	0.9		10.735	1.1999	1.1999		10.735	0.30401	0.30401		10.735	1.63323	1.63323
	10.738	0.900092	0.900092		10.738	1.19997	1.19997		10.738	0.304091	0.304091		10.738	1.63343	1.63343
	10.741	0.900184	0.900184		10.741	1.20005	1.20005		10.741	0.304173	0.304173		10.741	1.63364	1.63364
	10.744	0.900276	0.900276		10.744	1.20013	1.20013		10.744	0.304254	0.304254		10.744	1.63385	1.63385
	10.747	0.900368	0.900368		10.747	1.2002	1.2002		10.747	0.304336	0.304336		10.747	1.63406	1.63406
	10.75	0.90046	0.90046		10.75	1.20028	1.20028		10.75	0.304417	0.304417		10.75	1.63427	1.63427
	10.753	0.900552	0.900552		10.753	1.20036	1.20036		10.753	0.304499	0.304499		10.753	1.63448	1.63448
	10.756	0.900644	0.900644		10.756	1.20043	1.20043		10.756	0.30458	0.30458		10.756	1.63469	1.63469
	10.759	0.900736	0.900736		10.759	1.20051	1.20051		10.759	0.304662	0.304662		10.759	1.6349	1.6349
	10.762	0.900828	0.900828		10.762	1.20059	1.20059		10.762	0.304743	0.304743		10.762	1.63511	1.63511
	10.765	0.90092	0.90092		10.765	1.20066	1.20066		10.765	0.304825	0.304825		10.765	1.63532	1.63532
	10.768	0.901012	0.901012		10.768	1.20074	1.20074		10.768	0.304907	0.304907		10.768	1.63552	1.63552
	10.771	0.901104	0.901104		10.771	1.20082	1.20082		10.771	0.304988	0.304988		10.771	1.63573	1.63573
	10.774	0.901196	0.901196		10.774	1.20089	1.20089		10.774	0.30507	0.30507		10.774	1.63594	1.63594
	10.777	0.901288	0.901288		10.777	1.20097	1.20097		10.777	0.305151	0.305151		10.777	1.63615	1.63615
	10.78	0.901381	0.901381		10.78	1.20105	1.20105		10.78	0.305233	0.305233		10.78	1.63636	1.63636
	10.783	0.901473	0.901473		10.783	1.20112	1.20112		10.783	0.305314	0.305314		10.783	1.63657	1.63657
	10.786	0.901565	0.901565		10.786	1.2012	1.2012		10.786	0.305396	0.305396		10.786	1.63678	1.63678
	10.789	0.901657	0.901657		10.789	1.20128	1.20128		10.789	0.305477	0.305477		10.789	1.63699	1.63699
	10.792	0.901749	0.901749		10.792	1.20135	1.20135		10.792	0.305559	0.305559		10.792	1.6372	1.6372
	10.795	0.901841	0.901841		10.795	1.20143	1.20143		10.795	0.30564	0.30564		10.795	1.6374	1.6374
	10.798	0.901933	0.901933		10.798	1.20151	1.20151		10.798	0.305722	0.305722		10.798	1.63761	1.63761
	10.801	0.902025	0.902025		10.801	1.20158	1.20158		10.801	0.305804	0.305804		10.801	1.63782	1.63782
	10.804	0.902117	0.902117		10.804	1.20166	1.20166		10.804	0.305885	0.305885		10.804	1.63803	1.63803
	10.807	0.902209	0.902209		10.807	1.20173	1.20173		10.807	0.305967	0.305967		10.807	1.63824	1.63824
	10.81	0.902301	0.902301		10.81	1.20181	1.20181		10.81	0.306048	0.306048		10.81	1.63845	1.63845
	10.813	0.902393	0.902393		10.813	1.20189	1.20189		10.813	0.30613	0.30613		10.813	1.63866	1.63866
	10.816	0.902485	0.902485		10.816	1.20196	1.20196		10.816	0.306211	0.306211		10.816	1.63887	1.63887
	10.819	0.902577	0.902577		10.819	1.20204	1.20204		10.819	0.306293	0.306293		10.819	1.63908	1.63908
	10.822	0.902669	0.902669		10.822	1.20212	1.20212		10.822	0.306374	0.306374		10.822	1.63929	1.63929
	10.825	0.902761	0.902761		10.825	1.20219	1.20219		10.825	0.306456	0.306456		10.825	1.63949	1.63949
	10.828	0.902853	0.902853		10.828	1.20227	1.20227		10.828	0.306537	0.306537		10.828	1.6397	1.6397
	10.831	0.902945	0.902945		10.831	1.20235	1.20235		10.831	0.306619	0.306619		10.831	1.63991	1.63991
	10.834	0.903037	0.903037		10.834	1.20243	1.20243		10.834	0.3067	0.3067		10.834	1.64012	1.64012
	10.837	0.903129	0.903129		10.837	1.2025	1.2025		10.837	0.306782	0.306782		10.837	1.64033	1.64033
	10.84	0.903221	0.903221		10.84	1.20258	1.20258		10.84	0.306863	0.306863		10.84	1.64054	1.64054
	10.843	0.903313	0.903313		10.843	1.20265	1.20265		10.843	0.306945	0.306945		10.843	1.64075	1.64075
	10.846	0.903405	0.903405		10.846	1.20273	1.20273		10.846	0.307026	0.307026		10.846	1.64095	1.64095
	10.849	0.903497	0.903497		10.849	1.20281	1.20281		10.849	0.307108	0.307108		10.849	1.64116	1.64116
	10.852	0.903589	0.903589		10.852	1.20288	1.20288		10.852	0.307189	0.307189		10.852	1.64137	1.64137
	10.855	0.903681	0.903681		10.855	1.20296	1.20296		10.855	0.307271	0.307271		10.855	1.64158	1.64158
	10.858	0.903773	0.903773		10.858	1.20304	1.20304		10.858	0.307352	0.307352		10.858	1.64179	1.64179
	10.861	0.903865	0.903865		10.861	1.20311	1.20311		10.861	0.307434	0.307434		10.861	1.642	1.642
	10.864	0.903957	0.903957		10.864	1.20319	1.20319		10.864	0.307515	0.307515		10.864	1.64221	1.64221
	10.867	0.904049	0.904049		10.867	1.20327	1.20327		10.867	0.307597	0.307597		10.867	1.64242	1.64242
	10.87	0.904141	0.904141		10.87	1.20334	1.20334		10.87	0.307679	0.307679		10.87	1.64263	1.64263
	10.873	0.904233	0.904233		10.873	1.20342	1.20342		10.873	0.30776	0.30776		10.873	1.64283	1.64283
	10.876	0.904325	0.904325		10.876	1.2035	1.2035		10.876	0.307842	0.307842		10.876	1.64304	1.64304
	10.879	0.904417	0.904417		10.879	1.20357	1.20357		10.879	0.307923	0.307923		10.879	1.64325	1.64325
	10.882	0.904509	0.904509		10.882	1.20365	1.20365		10.882	0.308005	0.308005		10.882	1.64346	1.64346
	10.885	0.904601	0.904601		10.885	1.20373	1.20373		10.885	0.308086	0.308086		10.885	1.64367	1.64367
	10.888	0.904693	0.904693		10.888	1.2038	1.2038		10.888	0.308168	0.308168		10.888	1.64388	1.64388
	10.891	0.904785	0.904785		10.891	1.20388	1.20388		10.891	0.308249	0.308249		10.891	1.64409	1.64409
	10.894	0.904877	0.904877		10.894	1.20396	1.20396		10.894	0.308331	0.308331		10.894	1.64429	1.64429
	10.897	0.904969	0.904969		10.897	1.20403	1.20403		10.897	0.308412	0.308412		10.897	1.6445	1.6445
	10.9	0.905061	0.905061		10.9	1.20411	1.20411		10.9	0.308494	0.308494		10.9	1.64471	1.64471
	10.903	0.905153	0.905153		10.903	1.20419	1.20419		10.903	0.308575	0.308575		10.903	1.64492	1.64492
	10.906	0.905245	0.905245		10.906	1.20426	1.20426		10.906	0.308657	0.308657		10.906	1.64513	1.64513
	10.909	0.905337	0.905337		10.909	1.20434	1.20434		10.909	0.308738	0.308738		10.909	1.64534	1.64534
	10.912	0.905429	0.905429		10.912	1.20442	1.20442		10.912	0.30882	0.30882		10.912	1.64555	1.64555
	10.915	0.905521	0.905521		10.915	1.20449	1.20449		10.915	0.308901	0.308901		10.915	1.64575	1.64575
	10.918	0.905613	0.905613		10.918	1.20457	1.20457		10.918	0.308982	0.308982		10.918	1.64596	1.64596
	10.921	0.905705	0.905705		10.921	1.20465	1.20465		10.921	0.309064	0.309064		10.921	1.64617	1.64617
	10.924	0.905797	0.905797		10.924	1.20472	1.20472		10.924	0.309145	0.309145		10.924	1.64638	1.64638
	10.927	0.905889	0.905889		10.927	1.2048	1.2048		10.927	0.309227	0.309227		10.927	1.64659	1.64659
	10.93	0.905981	0.905981		10.93	1.20487	1.20487		10.93	0.309308	0.309308		10.93	1.6468	1.6468
	10.933	0.906073	0.906073		10.933	1.20495	1.20495		10.933	0.30939	0.30939		10.933	1.64701	1.64701
	10.936	0.906165	0.906165		10.936	1.20503	1.20503		10.936	0.309471	0.309471		10.936	1.64721	1.64721
	10.939	0.906257	0.906257		10.939	1.20511	1.20511		10.939	0.309553	0.309553		10.939	1.64742	1.64742
	10.942	0.906349	0.906349		10.942	1.20518	1.20518		10.942	0.309634	0.309634		10.942	1.64763	1.64763
	10.945	0.906441	0.906441		10.945	1.20526	1.20526		10.945	0.309716	0.309716		10.945	1.64784	1.64784
	10.948	0.906533	0.906533		10.948	1.20534	1.20534		10.948	0.309797	0.309797		10.948	1.64805	1.64805
	10.951	0.906625	0.906625		10.951	1.20541	1.20541		10.951	0.309879	0.309879		10.951	1.64826	1.64826
	10.954	0.906717	0.906717		10.954	1.20549	1.20549		10.954	0.30996	0.30996		10.954	1.64846	1.64846
	10.957	0.906809	0.906809		10.957	1.20556	1.20556		10.957	0.310042	0.310042		10.957	1.64867	1.64867
	10.96	0.906901	0.906901		10.96	1.20564	1.20564		10.96	0.310123	0.310123		10.96	1.64888	1.64888
	10.963	0.906993	0.906993		10.963	1.20572	1.20572		10.963	0.310205	0.310205		10.963	1.64909	1.64909
	10.966	0.907085	0.907085		10.966	1.20579	1.20579		10.966	0.310286	0.310286		10.966	1.6493	1.6493
	10.969	0.907177	0.907177		10.969	1.20587	1.20587		10.969	0.310368	0.310368		10.969	1.64951	1.64951
	10.972	0.907269	0.907269		10.972	1.20595	1.20595		10.972	0.310449	0.310449		10.972	1.64972	1.64972
	10.975	0.907361	0.907361		10.975	1.20602	1.20602		10.975	0.310531	0.310531		10.975	1.64992	1.64992
	10.978	0.907453	0.907453		10.978	1.2061	1.2061		10.978	0.310612	0.310612		10.978	1.65013	1.65013
	10.981	0.907545	0.907545		10.981	1.20618	1.20618		10.981	0.310694	0.310694		10.981	1.65034	1.65034
	10.984	0.907637	0.907637		10.984	1.20625	1.20625		10.984	0.310775	0.310775		10.984	1.65055	1.65055
	10.987	0.907729	0.907729		10.987	1.20633	1.20633		10.987	0.310856	0.310856		10.987	1.65076	1.65076
	10.99	0.90782	0.90782		10.99	1.20641	1.20641		10.99	0.310938	0.310938		10.99	1.65097	1.65097
	10.993	0.907912	0.907912		10.993	1.20648	1.20648		10.993	0.311019	0.311019		10.993	1.65117	1.65117
	10.996	0.908004	0.908004		10.996	1.20656	1.20656		10.996	0.311101	0.311101		10.996	1.65138	1.65138
	10.999	0.908096	0.908096		10.999	1.20664	1.20664		10.999	0.311182	0.311182		10.999	1.65159	1.65159
	11.002	0.908188	0.908188		11.002	1.20671	1.20671		11.002	0.311264	0.311264		11.002	1.6518	1.6518
	11.005	0.90828	0.90828		11.005	1.20679	1.20679		11.005	0.311345	0.311345		11.005	1.65201	1.65201
	11.008	0.908372	0.908372		11.008	1.20687	1.20687		11.008	0.311427	0.311427		11.008	1.65221	1.65221
	11.011	0.908464	0.908464		11.011	1.20694	1.20694		11.011	0.311508	0.311508		11.011	1.65242	1.65242
	11.014	0.908556	0.908556		11.014	1.20702	1.20702		11.014	0.31159	0.31159		11.014	1.65263	1.65263
	11.017	0.908648	0.908648		11.017	1.2071	1.2071		11.017	0.311671	0.311671		11.017	1.65284	1.65284
	11.02	0.90874	0.90874		11.02	1.20717	1.20717		11.02	0.311753	0.311753		11.02	1.65305	1.65305
	11.023	0.908832	0.908832		11.023	1.20725	1.20725		11.023	0.311834	0.311834		11.023	1.65326	1.65326
	11.026	0.908924	0.908924		11.026	1.20732	1.20732		11.026	0.311915	0.311915		11.026	1.65346	1.65346
	11.029	0.909016	0.909016		11.029	1.2074	1.2074		11.029	0.311997	0.311997		11.029	1.65367	1.65367
	11.032	0.909108	0.909108		11.032	1.20748	1.20748		11.032	0.312078	0.312078		11.032	1.65388	1.65388
	11.035	0.9092	0.9092		11.035	1.20755	1.20755		11.035	0.31216	0.31216		11.035	1.65409	1.65409
	11.038	0.909291	0.909291		11.038	1.20763	1.20763		11.038	0.312241	0.312241		11.038	1.6543	1.6543
	11.041	0.909383	0.909383		11.041	1.20771	1.20771		11.041	0.312323	0.312323		11.041	1.65451	1.65451
	11.044	0.909475	0.909475		11.044	1.20778	1.20778		11.044	0.312404	0.312404		11.044	1.65471	1.65471
	11.047	0.909567	0.909567		11.047	1.20786	1.20786		11.047	0.312486	0.312486		11.047	1.65492	1.65492
	11.05	0.909659	0.909659		11.05	1.20794	1.20794		11.05	0.312567	0.312567		11.05	1.65513	1.65513
	11.053	0.909751	0.909751		11.053	1.20801	1.20801		11.053	0.312648	0.312648		11.053	1.65534	1.65534
	11.056	0.909843	0.909843		11.056	1.20809	1.20809		11.056	0.31273	0.31273		11.056	1.65555	1.65555
	11.059	0.909935	0.909935		11.059	1.20817	1.20817		11.059	0.312811	0.312811		11.059	1.65576	1.65576
	11.062	0.910027	0.910027		11.062	1.20824	1.20824		11.062	0.312893	0.312893		11.062	1.65596	1.65596
	11.065	0.910119	0.910119		11.065	1.20832	1.20832		11.065	0.312974	0.312974		11.065	1.65617	1.65617
	11.068	0.910211	0.910211		11.068	1.2084	1.2084		11.068	0.313056	0.313056		11.068	1.65638	1.65638
	11.071	0.910302	0.910302		11.071	1.20847	1.20847		11.071	0.313137	0.313137		11.071	1.65659	1.65659
	11.074	0.910394	0.910394		11.074	1.20855	1.20855		11.074	0.313218	0.313218		11.074	1.6568	1.6568
	11.077	0.910486	0.910486		11.077	1.20863	1.20863		11.077	0.3133	0.3133		11.077	1.657	1.657
	11.08	0.910578	0.910578		11.08	1.2087	1.2087		11.08	0.313381	0.313381		11.08	1.65721	1.65721
	11.083	0.91067	0.91067		11.083	1.20878	1.20878		11.083	0.313463	0.313463		11.083	1.65742	1.65742
	11.086	0.910762	0.910762		11.086	1.20886	1.20886		11.086	0.313544	0.313544		11.086	1.65763	1.65763
	11.089	0.910854	0.910854		11.089	1.20893	1.20893		11.089	0.313626	0.313626		11.089	1.65784	1.65784
	11.092	0.910946	0.910946		11.092	1.20901	1.20901		11.092	0.313707	0.313707		11.092	1.65804	1.65804
	11.095	0.911038	0.911038		11.095	1.20908	1.20908		11.095	0.313788	0.313788		11.095	1.65825	1.65825
	11.098	0.91113	0.91113		11.098	1.20916	1.20916		11.098	0.31387	0.31387		11.098	1.65846	1.65846
	11.101	0.911221	0.911221		11.101	1.20924	1.20924		11.101	0.313951	0.313951		11.101	1.65867	1.65867
	11.104	0.911313	0.911313		11.104	1.20931	1.20931		11.104	0.314033	0.314033		11.104	1.65888	1.65888
	11.107	0.911405	0.911405		11.107	1.20939	1.20939		11.107	0.314114	0.314114		11.107	1.65908	1.65908
	11.11	0.911497	0.911497		11.11	1.20947	1.20947		11.11	0.314196	0.314196		11.11	1.65929	1.65929
	11.113	0.911589	0.911589		11.113	1.20954	1.20954		11.113	0.314277	0.314277		11.113	1.6595	1.6595
	11.116	0.911681	0.911681		11.116	1.20962	1.20962		11.116	0.314358	0.314358		11.116	1.65971	1.65971
	11.119	0.911773	0.911773		11.119	1.2097	1.2097		11.119	0.31444	0.31444		11.119	1.65992	1.65992
	11.122	0.911865	0.911865		11.122	1.20977	1.20977		11.122	0.314521	0.314521		11.122	1.66012	1.66012
	11.125	0.911957	0.911957		11.125	1.20985	1.20985		11.125	0.314603	0.314603		11.125	1.66033	1.66033
	11.128	0.912048	0.912048		11.128	1.20993	1.20993		11.128	0.314684	0.314684		11.128	1.66054	1.66054
	11.131	0.91214	0.91214		11.131	1.21	1.21		11.131	0.314765	0.314765		11.131	1.66075	1.66075
	11.134	0.912232	0.912232		11.134	1.21008	1.21008		11.134	0.314847	0.314847		11.134	1.66096	1.66096
	11.137	0.912324	0.912324		11.137	1.21016	1.21016		11.137	0.314928	0.314928		11.137	1.66116	1.66116
	11.14	0.912416	0.912416		11.14	1.21023	1.21023		11.14	0.31501	0.31501		11.14	1.66137	1.66137
	11.143	0.912508	0.912508		11.143	1.21031	1.21031		11.143	0.315091	0.315091		11.143	1.66158	1.66158
	11.146	0.9126	0.9126		11.146	1.21039	1.21039		11.146	0.315173	0.315173		11.146	1.66179	1.66179
	11.149	0.912692	0.912692		11.149	1.21046	1.21046		11.149	0.315254	0.315254		11.149	1.662	1.662
	11.152	0.912783	0.912783		11.152	1.21054	1.21054		11.152	0.315335	0.315335		11.152	1.6622	1.6622
	11.155	0.912875	0.912875		11.155	1.21061	1.21061		11.155	0.315417	0.315417		11.155	1.66241	1.66241
	11.158	0.912967	0.912967		11.158	1.21069	1.21069		11.158	0.315498	0.315498		11.158	1.66262	1.66262
	11.161	0.913059	0.913059		11.161	1.21077	1.21077		11.161	0.31558	0.31558		11.161	1.66283	1.66283
	11.164	0.913151	0.913151		11.164	1.21084	1.21084		11.164	0.315661	0.315661		11.164	1.66304	1.66304
	11.167	0.913243	0.913243		11.167	1.21092	1.21092		11.167	0.315742	0.315742		11.167	1.66324	1.66324
	11.17	0.913335	0.913335		11.17	1.211	1.211		11.17	0.315824	0.315824		11.17	1.66345	1.66345
	11.173	0.913426	0.913426		11.173	1.21107	1.21107		11.173	0.315905	0.315905		11.173	1.66366	1.66366
	11.176	0.913518	0.913518		11.176	1.21115	1.21115		11.176	0.315987	0.315987		11.176	1.66387	1.66387
	11.179	0.91361	0.91361		11.179	1.21123	1.21123		11.179	0.316068	0.316068		11.179	1.66407	1.66407
	11.182	0.913702	0.913702		11.182	1.2113	1.2113		11.182	0.316149	0.316149		11.182	1.66428	1.66428
	11.185	0.913794	0.913794		11.185	1.21138	1.21138		11.185	0.316231	0.316231		11.185	1.66449	1.66449
	11.188	0.913886	0.913886		11.188	1.21146	1.21146		11.188	0.316312	0.316312		11.188	1.6647	1.6647
	11.191	0.913978	0.913978		11.191	1.21153	1.21153		11.191	0.316393	0.316393		11.191	1.66491	1.66491
	11.194	0.914069	0.914069		11.194	1.21161	1.21161		11.194	0.316475	0.316475		11.194	1.66511	1.66511
	11.197	0.914161	0.914161		11.197	1.21169	1.21169		11.197	0.316556	0.316556		11.197	1.66532	1.66532
	11.2	0.914253	0.914253		11.2	1.21176	1.21176		11.2	0.316638	0.316638		11.2	1.66553	1.66553
	11.203	0.914345	0.914345		11.203	1.21184	1.21184		11.203	0.316719	0.316719		11.203	1.66574	1.66574
	11.206	0.914437	0.914437		11.206	1.21192	1.21192		11.206	0.3168	0.3168		11.206	1.66594	1.66594
	11.209	0.914529	0.914529		11.209	1.21199	1.21199		11.209	0.316882	0.316882		11.209	1.66615	1.66615
	11.212	0.91462	0.91462		11.212	1.21207	1.21207		11.212	0.316963	0.316963		11.212	1.66636	1.66636
	11.215	0.914712	0.914712		11.215	1.21215	1.21215		11.215	0.317045	0.317045		11.215	1.66657	1.66657
	11.218	0.914804	0.914804		11.218	1.21222	1.21222		11.218	0.317126	0.317126		11.218	1.66677	1.66677
	11.221	0.914896	0.914896		11.221	1.2123	1.2123		11.221	0.317207	0.317207		11.221	1.66698	1.66698
	11.224	0.914988	0.914988		11.224	1.21237	1.21237		11.224	0.317289	0.317289		11.224	1.66719	1.66719
	11.227	0.91508	0.91508		11.227	1.21245	1.21245		11.227	0.31737	0.31737		11.227	1.6674	1.6674
	11.23	0.915171	0.915171		11.23	1.21253	1.21253		11.23	0.317451	0.317451		11.23	1.66761	1.66761
	11.233	0.915263	0.915263		11.233	1.2126	1.2126		11.233	0.317533	0.317533		11.233	1.66781	1.66781
	11.236	0.915355	0.915355		11.236	1.21268	1.21268		11.236	0.317614	0.317614		11.236	1.66802	1.66802
	11.239	0.915447	0.915447		11.239	1.21276	1.21276		11.239	0.317696	0.317696		11.239	1.66823	1.66823
	11.242	0.915539	0.915539		11.242	1.21283	1.21283		11.242	0.317777	0.317777		11.242	1.66844	1.66844
	11.245	0.915631	0.915631		11.245	1.21291	1.21291		11.245	0.317858	0.317858		11.245	1.66864	1.66864
	11.248	0.915722	0.915722		11.248	1.21299	1.21299		11.248	0.31794	0.31794		11.248	1.66885	1.66885
	11.251	0.915814	0.915814		11.251	1.21306	1.21306		11.251	0.318021	0.318021		11.251	1.66906	1.66906
	11.254	0.915906	0.915906		11.254	1.21314	1.21314		11.254	0.318102	0.318102		11.254	1.66927	1.66927
	11.257	0.915998	0.915998		11.257	1.21321	1.21321		11.257	0.318184	0.318184		11.257	1.66948	1.66948
	11.26	0.91609	0.91609		11.26	1.21329	1.21329		11.26	0.318265	0.318265		11.26	1.66968	1.66968
	11.263	0.916181	0.916181		11.263	1.21337	1.21337		11.263	0.318346	0.318346		11.263	1.66989	1.66989
	11.266	0.916273	0.916273		11.266	1.21345	1.21345		11.266	0.318428	0.318428		11.266	1.6701	1.6701
	11.269	0.916365	0.916365		11.269	1.21352	1.21352		11.269	0.318509	0.318509		11.269	1.6703	1.6703
	11.272	0.916457	0.916457		11.272	1.2136	1.2136		11.272	0.318591	0.318591		11.272	1.67051	1.67051
	11.275	0.916549	0.916549		11.275	1.21367	1.21367		11.275	0.318672	0.318672		11.275	1.67072	1.67072
	11.278	0.91664	0.91664		11.278	1.21375	1.21375		11.278	0.318753	0.318753		11.278	1.67093	1.67093
	11.281	0.916732	0.916732		11.281	1.21383	1.21383		11.281	0.318835	0.318835		11.281	1.67114	1.67114
	11.284	0.916824	0.916824		11.284	1.2139	1.2139		11.284	0.318916	0.318916		11.284	1.67134	1.67134
	11.287	0.916916	0.916916		11.287	1.21398	1.21398		11.287	0.318997	0.318997		11.287	1.67155	1.67155
	11.29	0.917008	0.917008		11.29	1.21406	1.21406		11.29	0.319079	0.319079		11.29	1.67176	1.67176
	11.293	0.917099	0.917099		11.293	1.21413	1.21413		11.293	0.31916	0.31916		11.293	1.67197	1.67197
	11.296	0.917191	0.917191		11.296	1.21421	1.21421		11.296	0.319241	0.319241		11.296	1.67217	1.67217
	11.299	0.917283	0.917283		11.299	1.21429	1.21429		11.299	0.319323	0.319323		11.299	1.67238	1.67238
	11.302	0.917375	0.917375		11.302	1.21436	1.21436		11.302	0.319404	0.319404		11.302	1.67259	1.67259
	11.305	0.917467	0.917467		11.305	1.21444	1.21444		11.305	0.319485	0.319485		11.305	1.6728	1.6728
	11.308	0.917558	0.917558		11.308	1.21452	1.21452		11.308	0.319567	0.319567		11.308	1.673	1.673
	11.311	0.91765	0.91765		11.311	1.21459	1.21459		11.311	0.319648	0.319648		11.311	1.67321	1.67321
	11.314	0.917742	0.917742		11.314	1.21467	1.21467		11.314	0.319729	0.319729		11.314	1.67342	1.67342
	11.317	0.917834	0.917834		11.317	1.21474	1.21474		11.317	0.319811	0.319811		11.317	1.67363	1.67363
	11.32	0.917926	0.917926		11.32	1.21482	1.21482		11.32	0.319892	0.319892		11.32	1.67383	1.67383
	11.323	0.918017	0.918017		11.323	1.2149	1.2149		11.323	0.319973	0.319973		11.323	1.67404	1.67404
	11.326	0.918109	0.918109		11.326	1.21497	1.21497		11.326	0.320055	0.320055		11.326	1.67425	1.67425
	11.329	0.918201	0.918201		11.329	1.21505	1.21505		11.329	0.320136	0.320136		11.329	1.67446	1.67446
	11.332	0.918293	0.918293		11.332	1.21513	1.21513		11.332	0.320217	0.320217		11.332	1.67466	1.67466
	11.335	0.918384	0.918384		11.335	1.2152	1.2152		11.335	0.320299	0.320299		11.335	1.67487	1.67487
	11.338	0.918476	0.918476		11.338	1.21528	1.21528		11.338	0.32038	0.32038		11.338	1.67508	1.67508
	11.341	0.918568	0.918568		11.341	1.21536	1.21536		11.341	0.320461	0.320461		11.341	1.67528	1.67528
	11.344	0.91866	0.91866		11.344	1.21543	1.21543		11.344	0.320543	0.320543		11.344	1.67549	1.67549
	11.347	0.918752	0.918752		11.347	1.21551	1.21551		11.347	0.320624	0.320624		11.347	1.6757	1.6757
	11.35	0.918843	0.918843		11.35	1.21558	1.21558		11.35	0.320705	0.320705		11.35	1.67591	1.67591
	11.353	0.918935	0.918935		11.353	1.21566	1.21566		11.353	0.320787	0.320787		11.353	1.67611	1.67611
	11.356	0.919027	0.919027		11.356	1.21574	1.21574		11.356	0.320868	0.320868		11.356	1.67632	1.67632
	11.359	0.919119	0.919119		11.359	1.21581	1.21581		11.359	0.320949	0.320949		11.359	1.67653	1.67653
	11.362	0.91921	0.91921		11.362	1.21589	1.21589		11.362	0.321031	0.321031		11.362	1.67674	1.67674
	11.365	0.919302	0.919302		11.365	1.21597	1.21597		11.365	0.321112	0.321112		11.365	1.67694	1.67694
	11.368	0.919394	0.919394		11.368	1.21604	1.21604		11.368	0.321193	0.321193		11.368	1.67715	1.67715
	11.371	0.919486	0.919486		11.371	1.21612	1.21612		11.371	0.321275	0.321275		11.371	1.67736	1.67736
	11.374	0.919577	0.919577		11.374	1.2162	1.2162		11.374	0.321356	0.321356		11.374	1.67757	1.67757
	11.377	0.919669	0.919669		11.377	1.21627	1.21627		11.377	0.321437	0.321437		11.377	1.67777	1.67777
	11.38	0.919761	0.919761		11.38	1.21635	1.21635		11.38	0.321519	0.321519		11.38	1.67798	1.67798
	11.383	0.919853	0.919853		11.383	1.21643	1.21643		11.383	0.3216	0.3216		11.383	1.67819	1.67819
	11.386	0.919944	0.919944		11.386	1.2165	1.2165		11.386	0.321681	0.321681		11.386	1.6784	1.6784
	11.389	0.920036	0.920036		11.389	1.21658	1.21658		11.389	0.321763	0.321763		11.389	1.6786	1.6786
	11.392	0.920128	0.920128		11.392	1.21666	1.21666		11.392	0.321844	0.321844		11.392	1.67881	1.67881
	11.395	0.92022	0.92022		11.395	1.21673	1.21673		11.395	0.321925	0.321925		11.395	1.67902	1.67902
	11.398	0.920311	0.920311		11.398	1.21681	1.21681		11.398	0.322007	0.322007		11.398	1.67922	1.67922
	11.401	0.920403	0.920403		11.401	1.21688	1.21688		11.401	0.322088	0.322088		11.401	1.67943	1.67943
	11.404	0.920495	0.920495		11.404	1.21696	1.21696		11.404	0.322169	0.322169		11.404	1.67964	1.67964
	11.407	0.920587	0.920587		11.407	1.21704	1.21704		11.407	0.322251	0.322251		11.407	1.67985	1.67985
	11.41	0.920678	0.920678		11.41	1.21711	1.21711		11.41	0.322332	0.322332		11.41	1.68005	1.68005
	11.413	0.92077	0.92077		11.413	1.21719	1.21719		11.413	0.322413	0.322413		11.413	1.68026	1.68026
	11.416	0.920862	0.920862		11.416	1.21727	1.21727		11.416	0.322494	0.322494		11.416	1.68047	1.68047
	11.419	0.920954	0.920954		11.419	1.21734	1.21734		11.419	0.322576	0.322576		11.419	1.68067	1.68067
	11.422	0.921045	0.921045		11.422	1.21742	1.21742		11.422	0.322657	0.322657		11.422	1.68088	1.68088
	11.425	0.921137	0.921137		11.425	1.21749	1.21749		11.425	0.322738	0.322738		11.425	1.68109	1.68109
	11.428	0.921229	0.921229		11.428	1.21757	1.21757		11.428	0.32282	0.32282		11.428	1.6813	1.6813
	11.431	0.92132	0.92132		11.431	1.21765	1.21765		11.431	0.322901	0.322901		11.431	1.6815	1.6815
	11.434	0.921412	0.921412		11.434	1.21772	1.21772		11.434	0.322982	0.322982		11.434	1.68171	1.68171
	11.437	0.921504	0.921504		11.437	1.2178	1.2178		11.437	0.323064	0.323064		11.437	1.68192	1.68192
	11.44	0.921596	0.921596		11.44	1.21788	1.21788		11.44	0.323145	0.323145		11.44	1.68212	1.68212
	11.443	0.921687	0.921687		11.443	1.21795	1.21795		11.443	0.323226	0.323226		11.443	1.68233	1.68233
	11.446	0.921779	0.921779		11.446	1.21803	1.21803		11.446	0.323307	0.323307		11.446	1.68254	1.68254
	11.449	0.921871	0.921871		11.449	1.21811	1.21811		11.449	0.323389	0.323389		11.449	1.68274	1.68274
	11.452	0.921962	0.921962		11.452	1.21818	1.21818		11.452	0.32347	0.32347		11.452	1.68295	1.68295
	11.455	0.922054	0.922054		11.455	1.21826	1.21826		11.455	0.323551	0.323551		11.455	1.68316	1.68316
	11.458	0.922146	0.922146		11.458	1.21833	1.21833		11.458	0.323633	0.323633		11.458	1.68337	1.68337
	11.461	0.922238	0.922238		11.461	1.21841	1.21841		11.461	0.323714	0.323714		11.461	1.68357	1.68357
	11.464	0.922329	0.922329		11.464	1.21849	1.21849		11.464	0.323795	0.323795		11.464	1.68378	1.68378
	11.467	0.922421	0.922421		11.467	1.21856	1.21856		11.467	0.323876	0.323876		11.467	1.68399	1.68399
	11.47	0.922513	0.922513		11.47	1.21864	1.21864		11.47	0.323958	0.323958		11.47	1.6842	1.6842
	11.473	0.922604	0.922604		11.473	1.21872	1.21872		11.473	0.324039	0.324039		11.473	1.6844	1.6844
	11.476	0.922696	0.922696		11.476	1.21879	1.21879		11.476	0.32412	0.32412		11.476	1.68461	1.68461
	11.479	0.922788	0.922788		11.479	1.21887	1.21887		11.479	0.324202	0.324202		11.479	1.68482	1.68482
	11.482	0.92288	0.92288		11.482	1.21895	1.21895		11.482	0.324283	0.324283		11.482	1.68502	1.68502
	11.485	0.922971	0.922971		11.485	1.21902	1.21902		11.485	0.324364	0.324364		11.485	1.68523	1.68523
	11.488	0.923063	0.923063		11.488	1.2191	1.2191		11.488	0.324445	0.324445		11.488	1.68544	1.68544
	11.491	0.923155	0.923155		11.491	1.21918	1.21918		11.491	0.324527	0.324527		11.491	1.68564	1.68564
	11.494	0.923246	0.923246		11.494	1.21925	1.21925		11.494	0.324608	0.324608		11.494	1.68585	1.68585
	11.497	0.923338	0.923338		11.497	1.21933	1.21933		11.497	0.324689	0.324689		11.497	1.68606	1.68606
	11.5	0.92343	0.92343		11.5	1.21941	1.21941		11.5	0.324771	0.324771		11.5	1.68626	1.68626
	11.503	0.923521	0.923521		11.503	1.21948	1.21948		11.503	0.324852	0.324852		11.503	1.68647	1.68647
	11.506	0.923613	0.923613		11.506	1.21956	1.21956		11.506	0.324933	0.324933		11.506	1.68668	1.68668
	11.509	0.923705	0.923705		11.509	1.21963	1.21963		11.509	0.325014	0.325014		11.509	1.68688	1.68688
	11.512	0.923796	0.923796		11.512	1.21971	1.21971		11.512	0.325096	0.325096		11.512	1.68709	1.68709
	11.515	0.923888	0.923888		11.515	1.21979	1.21979		11.515	0.325177	0.325177		11.515	1.6873	1.6873
	11.518	0.92398	0.92398		11.518	1.21986	1.21986		11.518	0.325258	0.325258		11.518	1.68751	1.68751
	11.521	0.924072	0.924072		11.521	1.21994	1.21994		11.521	0.325339	0.325339		11.521	1.68771	1.68771
	11.524	0.924163	0.924163		11.524	1.22002	1.22002		11.524	0.325421	0.325421		11.524	1.68792	1.68792
	11.527	0.924255	0.924255		11.527	1.22009	1.22009		11.527	0.325502	0.325502		11.527	1.68813	1.68813
	11.53	0.924347	0.924347		11.53	1.22017	1.22017		11.53	0.325583	0.325583		11.53	1.68833	1.68833
	11.533	0.924438	0.924438		11.533	1.22025	1.22025		11.533	0.325664	0.325664		11.533	1.68854	1.68854
	11.536	0.92453	0.92453		11.536	1.22032	1.22032		11.536	0.325746	0.325746		11.536	1.68875	1.68875
	11.539	0.924622	0.924622		11.539	1.2204	1.2204		11.539	0.325827	0.325827		11.539	1.68895	1.68895
	11.542	0.924713	0.924713		11.542	1.22047	1.22047		11.542	0.325908	0.325908		11.542	1.68916	1.68916
	11.545	0.924805	0.924805		11.545	1.22055	1.22055		11.545	0.32599	0.32599		11.545	1.68937	1.68937
	11.548	0.924897	0.924897		11.548	1.22063	1.22063		11.548	0.326071	0.326071		11.548	1.68958	1.68958
	11.551	0.924988	0.924988		11.551	1.2207	1.2207		11.551	0.326152	0.326152		11.551	1.68978	1.68978
	11.554	0.92508	0.92508		11.554	1.22078	1.22078		11.554	0.326233	0.326233		11.554	1.68999	1.68999
	11.557	0.925172	0.925172		11.557	1.22086	1.22086		11.557	0.326315	0.326315		11.557	1.69019	1.69019
	11.56	0.925263	0.925263		11.56	1.22093	1.22093		11.56	0.326396	0.326396		11.56	1.6904	1.6904
	11.563	0.925355	0.925355		11.563	1.22101	1.22101		11.563	0.326477	0.326477		11.563	1.69061	1.69061
	11.566	0.925447	0.925447		11.566	1.22108	1.22108		11.566	0.326558	0.326558		11.566	1.69081	1.69081
	11.569	0.925538	0.925538		11.569	1.22116	1.22116		11.569	0.32664	0.32664		11.569	1.69102	1.69102
	11.572	0.92563	0.92563		11.572	1.22124	1.22124		11.572	0.326721	0.326721		11.572	1.69123	1.69123
	11.575	0.925722	0.925722		11.575	1.22131	1.22131		11.575	0.326802	0.326802		11.575	1.69144	1.69144
	11.578	0.925813	0.925813		11.578	1.22139	1.22139		11.578	0.326883	0.326883		11.578	1.69164	1.69164
	11.581	0.925905	0.925905		11.581	1.22147	1.22147		11.581	0.326965	0.326965		11.581	1.69185	1.69185
	11.584	0.925997	0.925997		11.584	1.22154	1.22154		11.584	0.327046	0.327046		11.584	1.69206	1.69206
	11.587	0.926088	0.926088		11.587	1.22162	1.22162		11.587	0.327127	0.327127		11.587	1.69226	1.69226
	11.59	0.92618	0.92618		11.59	1.22169	1.22169		11.59	0.327208	0.327208		11.59	1.69247	1.69247
	11.593	0.926271	0.926271		11.593	1.22177	1.22177		11.593	0.327289	0.327289		11.593	1.69268	1.69268
	11.596	0.926363	0.926363		11.596	1.22185	1.22185		11.596	0.327371	0.327371		11.596	1.69288	1.69288
	11.599	0.926455	0.926455		11.599	1.22192	1.22192		11.599	0.327452	0.327452		11.599	1.69309	1.69309
	11.602	0.926546	0.926546		11.602	1.222	1.222		11.602	0.327533	0.327533		11.602	1.6933	1.6933
	11.605	0.926638	0.926638		11.605	1.22208	1.22208		11.605	0.327614	0.327614		11.605	1.6935	1.6935
	11.608	0.92673	0.92673		11.608	1.22215	1.22215		11.608	0.327696	0.327696		11.608	1.69371	1.69371
	11.611	0.926821	0.926821		11.611	1.22223	1.22223		11.611	0.327777	0.327777		11.611	1.69392	1.69392
	11.614	0.926913	0.926913		11.614	1.22231	1.22231		11.614	0.327858	0.327858		11.614	1.69412	1.69412
	11.617	0.927005	0.927005		11.617	1.22238	1.22238		11.617	0.327939	0.327939		11.617	1.69433	1.69433
	11.62	0.927096	0.927096		11.62	1.22246	1.22246		11.62	0.328021	0.328021		11.62	1.69454	1.69454
	11.623	0.927188	0.927188		11.623	1.22253	1.22253		11.623	0.328102	0.328102		11.623	1.69474	1.69474
	11.626	0.927279	0.927279		11.626	1.22261	1.22261		11.626	0.328183	0.328183		11.626	1.69495	1.69495
	11.629	0.927371	0.927371		11.629	1.22269	1.22269		11.629	0.328264	0.328264		11.629	1.69516	1.69516
	11.632	0.927463	0.927463		11.632	1.22276	1.22276		11.632	0.328345	0.328345		11.632	1.69536	1.69536
	11.635	0.927554	0.927554		11.635	1.22284	1.22284		11.635	0.328427	0.328427		11.635	1.69557	1.69557
	11.638	0.927646	0.927646		11.638	1.22292	1.22292		11.638	0.328508	0.328508		11.638	1.69578	1.69578
	11.641	0.927738	0.927738		11.641	1.22299	1.22299		11.641	0.328589	0.328589		11.641	1.69598	1.69598
	11.644	0.927829	0.927829		11.644	1.22307	1.22307		11.644	0.32867	0.32867		11.644	1.69619	1.69619
	11.647	0.927921	0.927921		11.647	1.22315	1.22315		11.647	0.328752	0.328752		11.647	1.6964	1.6964
	11.65	0.928012	0.928012		11.65	1.22322	1.22322		11.65	0.328833	0.328833		11.65	1.6966	1.6966
	11.653	0.928104	0.928104		11.653	1.2233	1.2233		11.653	0.328914	0.328914		11.653	1.69681	1.69681
	11.656	0.928196	0.928196		11.656	1.22337	1.22337		11.656	0.328995	0.328995		11.656	1.69701	1.69701
	11.659	0.928287	0.928287		11.659	1.22345	1.22345		11.659	0.329076	0.329076		11.659	1.69722	1.69722
	11.662	0.928379	0.928379		11.662	1.22353	1.22353		11.662	0.329158	0.329158		11.662	1.69743	1.69743
	11.665	0.928471	0.928471		11.665	1.2236	1.2236		11.665	0.329239	0.329239		11.665	1.69763	1.69763
	11.668	0.928562	0.928562		11.668	1.22368	1.22368		11.668	0.32932	0.32932		11.668	1.69784	1.69784
	11.671	0.928654	0.928654		11.671	1.22376	1.22376		11.671	0.329401	0.329401		11.671	1.69805	1.69805
	11.674	0.928745	0.928745		11.674	1.22383	1.22383		11.674	0.329483	0.329483		11.674	1.69825	1.69825
	11.677	0.928837	0.928837		11.677	1.22391	1.22391		11.677	0.329564	0.329564		11.677	1.69846	1.69846
	11.68	0.928929	0.928929		11.68	1.22399	1.22399		11.68	0.329645	0.329645		11.68	1.69867	1.69867
	11.683	0.92902	0.92902		11.683	1.22406	1.22406		11.683	0.329726	0.329726		11.683	1.69887	1.69887
	11.686	0.929112	0.929112		11.686	1.22414	1.22414		11.686	0.329807	0.329807		11.686	1.69908	1.69908
	11.689	0.929203	0.929203		11.689	1.22421	1.22421		11.689	0.329889	0.329889		11.689	1.69929	1.69929
	11.692	0.929295	0.929295		11.692	1.22429	1.22429		11.692	0.32997	0.32997		11.692	1.69949	1.69949
	11.695	0.929387	0.929387		11.695	1.22437	1.22437		11.695	0.330051	0.330051		11.695	1.6997	1.6997
	11.698	0.929478	0.929478		11.698	1.22444	1.22444		11.698	0.330132	0.330132		11.698	1.6999	1.6999
	11.701	0.92957	0.92957		11.701	1.22452	1.22452		11.701	0.330213	0.330213		11.701	1.70011	1.70011
	11.704	0.929661	0.929661		11.704	1.2246	1.2246		11.704	0.330295	0.330295		11.704	1.70032	1.70032
	11.707	0.929753	0.929753		11.707	1.22467	1.22467		11.707	0.330376	0.330376		11.707	1.70053	1.70053
	11.71	0.929845	0.929845		11.71	1.22475	1.22475		11.71	0.330457	0.330457		11.71	1.70073	1.70073
	11.713	0.929936	0.929936		11.713	1.22482	1.22482		11.713	0.330538	0.330538		11.713	1.70094	1.70094
	11.716	0.930028	0.930028		11.716	1.2249	1.2249		11.716	0.330619	0.330619		11.716	1.70114	1.70114
	11.719	0.930119	0.930119		11.719	1.22498	1.22498		11.719	0.330701	0.330701		11.719	1.70135	1.70135
	11.722	0.930211	0.930211		11.722	1.22505	1.22505		11.722	0.330782	0.330782		11.722	1.70156	1.70156
	11.725	0.930302	0.930302		11.725	1.22513	1.22513		11.725	0.330863	0.330863		11.725	1.70176	1.70176
	11.728	0.930394	0.930394		11.728	1.22521	1.22521		11.728	0.330944	0.330944		11.728	1.70197	1.70197
	11.731	0.930486	0.930486		11.731	1.22528	1.22528		11.731	0.331025	0.331025		11.731	1.70217	1.70217
	11.734	0.930577	0.930577		11.734	1.22536	1.22536		11.734	0.331106	0.331106		11.734	1.70238	1.70238
	11.737	0.930669	0.930669		11.737	1.22544	1.22544		11.737	0.331188	0.331188		11.737	1.70259	1.70259
	11.74	0.93076	0.93076		11.74	1.22551	1.22551		11.74	0.331269	0.331269		11.74	1.70279	1.70279
	11.743	0.930852	0.930852		11.743	1.22559	1.22559		11.743	0.33135	0.33135		11.743	1.703	1.703
	11.746	0.930943	0.930943		11.746	1.22566	1.22566		11.746	0.331431	0.331431		11.746	1.70321	1.70321
	11.749	0.931035	0.931035		11.749	1.22574	1.22574		11.749	0.331512	0.331512		11.749	1.70341	1.70341
	11.752	0.931127	0.931127		11.752	1.22582	1.22582		11.752	0.331594	0.331594		11.752	1.70362	1.70362
	11.755	0.931218	0.931218		11.755	1.22589	1.22589		11.755	0.331675	0.331675		11.755	1.70383	1.70383
	11.758	0.93131	0.93131		11.758	1.22597	1.22597		11.758	0.331756	0.331756		11.758	1.70403	1.70403
	11.761	0.931401	0.931401		11.761	1.22605	1.22605		11.761	0.331837	0.331837		11.761	1.70424	1.70424
	11.764	0.931493	0.931493		11.764	1.22612	1.22612		11.764	0.331918	0.331918		11.764	1.70444	1.70444
	11.767	0.931584	0.931584		11.767	1.2262	1.2262		11.767	0.331999	0.331999		11.767	1.70465	1.70465
	11.77	0.931676	0.931676		11.77	1.22627	1.22627		11.77	0.332081	0.332081		11.77	1.70486	1.70486
	11.773	0.931768	0.931768		11.773	1.22635	1.22635		11.773	0.332162	0.332162		11.773	1.70506	1.70506
	11.776	0.931859	0.931859		11.776	1.22643	1.22643		11.776	0.332243	0.332243		11.776	1.70527	1.70527
	11.779	0.931951	0.931951		11.779	1.2265	1.2265		11.779	0.332324	0.332324		11.779	1.70548	1.70548
	11.782	0.932042	0.932042		11.782	1.22658	1.22658		11.782	0.332405	0.332405		11.782	1.70568	1.70568
	11.785	0.932134	0.932134		11.785	1.22666	1.22666		11.785	0.332486	0.332486		11.785	1.70589	1.70589
	11.788	0.932225	0.932225		11.788	1.22673	1.22673		11.788	0.332568	0.332568		11.788	1.70609	1.70609
	11.791	0.932317	0.932317		11.791	1.22681	1.22681		11.791	0.332649	0.332649		11.791	1.7063	1.7063
	11.794	0.932408	0.932408		11.794	1.22688	1.22688		11.794	0.33273	0.33273		11.794	1.70651	1.70651
	11.797	0.9325	0.9325		11.797	1.22696	1.22696		11.797	0.332811	0.332811		11.797	1.70671	1.70671
	11.8	0.932591	0.932591		11.8	1.22704	1.22704		11.8	0.332892	0.332892		11.8	1.70692	1.70692
	11.803	0.932683	0.932683		11.803	1.22711	1.22711		11.803	0.332973	0.332973		11.803	1.70713	1.70713
	11.806	0.932775	0.932775		11.806	1.22719	1.22719		11.806	0.333055	0.333055		11.806	1.70733	1.70733
	11.809	0.932866	0.932866		11.809	1.22727	1.22727		11.809	0.333136	0.333136		11.809	1.70754	1.70754
	11.812	0.932958	0.932958		11.812	1.22734	1.22734		11.812	0.333217	0.333217		11.812	1.70774	1.70774
	11.815	0.933049	0.933049		11.815	1.22742	1.22742		11.815	0.333298	0.333298		11.815	1.70795	1.70795
	11.818	0.933141	0.933141		11.818	1.22749	1.22749		11.818	0.333379	0.333379		11.818	1.70816	1.70816
	11.821	0.933232	0.933232		11.821	1.22757	1.22757		11.821	0.33346	0.33346		11.821	1.70836	1.70836
	11.824	0.933324	0.933324		11.824	1.22765	1.22765		11.824	0.333542	0.333542		11.824	1.70857	1.70857
	11.827	0.933415	0.933415		11.827	1.22772	1.22772		11.827	0.333623	0.333623		11.827	1.70877	1.70877
	11.83	0.933507	0.933507		11.83	1.2278	1.2278		11.83	0.333704	0.333704		11.83	1.70898	1.70898
	11.833	0.933598	0.933598		11.833	1.22788	1.22788		11.833	0.333785	0.333785		11.833	1.70919	1.70919
	11.836	0.93369	0.93369		11.836	1.22795	1.22795		11.836	0.333866	0.333866		11.836	1.70939	1.70939
	11.839	0.933781	0.933781		11.839	1.22803	1.22803		11.839	0.333947	0.333947		11.839	1.7096	1.7096
	11.842	0.933873	0.933873		11.842	1.2281	1.2281		11.842	0.334028	0.334028		11.842	1.7098	1.7098
	11.845	0.933964	0.933964		11.845	1.22818	1.22818		11.845	0.33411	0.33411		11.845	1.71001	1.71001
	11.848	0.934056	0.934056		11.848	1.22826	1.22826		11.848	0.334191	0.334191		11.848	1.71022	1.71022
	11.851	0.934147	0.934147		11.851	1.22833	1.22833		11.851	0.334272	0.334272		11.851	1.71042	1.71042
	11.854	0.934239	0.934239		11.854	1.22841	1.22841		11.854	0.334353	0.334353		11.854	1.71063	1.71063
	11.857	0.93433	0.93433		11.857	1.22849	1.22849		11.857	0.334434	0.334434		11.857	1.71083	1.71083
	11.86	0.934422	0.934422		11.86	1.22856	1.22856		11.86	0.334515	0.334515		11.86	1.71104	1.71104
	11.863	0.934514	0.934514		11.863	1.22864	1.22864		11.863	0.334596	0.334596		11.863	1.71125	1.71125
	11.866	0.934605	0.934605		11.866	1.22871	1.22871		11.866	0.334678	0.334678		11.866	1.71145	1.71145
	11.869	0.934697	0.934697		11.869	1.22879	1.22879		11.869	0.334759	0.334759		11.869	1.71166	1.71166
	11.872	0.934788	0.934788		11.872	1.22887	1.22887		11.872	0.33484	0.33484		11.872	1.71186	1.71186
	11.875	0.93488	0.93488		11.875	1.22894	1.22894		11.875	0.334921	0.334921		11.875	1.71207	1.71207
	11.878	0.934971	0.934971		11.878	1.22902	1.22902		11.878	0.335002	0.335002		11.878	1.71227	1.71227
	11.881	0.935063	0.935063		11.881	1.2291	1.2291		11.881	0.335083	0.335083		11.881	1.71248	1.71248
	11.884	0.935154	0.935154		11.884	1.22917	1.22917		11.884	0.335164	0.335164		11.884	1.71269	1.71269
	11.887	0.935246	0.935246		11.887	1.22925	1.22925		11.887	0.335246	0.335246		11.887	1.71289	1.71289
	11.89	0.935337	0.935337		11.89	1.22932	1.22932		11.89	0.335327	0.335327		11.89	1.7131	1.7131
	11.893	0.935429	0.935429		11.893	1.2294	1.2294		11.893	0.335408	0.335408		11.893	1.71331	1.71331
	11.896	0.93552	0.93552		11.896	1.22948	1.22948		11.896	0.335489	0.335489		11.896	1.71351	1.71351
	11.899	0.935612	0.935612		11.899	1.22955	1.22955		11.899	0.33557	0.33557		11.899	1.71372	1.71372
	11.902	0.935703	0.935703		11.902	1.22963	1.22963		11.902	0.335651	0.335651		11.902	1.71392	1.71392
	11.905	0.935795	0.935795		11.905	1.22971	1.22971		11.905	0.335732	0.335732		11.905	1.71413	1.71413
	11.908	0.935886	0.935886		11.908	1.22978	1.22978		11.908	0.335813	0.335813		11.908	1.71433	1.71433
	11.911	0.935978	0.935978		11.911	1.22986	1.22986		11.911	0.335895	0.335895		11.911	1.71454	1.71454
	11.914	0.936069	0.936069		11.914	1.22993	1.22993		11.914	0.335976	0.335976		11.914	1.71475	1.71475
	11.917	0.93616	0.93616		11.917	1.23001	1.23001		11.917	0.336057	0.336057		11.917	1.71495	1.71495
	11.92	0.936252	0.936252		11.92	1.23009	1.23009		11.92	0.336138	0.336138		11.92	1.71516	1.71516
	11.923	0.936343	0.936343		11.923	1.23016	1.23016		11.923	0.336219	0.336219		11.923	1.71536	1.71536
	11.926	0.936435	0.936435		11.926	1.23024	1.23024		11.926	0.3363	0.3363		11.926	1.71557	1.71557
	11.929	0.936526	0.936526		11.929	1.23032	1.23032		11.929	0.336381	0.336381		11.929	1.71578	1.71578
	11.932	0.936618	0.936618		11.932	1.23039	1.23039		11.932	0.336462	0.336462		11.932	1.71598	1.71598
	11.935	0.936709	0.936709		11.935	1.23047	1.23047		11.935	0.336543	0.336543		11.935	1.71619	1.71619
	11.938	0.936801	0.936801		11.938	1.23054	1.23054		11.938	0.336625	0.336625		11.938	1.71639	1.71639
	11.941	0.936892	0.936892		11.941	1.23062	1.23062		11.941	0.336706	0.336706		11.941	1.7166	1.7166
	11.944	0.936984	0.936984		11.944	1.2307	1.2307		11.944	0.336787	0.336787		11.944	1.7168	1.7168
	11.947	0.937075	0.937075		11.947	1.23077	1.23077		11.947	0.336868	0.336868		11.947	1.71701	1.71701
	11.95	0.937167	0.937167		11.95	1.23085	1.23085		11.95	0.336949	0.336949		11.95	1.71721	1.71721
	11.953	0.937258	0.937258		11.953	1.23092	1.23092		11.953	0.33703	0.33703		11.953	1.71742	1.71742
	11.956	0.93735	0.93735		11.956	1.231	1.231		11.956	0.337111	0.337111		11.956	1.71763	1.71763
	11.959	0.937441	0.937441		11.959	1.23108	1.23108		11.959	0.337192	0.337192		11.959	1.71783	1.71783
	11.962	0.937533	0.937533		11.962	1.23115	1.23115		11.962	0.337273	0.337273		11.962	1.71804	1.71804
	11.965	0.937624	0.937624		11.965	1.23123	1.23123		11.965	0.337355	0.337355		11.965	1.71824	1.71824
	11.968	0.937715	0.937715		11.968	1.23131	1.23131		11.968	0.337436	0.337436		11.968	1.71845	1.71845
	11.971	0.937807	0.937807		11.971	1.23138	1.23138		11.971	0.337517	0.337517		11.971	1.71866	1.71866
	11.974	0.937898	0.937898		11.974	1.23146	1.23146		11.974	0.337598	0.337598		11.974	1.71886	1.71886
	11.977	0.93799	0.93799		11.977	1.23153	1.23153		11.977	0.337679	0.337679		11.977	1.71907	1.71907
	11.98	0.938081	0.938081		11.98	1.23161	1.23161		11.98	0.33776	0.33776		11.98	1.71927	1.71927
	11.983	0.938173	0.938173		11.983	1.23169	1.23169		11.983	0.337841	0.337841		11.983	1.71948	1.71948
	11.986	0.938264	0.938264		11.986	1.23176	1.23176		11.986	0.337922	0.337922		11.986	1.71968	1.71968
	11.989	0.938356	0.938356		11.989	1.23184	1.23184		11.989	0.338003	0.338003		11.989	1.71989	1.71989
	11.992	0.938447	0.938447		11.992	1.23192	1.23192		11.992	0.338084	0.338084		11.992	1.72009	1.72009
	11.995	0.938539	0.938539		11.995	1.23199	1.23199		11.995	0.338165	0.338165		11.995	1.7203	1.7203
	11.998	0.93863	0.93863		11.998	1.23207	1.23207		11.998	0.338247	0.338247		11.998	1.72051	1.72051
	12.001	0.938721	0.938721		12.001	1.23214	1.23214		12.001	0.338328	0.338328		12.001	1.72071	1.72071
	12.004	0.938813	0.938813		12.004	1.23222	1.23222		12.004	0.338409	0.338409		12.004	1.72092	1.72092
	12.007	0.938904	0.938904		12.007	1.2323	1.2323		12.007	0.33849	0.33849		12.007	1.72112	1.72112
	12.01	0.938996	0.938996		12.01	1.23237	1.23237		12.01	0.338571	0.338571		12.01	1.72133	1.72133
	12.013	0.939087	0.939087		12.013	1.23245	1.23245		12.013	0.338652	0.338652		12.013	1.72153	1.72153
	12.016	0.939179	0.939179		12.016	1.23252	1.23252		12.016	0.338733	0.338733		12.016	1.72174	1.72174
	12.019	0.93927	0.93927		12.019	1.2326	1.2326		12.019	0.338814	0.338814		12.019	1.72195	1.72195
	12.022	0.939362	0.939362		12.022	1.23268	1.23268		12.022	0.338895	0.338895		12.022	1.72215	1.72215
	12.025	0.939453	0.939453		12.025	1.23275	1.23275		12.025	0.338976	0.338976		12.025	1.72236	1.72236
	12.028	0.939544	0.939544		12.028	1.23283	1.23283		12.028	0.339057	0.339057		12.028	1.72256	1.72256
	12.031	0.939636	0.939636		12.031	1.2329	1.2329		12.031	0.339138	0.339138		12.031	1.72277	1.72277
	12.034	0.939727	0.939727		12.034	1.23298	1.23298		12.034	0.33922	0.33922		12.034	1.72297	1.72297
	12.037	0.939819	0.939819		12.037	1.23306	1.23306		12.037	0.339301	0.339301		12.037	1.72318	1.72318
	12.04	0.93991	0.93991		12.04	1.23313	1.23313		12.04	0.339382	0.339382		12.04	1.72338	1.72338
	12.043	0.940001	0.940001		12.043	1.23321	1.23321		12.043	0.339463	0.339463		12.043	1.72359	1.72359
	12.046	0.940093	0.940093		12.046	1.23329	1.23329		12.046	0.339544	0.339544		12.046	1.72379	1.72379
	12.049	0.940184	0.940184		12.049	1.23336	1.23336		12.049	0.339625	0.339625		12.049	1.724	1.724
	12.052	0.940276	0.940276		12.052	1.23344	1.23344		12.052	0.339706	0.339706		12.052	1.7242	1.7242
	12.055	0.940367	0.940367		12.055	1.23351	1.23351		12.055	0.339787	0.339787		12.055	1.72441	1.72441
	12.058	0.940459	0.940459		12.058	1.23359	1.23359		12.058	0.339868	0.339868		12.058	1.72462	1.72462
	12.061	0.94055	0.94055		12.061	1.23367	1.23367		12.061	0.339949	0.339949		12.061	1.72482	1.72482
	12.064	0.940641	0.940641		12.064	1.23374	1.23374		12.064	0.34003	0.34003		12.064	1.72503	1.72503
	12.067	0.940733	0.940733		12.067	1.23382	1.23382		12.067	0.340111	0.340111		12.067	1.72523	1.72523
	12.07	0.940824	0.940824		12.07	1.2339	1.2339		12.07	0.340192	0.340192		12.07	1.72544	1.72544
	12.073	0.940916	0.940916		12.073	1.23397	1.23397		12.073	0.340273	0.340273		12.073	1.72564	1.72564
	12.076	0.941007	0.941007		12.076	1.23405	1.23405		12.076	0.340354	0.340354		12.076	1.72585	1.72585
	12.079	0.941098	0.941098		12.079	1.23412	1.23412		12.079	0.340436	0.340436		12.079	1.72605	1.72605
	12.082	0.94119	0.94119		12.082	1.2342	1.2342		12.082	0.340517	0.340517		12.082	1.72626	1.72626
	12.085	0.941281	0.941281		12.085	1.23428	1.23428		12.085	0.340598	0.340598		12.085	1.72646	1.72646
	12.088	0.941373	0.941373		12.088	1.23435	1.23435		12.088	0.340679	0.340679		12.088	1.72667	1.72667
	12.091	0.941464	0.941464		12.091	1.23443	1.23443		12.091	0.34076	0.34076		12.091	1.72687	1.72687
	12.094	0.941555	0.941555		12.094	1.2345	1.2345		12.094	0.340841	0.340841		12.094	1.72708	1.72708
	12.097	0.941647	0.941647		12.097	1.23458	1.23458		12.097	0.340922	0.340922		12.097	1.72729	1.72729
	12.1	0.941738	0.941738		12.1	1.23466	1.23466		12.1	0.341003	0.341003		12.1	1.72749	1.72749
	12.103	0.94183	0.94183		12.103	1.23473	1.23473		12.103	0.341084	0.341084		12.103	1.7277	1.7277
	12.106	0.941921	0.941921		12.106	1.23481	1.23481		12.106	0.341165	0.341165		12.106	1.7279	1.7279
	12.109	0.942012	0.942012		12.109	1.23489	1.23489		12.109	0.341246	0.341246		12.109	1.72811	1.72811
	12.112	0.942104	0.942104		12.112	1.23496	1.23496		12.112	0.341327	0.341327		12.112	1.72831	1.72831
	12.115	0.942195	0.942195		12.115	1.23504	1.23504		12.115	0.341408	0.341408		12.115	1.72852	1.72852
	12.118	0.942287	0.942287		12.118	1.23511	1.23511		12.118	0.341489	0.341489		12.118	1.72872	1.72872
	12.121	0.942378	0.942378		12.121	1.23519	1.23519		12.121	0.34157	0.34157		12.121	1.72893	1.72893
	12.124	0.942469	0.942469		12.124	1.23527	1.23527		12.124	0.341651	0.341651		12.124	1.72913	1.72913
	12.127	0.942561	0.942561		12.127	1.23534	1.23534		12.127	0.341732	0.341732		12.127	1.72934	1.72934
	12.13	0.942652	0.942652		12.13	1.23542	1.23542		12.13	0.341813	0.341813		12.13	1.72954	1.72954
	12.133	0.942743	0.942743		12.133	1.2355	1.2355		12.133	0.341894	0.341894		12.133	1.72975	1.72975
	12.136	0.942835	0.942835		12.136	1.23557	1.23557		12.136	0.341975	0.341975		12.136	1.72995	1.72995
	12.139	0.942926	0.942926		12.139	1.23565	1.23565		12.139	0.342056	0.342056		12.139	1.73016	1.73016
	12.142	0.943018	0.943018		12.142	1.23572	1.23572		12.142	0.342138	0.342138		12.142	1.73036	1.73036
	12.145	0.943109	0.943109		12.145	1.2358	1.2358		12.145	0.342219	0.342219		12.145	1.73057	1.73057
	12.148	0.9432	0.9432		12.148	1.23588	1.23588		12.148	0.3423	0.3423		12.148	1.73077	1.73077
	12.151	0.943292	0.943292		12.151	1.23595	1.23595		12.151	0.342381	0.342381		12.151	1.73098	1.73098
	12.154	0.943383	0.943383		12.154	1.23603	1.23603		12.154	0.342462	0.342462		12.154	1.73119	1.73119
	12.157	0.943474	0.943474		12.157	1.2361	1.2361		12.157	0.342543	0.342543		12.157	1.73139	1.73139
	12.16	0.943566	0.943566		12.16	1.23618	1.23618		12.16	0.342624	0.342624		12.16	1.7316	1.7316
	12.163	0.943657	0.943657		12.163	1.23626	1.23626		12.163	0.342705	0.342705		12.163	1.7318	1.7318
	12.166	0.943749	0.943749		12.166	1.23633	1.23633		12.166	0.342786	0.342786		12.166	1.73201	1.73201
	12.169	0.94384	0.94384		12.169	1.23641	1.23641		12.169	0.342867	0.342867		12.169	1.73221	1.73221
	12.172	0.943931	0.943931		12.172	1.23649	1.23649		12.172	0.342948	0.342948		12.172	1.73242	1.73242
	12.175	0.944023	0.944023		12.175	1.23656	1.23656		12.175	0.343029	0.343029		12.175	1.73262	1.73262
	12.178	0.944114	0.944114		12.178	1.23664	1.23664		12.178	0.34311	0.34311		12.178	1.73283	1.73283
	12.181	0.944205	0.944205		12.181	1.23671	1.23671		12.181	0.343191	0.343191		12.181	1.73303	1.73303
	12.184	0.944297	0.944297		12.184	1.23679	1.23679		12.184	0.343272	0.343272		12.184	1.73324	1.73324
	12.187	0.944388	0.944388		12.187	1.23687	1.23687		12.187	0.343353	0.343353		12.187	1.73344	1.73344
	12.19	0.944479	0.944479		12.19	1.23694	1.23694		12.19	0.343434	0.343434		12.19	1.73365	1.73365
	12.193	0.944571	0.944571		12.193	1.23702	1.23702		12.193	0.343515	0.343515		12.193	1.73385	1.73385
	12.196	0.944662	0.944662		12.196	1.23709	1.23709		12.196	0.343596	0.343596		12.196	1.73406	1.73406
	12.199	0.944753	0.944753		12.199	1.23717	1.23717		12.199	0.343677	0.343677		12.199	1.73426	1.73426
	12.202	0.944845	0.944845		12.202	1.23725	1.23725		12.202	0.343758	0.343758		12.202	1.73447	1.73447
	12.205	0.944936	0.944936		12.205	1.23732	1.23732		12.205	0.343839	0.343839		12.205	1.73467	1.73467
	12.208	0.945027	0.945027		12.208	1.2374	1.2374		12.208	0.34392	0.34392		12.208	1.73488	1.73488
	12.211	0.945119	0.945119		12.211	1.23747	1.23747		12.211	0.344001	0.344001		12.211	1.73508	1.73508
	12.214	0.94521	0.94521		12.214	1.23755	1.23755		12.214	0.344082	0.344082		12.214	1.73529	1.73529
	12.217	0.945301	0.945301		12.217	1.23763	1.23763		12.217	0.344163	0.344163		12.217	1.73549	1.73549
	12.22	0.945393	0.945393		12.22	1.2377	1.2377		12.22	0.344244	0.344244		12.22	1.7357	1.7357
	12.223	0.945484	0.945484		12.223	1.23778	1.23778		12.223	0.344325	0.344325		12.223	1.7359	1.7359
	12.226	0.945575	0.945575		12.226	1.23785	1.23785		12.226	0.344406	0.344406		12.226	1.73611	1.73611
	12.229	0.945667	0.945667		12.229	1.23793	1.23793		12.229	0.344487	0.344487		12.229	1.73631	1.73631
	12.232	0.945758	0.945758		12.232	1.23801	1.23801		12.232	0.344568	0.344568		12.232	1.73652	1.73652
	12.235	0.945849	0.945849		12.235	1.23808	1.23808		12.235	0.344649	0.344649		12.235	1.73672	1.73672
	12.238	0.945941	0.945941		12.238	1.23816	1.23816		12.238	0.34473	0.34473		12.238	1.73693	1.73693
	12.241	0.946032	0.946032		12.241	1.23823	1.23823		12.241	0.344811	0.344811		12.241	1.73713	1.73713
	12.244	0.946123	0.946123		12.244	1.23831	1.23831		12.244	0.344892	0.344892		12.244	1.73734	1.73734
	12.247	0.946215	0.946215		12.247	1.23839	1.23839		12.247	0.344973	0.344973		12.247	1.73754	1.73754
	12.25	0.946306	0.946306		12.25	1.23846	1.23846		12.25	0.345054	0.345054		12.25	1.73775	1.73775
	12.253	0.946397	0.946397		12.253	1.23854	1.23854		12.253	0.345135	0.345135		12.253	1.73795	1.73795
	12.256	0.946489	0.946489		12.256	1.23862	1.23862		12.256	0.345216	0.345216		12.256	1.73816	1.73816
	12.259	0.94658	0.94658		12.259	1.23869	1.23869		12.259	0.345297	0.345297		12.259	1.73836	1.73836
	12.262	0.946671	0.946671		12.262	1.23877	1.23877		12.262	0.345378	0.345378		12.262	1.73857	1.73857
	12.265	0.946763	0.946763		12.265	1.23884	1.23884		12.265	0.345459	0.345459		12.265	1.73877	1.73877
	12.268	0.946854	0.946854		12.268	1.23892	1.23892		12.268	0.34554	0.34554		12.268	1.73898	1.73898
	12.271	0.946945	0.946945		12.271	1.239	1.239		12.271	0.345621	0.345621		12.271	1.73918	1.73918
	12.274	0.947037	0.947037		12.274	1.23907	1.23907		12.274	0.345702	0.345702		12.274	1.73939	1.73939
	12.277	0.947128	0.947128		12.277	1.23915	1.23915		12.277	0.345783	0.345783		12.277	1.73959	1.73959
	12.28	0.947219	0.947219		12.28	1.23923	1.23923		12.28	0.345864	0.345864		12.28	1.7398	1.7398
	12.283	0.94731	0.94731		12.283	1.2393	1.2393		12.283	0.345945	0.345945		12.283	1.74	1.74
	12.286	0.947402	0.947402		12.286	1.23938	1.23938		12.286	0.346026	0.346026		12.286	1.74021	1.74021
	12.289	0.947493	0.947493		12.289	1.23945	1.23945		12.289	0.346107	0.346107		12.289	1.74041	1.74041
	12.292	0.947584	0.947584		12.292	1.23953	1.23953		12.292	0.346188	0.346188		12.292	1.74062	1.74062
	12.295	0.947676	0.947676		12.295	1.23961	1.23961		12.295	0.346269	0.346269		12.295	1.74082	1.74082
	12.298	0.947767	0.947767		12.298	1.23968	1.23968		12.298	0.34635	0.34635		12.298	1.74103	1.74103
	12.301	0.947858	0.947858		12.301	1.23976	1.23976		12.301	0.346431	0.346431		12.301	1.74123	1.74123
	12.304	0.94795	0.94795		12.304	1.23983	1.23983		12.304	0.346512	0.346512		12.304	1.74143	1.74143
	12.307	0.948041	0.948041		12.307	1.23991	1.23991		12.307	0.346593	0.346593		12.307	1.74164	1.74164
	12.31	0.948132	0.948132		12.31	1.23998	1.23998		12.31	0.346674	0.346674		12.31	1.74184	1.74184
	12.313	0.948223	0.948223		12.313	1.24006	1.24006		12.313	0.346755	0.346755		12.313	1.74205	1.74205
	12.316	0.948315	0.948315		12.316	1.24014	1.24014		12.316	0.346836	0.346836		12.316	1.74225	1.74225
	12.319	0.948406	0.948406		12.319	1.24021	1.24021		12.319	0.346917	0.346917		12.319	1.74246	1.74246
	12.322	0.948497	0.948497		12.322	1.24029	1.24029		12.322	0.346998	0.346998		12.322	1.74266	1.74266
	12.325	0.948589	0.948589		12.325	1.24037	1.24037		12.325	0.347079	0.347079		12.325	1.74287	1.74287
	12.328	0.94868	0.94868		12.328	1.24044	1.24044		12.328	0.34716	0.34716		12.328	1.74307	1.74307
	12.331	0.948771	0.948771		12.331	1.24052	1.24052		12.331	0.347241	0.347241		12.331	1.74328	1.74328
	12.334	0.948862	0.948862		12.334	1.24059	1.24059		12.334	0.347321	0.347321		12.334	1.74348	1.74348
	12.337	0.948954	0.948954		12.337	1.24067	1.24067		12.337	0.347402	0.347402		12.337	1.74369	1.74369
	12.34	0.949045	0.949045		12.34	1.24075	1.24075		12.34	0.347483	0.347483		12.34	1.74389	1.74389
	12.343	0.949136	0.949136		12.343	1.24082	1.24082		12.343	0.347564	0.347564		12.343	1.7441	1.7441
	12.346	0.949228	0.949228		12.346	1.2409	1.2409		12.346	0.347645	0.347645		12.346	1.7443	1.7443
	12.349	0.949319	0.949319		12.349	1.24097	1.24097		12.349	0.347726	0.347726		12.349	1.7445	1.7445
	12.352	0.94941	0.94941		12.352	1.24105	1.24105		12.352	0.347807	0.347807		12.352	1.74471	1.74471
	12.355	0.949501	0.949501		12.355	1.24113	1.24113		12.355	0.347888	0.347888		12.355	1.74491	1.74491
	12.358	0.949593	0.949593		12.358	1.2412	1.2412		12.358	0.347969	0.347969		12.358	1.74512	1.74512
	12.361	0.949684	0.949684		12.361	1.24128	1.24128		12.361	0.34805	0.34805		12.361	1.74532	1.74532
	12.364	0.949775	0.949775		12.364	1.24135	1.24135		12.364	0.348131	0.348131		12.364	1.74553	1.74553
	12.367	0.949866	0.949866		12.367	1.24143	1.24143		12.367	0.348212	0.348212		12.367	1.74573	1.74573
	12.37	0.949958	0.949958		12.37	1.24151	1.24151		12.37	0.348293	0.348293		12.37	1.74594	1.74594
	12.373	0.950049	0.950049		12.373	1.24158	1.24158		12.373	0.348374	0.348374		12.373	1.74614	1.74614
	12.376	0.95014	0.95014		12.376	1.24166	1.24166		12.376	0.348455	0.348455		12.376	1.74635	1.74635
	12.379	0.950231	0.950231		12.379	1.24174	1.24174		12.379	0.348536	0.348536		12.379	1.74655	1.74655
	12.382	0.950323	0.950323		12.382	1.24181	1.24181		12.382	0.348617	0.348617		12.382	1.74676	1.74676
	12.385	0.950414	0.950414		12.385	1.24189	1.24189		12.385	0.348698	0.348698		12.385	1.74696	1.74696
	12.388	0.950505	0.950505		12.388	1.24196	1.24196		12.388	0.348779	0.348779		12.388	1.74717	1.74717
	12.391	0.950596	0.950596		12.391	1.24204	1.24204		12.391	0.34886	0.34886		12.391	1.74737	1.74737
	12.394	0.950688	0.950688		12.394	1.24212	1.24212		12.394	0.348941	0.348941		12.394	1.74757	1.74757
	12.397	0.950779	0.950779		12.397	1.24219	1.24219		12.397	0.349021	0.349021		12.397	1.74778	1.74778
	12.4	0.95087	0.95087		12.4	1.24227	1.24227		12.4	0.349102	0.349102		12.4	1.74798	1.74798
	12.403	0.950961	0.950961		12.403	1.24234	1.24234		12.403	0.349183	0.349183		12.403	1.74819	1.74819
	12.406	0.951053	0.951053		12.406	1.24242	1.24242		12.406	0.349264	0.349264		12.406	1.74839	1.74839
	12.409	0.951144	0.951144		12.409	1.2425	1.2425		12.409	0.349345	0.349345		12.409	1.7486	1.7486
	12.412	0.951235	0.951235		12.412	1.24257	1.24257		12.412	0.349426	0.349426		12.412	1.7488	1.7488
	12.415	0.951326	0.951326		12.415	1.24265	1.24265		12.415	0.349507	0.349507		12.415	1.74901	1.74901
	12.418	0.951418	0.951418		12.418	1.24272	1.24272		12.418	0.349588	0.349588		12.418	1.74921	1.74921
	12.421	0.951509	0.951509		12.421	1.2428	1.2428		12.421	0.349669	0.349669		12.421	1.74941	1.74941
	12.424	0.9516	0.9516		12.424	1.24288	1.24288		12.424	0.34975	0.34975		12.424	1.74962	1.74962
	12.427	0.951691	0.951691		12.427	1.24295	1.24295		12.427	0.349831	0.349831		12.427	1.74982	1.74982
	12.43	0.951783	0.951783		12.43	1.24303	1.24303		12.43	0.349912	0.349912		12.43	1.75003	1.75003
	12.433	0.951874	0.951874		12.433	1.2431	1.2431		12.433	0.349993	0.349993		12.433	1.75023	1.75023
	12.436	0.951965	0.951965		12.436	1.24318	1.24318		12.436	0.350074	0.350074		12.436	1.75044	1.75044
	12.439	0.952056	0.952056		12.439	1.24326	1.24326		12.439	0.350155	0.350155		12.439	1.75064	1.75064
	12.442	0.952147	0.952147		12.442	1.24333	1.24333		12.442	0.350235	0.350235		12.442	1.75085	1.75085
	12.445	0.952239	0.952239		12.445	1.24341	1.24341		12.445	0.350316	0.350316		12.445	1.75105	1.75105
	12.448	0.95233	0.95233		12.448	1.24348	1.24348		12.448	0.350397	0.350397		12.448	1.75125	1.75125
	12.451	0.952421	0.952421		12.451	1.24356	1.24356		12.451	0.350478	0.350478		12.451	1.75146	1.75146
	12.454	0.952512	0.952512		12.454	1.24364	1.24364		12.454	0.350559	0.350559		12.454	1.75166	1.75166
	12.457	0.952604	0.952604		12.457	1.24371	1.24371		12.457	0.35064	0.35064		12.457	1.75187	1.75187
	12.46	0.952695	0.952695		12.46	1.24379	1.24379		12.46	0.350721	0.350721		12.46	1.75207	1.75207
	12.463	0.952786	0.952786		12.463	1.24386	1.24386		12.463	0.350802	0.350802		12.463	1.75228	1.75228
	12.466	0.952877	0.952877		12.466	1.24394	1.24394		12.466	0.350883	0.350883		12.466	1.75248	1.75248
	12.469	0.952968	0.952968		12.469	1.24402	1.24402		12.469	0.350964	0.350964		12.469	1.75269	1.75269
	12.472	0.95306	0.95306		12.472	1.24409	1.24409		12.472	0.351045	0.351045		12.472	1.75289	1.75289
	12.475	0.953151	0.953151		12.475	1.24417	1.24417		12.475	0.351126	0.351126		12.475	1.75309	1.75309
	12.478	0.953242	0.953242		12.478	1.24424	1.24424		12.478	0.351206	0.351206		12.478	1.7533	1.7533
	12.481	0.953333	0.953333		12.481	1.24432	1.24432		12.481	0.351287	0.351287		12.481	1.7535	1.7535
	12.484	0.953424	0.953424		12.484	1.2444	1.2444		12.484	0.351368	0.351368		12.484	1.75371	1.75371
	12.487	0.953516	0.953516		12.487	1.24447	1.24447		12.487	0.351449	0.351449		12.487	1.75391	1.75391
	12.49	0.953607	0.953607		12.49	1.24455	1.24455		12.49	0.35153	0.35153		12.49	1.75412	1.75412
	12.493	0.953698	0.953698		12.493	1.24462	1.24462		12.493	0.351611	0.351611		12.493	1.75432	1.75432
	12.496	0.953789	0.953789		12.496	1.2447	1.2447		12.496	0.351692	0.351692		12.496	1.75452	1.75452
	12.499	0.95388	0.95388		12.499	1.24478	1.24478		12.499	0.351773	0.351773		12.499	1.75473	1.75473
	12.502	0.953972	0.953972		12.502	1.24485	1.24485		12.502	0.351854	0.351854		12.502	1.75493	1.75493
	12.505	0.954063	0.954063		12.505	1.24493	1.24493		12.505	0.351935	0.351935		12.505	1.75514	1.75514
	12.508	0.954154	0.954154		12.508	1.245	1.245		12.508	0.352016	0.352016		12.508	1.75534	1.75534
	12.511	0.954245	0.954245		12.511	1.24508	1.24508		12.511	0.352096	0.352096		12.511	1.75554	1.75554
	12.514	0.954336	0.954336		12.514	1.24516	1.24516		12.514	0.352177	0.352177		12.514	1.75575	1.75575
	12.517	0.954428	0.954428		12.517	1.24523	1.24523		12.517	0.352258	0.352258		12.517	1.75595	1.75595
	12.52	0.954519	0.954519		12.52	1.24531	1.24531		12.52	0.352339	0.352339		12.52	1.75616	1.75616
	12.523	0.95461	0.95461		12.523	1.24538	1.24538		12.523	0.35242	0.35242		12.523	1.75636	1.75636
	12.526	0.954701	0.954701		12.526	1.24546	1.24546		12.526	0.352501	0.352501		12.526	1.75657	1.75657
	12.529	0.954792	0.954792		12.529	1.24554	1.24554		12.529	0.352582	0.352582		12.529	1.75677	1.75677
	12.532	0.954883	0.954883		12.532	1.24561	1.24561		12.532	0.352663	0.352663		12.532	1.75697	1.75697
	12.535	0.954975	0.954975		12.535	1.24569	1.24569		12.535	0.352744	0.352744		12.535	1.75718	1.75718
	12.538	0.955066	0.955066		12.538	1.24577	1.24577		12.538	0.352824	0.352824		12.538	1.75738	1.75738
	12.541	0.955157	0.955157		12.541	1.24584	1.24584		12.541	0.352905	0.352905		12.541	1.75759	1.75759
	12.544	0.955248	0.955248		12.544	1.24592	1.24592		12.544	0.352986	0.352986		12.544	1.75779	1.75779
	12.547	0.955339	0.955339		12.547	1.24599	1.24599		12.547	0.353067	0.353067		12.547	1.75799	1.75799
	12.55	0.955431	0.955431		12.55	1.24607	1.24607		12.55	0.353148	0.353148		12.55	1.7582	1.7582
	12.553	0.955522	0.955522		12.553	1.24615	1.24615		12.553	0.353229	0.353229		12.553	1.7584	1.7584
	12.556	0.955613	0.955613		12.556	1.24622	1.24622		12.556	0.35331	0.35331		12.556	1.75861	1.75861
	12.559	0.955704	0.955704		12.559	1.2463	1.2463		12.559	0.353391	0.353391		12.559	1.75881	1.75881
	12.562	0.955795	0.955795		12.562	1.24637	1.24637		12.562	0.353472	0.353472		12.562	1.75901	1.75901
	12.565	0.955886	0.955886		12.565	1.24645	1.24645		12.565	0.353552	0.353552		12.565	1.75922	1.75922
	12.568	0.955978	0.955978		12.568	1.24653	1.24653		12.568	0.353633	0.353633		12.568	1.75942	1.75942
	12.571	0.956069	0.956069		12.571	1.2466	1.2466		12.571	0.353714	0.353714		12.571	1.75963	1.75963
	12.574	0.95616	0.95616		12.574	1.24668	1.24668		12.574	0.353795	0.353795		12.574	1.75983	1.75983
	12.577	0.956251	0.956251		12.577	1.24675	1.24675		12.577	0.353876	0.353876		12.577	1.76004	1.76004
	12.58	0.956342	0.956342		12.58	1.24683	1.24683		12.58	0.353957	0.353957		12.58	1.76024	1.76024
	12.583	0.956433	0.956433		12.583	1.2469	1.2469		12.583	0.354038	0.354038		12.583	1.76044	1.76044
	12.586	0.956524	0.956524		12.586	1.24698	1.24698		12.586	0.354119	0.354119		12.586	1.76065	1.76065
	12.589	0.956616	0.956616		12.589	1.24706	1.24706		12.589	0.354199	0.354199		12.589	1.76085	1.76085
	12.592	0.956707	0.956707		12.592	1.24713	1.24713		12.592	0.35428	0.35428		12.592	1.76106	1.76106
	12.595	0.956798	0.956798		12.595	1.24721	1.24721		12.595	0.354361	0.354361		12.595	1.76126	1.76126
	12.598	0.956889	0.956889		12.598	1.24728	1.24728		12.598	0.354442	0.354442		12.598	1.76146	1.76146
	12.601	0.95698	0.95698		12.601	1.24736	1.24736		12.601	0.354523	0.354523		12.601	1.76167	1.76167
	12.604	0.957071	0.957071		12.604	1.24744	1.24744		12.604	0.354604	0.354604		12.604	1.76187	1.76187
	12.607	0.957163	0.957163		12.607	1.24751	1.24751		12.607	0.354685	0.354685		12.607	1.76208	1.76208
	12.61	0.957254	0.957254		12.61	1.24759	1.24759		12.61	0.354765	0.354765		12.61	1.76228	1.76228
	12.613	0.957345	0.957345		12.613	1.24766	1.24766		12.613	0.354846	0.354846		12.613	1.76248	1.76248
	12.616	0.957436	0.957436		12.616	1.24774	1.24774		12.616	0.354927	0.354927		12.616	1.76269	1.76269
	12.619	0.957527	0.957527		12.619	1.24782	1.24782		12.619	0.355008	0.355008		12.619	1.76289	1.76289
	12.622	0.957618	0.957618		12.622	1.24789	1.24789		12.622	0.355089	0.355089		12.622	1.7631	1.7631
	12.625	0.957709	0.957709		12.625	1.24797	1.24797		12.625	0.35517	0.35517		12.625	1.7633	1.7633
	12.628	0.9578	0.9578		12.628	1.24804	1.24804		12.628	0.355251	0.355251		12.628	1.7635	1.7635
	12.631	0.957892	0.957892		12.631	1.24812	1.24812		12.631	0.355331	0.355331		12.631	1.76371	1.76371
	12.634	0.957983	0.957983		12.634	1.2482	1.2482		12.634	0.355412	0.355412		12.634	1.76391	1.76391
	12.637	0.958074	0.958074		12.637	1.24827	1.24827		12.637	0.355493	0.355493		12.637	1.76412	1.76412
	12.64	0.958165	0.958165		12.64	1.24835	1.24835		12.64	0.355574	0.355574		12.64	1.76432	1.76432
	12.643	0.958256	0.958256		12.643	1.24842	1.24842		12.643	0.355655	0.355655		12.643	1.76452	1.76452
	12.646	0.958347	0.958347		12.646	1.2485	1.2485		12.646	0.355736	0.355736		12.646	1.76473	1.76473
	12.649	0.958438	0.958438		12.649	1.24858	1.24858		12.649	0.355817	0.355817		12.649	1.76493	1.76493
	12.652	0.958529	0.958529		12.652	1.24865	1.24865		12.652	0.355897	0.355897		12.652	1.76513	1.76513
	12.655	0.958621	0.958621		12.655	1.24873	1.24873		12.655	0.355978	0.355978		12.655	1.76534	1.76534
	12.658	0.958712	0.958712		12.658	1.2488	1.2488		12.658	0.356059	0.356059		12.658	1.76554	1.76554
	12.661	0.958803	0.958803		12.661	1.24888	1.24888		12.661	0.35614	0.35614		12.661	1.76575	1.76575
	12.664	0.958894	0.958894		12.664	1.24896	1.24896		12.664	0.356221	0.356221		12.664	1.76595	1.76595
	12.667	0.958985	0.958985		12.667	1.24903	1.24903		12.667	0.356302	0.356302		12.667	1.76615	1.76615
	12.67	0.959076	0.959076		12.67	1.24911	1.24911		12.67	0.356383	0.356383		12.67	1.76636	1.76636
	12.673	0.959167	0.959167		12.673	1.24918	1.24918		12.673	0.356463	0.356463		12.673	1.76656	1.76656
	12.676	0.959258	0.959258		12.676	1.24926	1.24926		12.676	0.356544	0.356544		12.676	1.76676	1.76676
	12.679	0.95935	0.95935		12.679	1.24934	1.24934		12.679	0.356625	0.356625		12.679	1.76697	1.76697
	12.682	0.959441	0.959441		12.682	1.24941	1.24941		12.682	0.356706	0.356706		12.682	1.76717	1.76717
	12.685	0.959532	0.959532		12.685	1.24949	1.24949		12.685	0.356787	0.356787		12.685	1.76738	1.76738
	12.688	0.959623	0.959623		12.688	1.24956	1.24956		12.688	0.356868	0.356868		12.688	1.76758	1.76758
	12.691	0.959714	0.959714		12.691	1.24964	1.24964		12.691	0.356948	0.356948		12.691	1.76778	1.76778
	12.694	0.959805	0.959805		12.694	1.24971	1.24971		12.694	0.357029	0.357029		12.694	1.76799	1.76799
	12.697	0.959896	0.959896		12.697	1.24979	1.24979		12.697	0.35711	0.35711		12.697	1.76819	1.76819
	12.7	0.959987	0.959987		12.7	1.24987	1.24987		12.7	0.357191	0.357191		12.7	1.76839	1.76839
	12.703	0.960078	0.960078		12.703	1.24994	1.24994		12.703	0.357272	0.357272		12.703	1.7686	1.7686
	12.706	0.960169	0.960169		12.706	1.25002	1.25002		12.706	0.357353	0.357353		12.706	1.7688	1.7688
	12.709	0.960261	0.960261		12.709	1.25009	1.25009		12.709	0.357433	0.357433		12.709	1.76901	1.76901
	12.712	0.960352	0.960352		12.712	1.25017	1.25017		12.712	0.357514	0.357514		12.712	1.76921	1.76921
	12.715	0.960443	0.960443		12.715	1.25025	1.25025		12.715	0.357595	0.357595		12.715	1.76941	1.76941
	12.718	0.960534	0.960534		12.718	1.25032	1.25032		12.718	0.357676	0.357676		12.718	1.76962	1.76962
	12.721	0.960625	0.960625		12.721	1.2504	1.2504		12.721	0.357757	0.357757		12.721	1.76982	1.76982
	12.724	0.960716	0.960716		12.724	1.25048	1.25048		12.724	0.357837	0.357837		12.724	1.77002	1.77002
	12.727	0.960807	0.960807		12.727	1.25055	1.25055		12.727	0.357918	0.357918		12.727	1.77023	1.77023
	12.73	0.960898	0.960898		12.73	1.25063	1.25063		12.73	0.357999	0.357999		12.73	1.77043	1.77043
	12.733	0.960989	0.960989		12.733	1.2507	1.2507		12.733	0.35808	0.35808		12.733	1.77063	1.77063
	12.736	0.96108	0.96108		12.736	1.25078	1.25078		12.736	0.358161	0.358161		12.736	1.77084	1.77084
	12.739	0.961171	0.961171		12.739	1.25085	1.25085		12.739	0.358242	0.358242		12.739	1.77104	1.77104
	12.742	0.961262	0.961262		12.742	1.25093	1.25093		12.742	0.358322	0.358322		12.742	1.77125	1.77125
	12.745	0.961353	0.961353		12.745	1.25101	1.25101		12.745	0.358403	0.358403		12.745	1.77145	1.77145
	12.748	0.961445	0.961445		12.748	1.25108	1.25108		12.748	0.358484	0.358484		12.748	1.77165	1.77165
	12.751	0.961536	0.961536		12.751	1.25116	1.25116		12.751	0.358565	0.358565		12.751	1.77186	1.77186
	12.754	0.961627	0.961627		12.754	1.25123	1.25123		12.754	0.358646	0.358646		12.754	1.77206	1.77206
	12.757	0.961718	0.961718		12.757	1.25131	1.25131		12.757	0.358726	0.358726		12.757	1.77226	1.77226
	12.76	0.961809	0.961809		12.76	1.25139	1.25139		12.76	0.358807	0.358807		12.76	1.77247	1.77247
	12.763	0.9619	0.9619		12.763	1.25146	1.25146		12.763	0.358888	0.358888		12.763	1.77267	1.77267
	12.766	0.961991	0.961991		12.766	1.25154	1.25154		12.766	0.358969	0.358969		12.766	1.77287	1.77287
	12.769	0.962082	0.962082		12.769	1.25161	1.25161		12.769	0.35905	0.35905		12.769	1.77308	1.77308
	12.772	0.962173	0.962173		12.772	1.25169	1.25169		12.772	0.35913	0.35913		12.772	1.77328	1.77328
	12.775	0.962264	0.962264		12.775	1.25177	1.25177		12.775	0.359211	0.359211		12.775	1.77348	1.77348
	12.778	0.962355	0.962355		12.778	1.25184	1.25184		12.778	0.359292	0.359292		12.778	1.77369	1.77369
	12.781	0.962446	0.962446		12.781	1.25192	1.25192		12.781	0.359373	0.359373		12.781	1.77389	1.77389
	12.784	0.962537	0.962537		12.784	1.25199	1.25199		12.784	0.359454	0.359454		12.784	1.7741	1.7741
	12.787	0.962628	0.962628		12.787	1.25207	1.25207		12.787	0.359534	0.359534		12.787	1.7743	1.7743
	12.79	0.962719	0.962719		12.79	1.25215	1.25215		12.79	0.359615	0.359615		12.79	1.7745	1.7745
	12.793	0.96281	0.96281		12.793	1.25222	1.25222		12.793	0.359696	0.359696		12.793	1.77471	1.77471
	12.796	0.962902	0.962902		12.796	1.2523	1.2523		12.796	0.359777	0.359777		12.796	1.77491	1.77491
	12.799	0.962993	0.962993		12.799	1.25237	1.25237		12.799	0.359858	0.359858		12.799	1.77511	1.77511
	12.802	0.963084	0.963084		12.802	1.25245	1.25245		12.802	0.359938	0.359938		12.802	1.77532	1.77532
	12.805	0.963175	0.963175		12.805	1.25253	1.25253		12.805	0.360019	0.360019		12.805	1.77552	1.77552
	12.808	0.963266	0.963266		12.808	1.2526	1.2526		12.808	0.3601	0.3601		12.808	1.77572	1.77572
	12.811	0.963357	0.963357		12.811	1.25268	1.25268		12.811	0.360181	0.360181		12.811	1.77593	1.77593
	12.814	0.963448	0.963448		12.814	1.25275	1.25275		12.814	0.360262	0.360262		12.814	1.77613	1.77613
	12.817	0.963539	0.963539		12.817	1.25283	1.25283		12.817	0.360342	0.360342		12.817	1.77633	1.77633
	12.82	0.96363	0.96363		12.82	1.2529	1.2529		12.82	0.360423	0.360423		12.82	1.77654	1.77654
	12.823	0.963721	0.963721		12.823	1.25298	1.25298		12.823	0.360504	0.360504		12.823	1.77674	1.77674
	12.826	0.963812	0.963812		12.826	1.25306	1.25306		12.826	0.360585	0.360585		12.826	1.77694	1.77694
	12.829	0.963903	0.963903		12.829	1.25313	1.25313		12.829	0.360665	0.360665		12.829	1.77715	1.77715
	12.832	0.963994	0.963994		12.832	1.25321	1.25321		12.832	0.360746	0.360746		12.832	1.77735	1.77735
	12.835	0.964085	0.964085		12.835	1.25328	1.25328		12.835	0.360827	0.360827		12.835	1.77755	1.77755
	12.838	0.964176	0.964176		12.838	1.25336	1.25336		12.838	0.360908	0.360908		12.838	1.77776	1.77776
	12.841	0.964267	0.964267		12.841	1.25344	1.25344		12.841	0.360989	0.360989		12.841	1.77796	1.77796
	12.844	0.964358	0.964358		12.844	1.25351	1.25351		12.844	0.361069	0.361069		12.844	1.77816	1.77816
	12.847	0.964449	0.964449		12.847	1.25359	1.25359		12.847	0.36115	0.36115		12.847	1.77837	1.77837
	12.85	0.96454	0.96454		12.85	1.25366	1.25366		12.85	0.361231	0.361231		12.85	1.77857	1.77857
	12.853	0.964631	0.964631		12.853	1.25374	1.25374		12.853	0.361312	0.361312		12.853	1.77877	1.77877
	12.856	0.964722	0.964722		12.856	1.25381	1.25381		12.856	0.361392	0.361392		12.856	1.77898	1.77898
	12.859	0.964813	0.964813		12.859	1.25389	1.25389		12.859	0.361473	0.361473		12.859	1.77918	1.77918
	12.862	0.964904	0.964904		12.862	1.25397	1.25397		12.862	0.361554	0.361554		12.862	1.77938	1.77938
	12.865	0.964995	0.964995		12.865	1.25404	1.25404		12.865	0.361635	0.361635		12.865	1.77959	1.77959
	12.868	0.965086	0.965086		12.868	1.25412	1.25412		12.868	0.361716	0.361716		12.868	1.77979	1.77979
	12.871	0.965177	0.965177		12.871	1.25419	1.25419		12.871	0.361796	0.361796		12.871	1.77999	1.77999
	12.874	0.965268	0.965268		12.874	1.25427	1.25427		12.874	0.361877	0.361877		12.874	1.7802	1.7802
	12.877	0.965359	0.965359		12.877	1.25435	1.25435		12.877	0.361958	0.361958		12.877	1.7804	1.7804
	12.88	0.96545	0.96545		12.88	1.25442	1.25442		12.88	0.362039	0.362039		12.88	1.7806	1.7806
	12.883	0.965541	0.965541		12.883	1.2545	1.2545		12.883	0.362119	0.362119		12.883	1.78081	1.78081
	12.886	0.965632	0.965632		12.886	1.25457	1.25457		12.886	0.3622	0.3622		12.886	1.78101	1.78101
	12.889	0.965723	0.965723		12.889	1.25465	1.25465		12.889	0.362281	0.362281		12.889	1.78121	1.78121
	12.892	0.965814	0.965814		12.892	1.25473	1.25473		12.892	0.362362	0.362362		12.892	1.78142	1.78142
	12.895	0.965905	0.965905		12.895	1.2548	1.2548		12.895	0.362442	0.362442		12.895	1.78162	1.78162
	12.898	0.965996	0.965996		12.898	1.25488	1.25488		12.898	0.362523	0.362523		12.898	1.78182	1.78182
	12.901	0.966087	0.966087		12.901	1.25495	1.25495		12.901	0.362604	0.362604		12.901	1.78203	1.78203
	12.904	0.966178	0.966178		12.904	1.25503	1.25503		12.904	0.362685	0.362685		12.904	1.78223	1.78223
	12.907	0.966269	0.966269		12.907	1.2551	1.2551		12.907	0.362765	0.362765		12.907	1.78243	1.78243
	12.91	0.96636	0.96636		12.91	1.25518	1.25518		12.91	0.362846	0.362846		12.91	1.78263	1.78263
	12.913	0.966451	0.966451		12.913	1.25526	1.25526		12.913	0.362927	0.362927		12.913	1.78284	1.78284
	12.916	0.966542	0.966542		12.916	1.25533	1.25533		12.916	0.363008	0.363008		12.916	1.78304	1.78304
	12.919	0.966633	0.966633		12.919	1.25541	1.25541		12.919	0.363088	0.363088		12.919	1.78324	1.78324
	12.922	0.966724	0.966724		12.922	1.25548	1.25548		12.922	0.363169	0.363169		12.922	1.78345	1.78345
	12.925	0.966815	0.966815		12.925	1.25556	1.25556		12.925	0.36325	0.36325		12.925	1.78365	1.78365
	12.928	0.966906	0.966906		12.928	1.25564	1.25564		12.928	0.363331	0.363331		12.928	1.78385	1.78385
	12.931	0.966997	0.966997		12.931	1.25571	1.25571		12.931	0.363411	0.363411		12.931	1.78406	1.78406
	12.934	0.967088	0.967088		12.934	1.25579	1.25579		12.934	0.363492	0.363492		12.934	1.78426	1.78426
	12.937	0.967179	0.967179		12.937	1.25586	1.25586		12.937	0.363573	0.363573		12.937	1.78446	1.78446
	12.94	0.96727	0.96727		12.94	1.25594	1.25594		12.94	0.363654	0.363654		12.94	1.78467	1.78467
	12.943	0.967361	0.967361		12.943	1.25602	1.25602		12.943	0.363734	0.363734		12.943	1.78487	1.78487
	12.946	0.967452	0.967452		12.946	1.25609	1.25609		12.946	0.363815	0.363815		12.946	1.78507	1.78507
	12.949	0.967543	0.967543		12.949	1.25617	1.25617		12.949	0.363896	0.363896		12.949	1.78528	1.78528
	12.952	0.967634	0.967634		12.952	1.25624	1.25624		12.952	0.363977	0.363977		12.952	1.78548	1.78548
	12.955	0.967725	0.967725		12.955	1.25632	1.25632		12.955	0.364057	0.364057		12.955	1.78568	1.78568
	12.958	0.967816	0.967816		12.958	1.25639	1.25639		12.958	0.364138	0.364138		12.958	1.78588	1.78588
	12.961	0.967907	0.967907		12.961	1.25647	1.25647		12.961	0.364219	0.364219		12.961	1.78609	1.78609
	12.964	0.967998	0.967998		12.964	1.25655	1.25655		12.964	0.3643	0.3643		12.964	1.78629	1.78629
	12.967	0.968089	0.968089		12.967	1.25662	1.25662		12.967	0.36438	0.36438		12.967	1.78649	1.78649
	12.97	0.96818	0.96818		12.97	1.2567	1.2567		12.97	0.364461	0.364461		12.97	1.7867	1.7867
	12.973	0.968271	0.968271		12.973	1.25677	1.25677		12.973	0.364542	0.364542		12.973	1.7869	1.7869
	12.976	0.968362	0.968362		12.976	1.25685	1.25685		12.976	0.364622	0.364622		12.976	1.7871	1.7871
	12.979	0.968453	0.968453		12.979	1.25693	1.25693		12.979	0.364703	0.364703		12.979	1.78731	1.78731
	12.982	0.968544	0.968544		12.982	1.257	1.257		12.982	0.364784	0.364784		12.982	1.78751	1.78751
	12.985	0.968635	0.968635		12.985	1.25708	1.25708		12.985	0.364865	0.364865		12.985	1.78771	1.78771
	12.988	0.968726	0.968726		12.988	1.25715	1.25715		12.988	0.364945	0.364945		12.988	1.78791	1.78791
	12.991	0.968817	0.968817		12.991	1.25723	1.25723		12.991	0.365026	0.365026		12.991	1.78812	1.78812
	12.994	0.968908	0.968908		12.994	1.2573	1.2573		12.994	0.365107	0.365107		12.994	1.78832	1.78832
	12.997	0.968999	0.968999		12.997	1.25738	1.25738		12.997	0.365187	0.365187		12.997	1.78852	1.78852
	13	0.969089	0.969089		13	1.25746	1.25746		13	0.365268	0.365268		13	1.78873	1.78873
	13.003	0.96918	0.96918		13.003	1.25753	1.25753		13.003	0.365349	0.365349		13.003	1.78893	1.78893
	13.006	0.969271	0.969271		13.006	1.25761	1.25761		13.006	0.36543	0.36543		13.006	1.78913	1.78913
	13.009	0.969362	0.969362		13.009	1.25768	1.25768		13.009	0.36551	0.36551		13.009	1.78933	1.78933
	13.012	0.969453	0.969453		13.012	1.25776	1.25776		13.012	0.365591	0.365591		13.012	1.78954	1.78954
	13.015	0.969544	0.969544		13.015	1.25784	1.25784		13.015	0.365672	0.365672		13.015	1.78974	1.78974
	13.018	0.969635	0.969635		13.018	1.25791	1.25791		13.018	0.365753	0.365753		13.018	1.78994	1.78994
	13.021	0.969726	0.969726		13.021	1.25799	1.25799		13.021	0.365833	0.365833		13.021	1.79015	1.79015
	13.024	0.969817	0.969817		13.024	1.25806	1.25806		13.024	0.365914	0.365914		13.024	1.79035	1.79035
	13.027	0.969908	0.969908		13.027	1.25814	1.25814		13.027	0.365995	0.365995		13.027	1.79055	1.79055
	13.03	0.969999	0.969999		13.03	1.25822	1.25822		13.03	0.366075	0.366075		13.03	1.79076	1.79076
	13.033	0.97009	0.97009		13.033	1.25829	1.25829		13.033	0.366156	0.366156		13.033	1.79096	1.79096
	13.036	0.970181	0.970181		13.036	1.25837	1.25837		13.036	0.366237	0.366237		13.036	1.79116	1.79116
	13.039	0.970272	0.970272		13.039	1.25844	1.25844		13.039	0.366317	0.366317		13.039	1.79136	1.79136
	13.042	0.970363	0.970363		13.042	1.25852	1.25852		13.042	0.366398	0.366398		13.042	1.79157	1.79157
	13.045	0.970454	0.970454		13.045	1.25859	1.25859		13.045	0.366479	0.366479		13.045	1.79177	1.79177
	13.048	0.970544	0.970544		13.048	1.25867	1.25867		13.048	0.36656	0.36656		13.048	1.79197	1.79197
	13.051	0.970635	0.970635		13.051	1.25875	1.25875		13.051	0.36664	0.36664		13.051	1.79218	1.79218
	13.054	0.970726	0.970726		13.054	1.25882	1.25882		13.054	0.366721	0.366721		13.054	1.79238	1.79238
	13.057	0.970817	0.970817		13.057	1.2589	1.2589		13.057	0.366802	0.366802		13.057	1.79258	1.79258
	13.06	0.970908	0.970908		13.06	1.25897	1.25897		13.06	0.366882	0.366882		13.06	1.79278	1.79278
	13.063	0.970999	0.970999		13.063	1.25905	1.25905		13.063	0.366963	0.366963		13.063	1.79299	1.79299
	13.066	0.97109	0.97109		13.066	1.25912	1.25912		13.066	0.367044	0.367044		13.066	1.79319	1.79319
	13.069	0.971181	0.971181		13.069	1.2592	1.2592		13.069	0.367124	0.367124		13.069	1.79339	1.79339
	13.072	0.971272	0.971272		13.072	1.25928	1.25928		13.072	0.367205	0.367205		13.072	1.79359	1.79359
	13.075	0.971363	0.971363		13.075	1.25935	1.25935		13.075	0.367286	0.367286		13.075	1.7938	1.7938
	13.078	0.971454	0.971454		13.078	1.25943	1.25943		13.078	0.367367	0.367367		13.078	1.794	1.794
	13.081	0.971545	0.971545		13.081	1.2595	1.2595		13.081	0.367447	0.367447		13.081	1.7942	1.7942
	13.084	0.971635	0.971635		13.084	1.25958	1.25958		13.084	0.367528	0.367528		13.084	1.79441	1.79441
	13.087	0.971726	0.971726		13.087	1.25965	1.25965		13.087	0.367609	0.367609		13.087	1.79461	1.79461
	13.09	0.971817	0.971817		13.09	1.25973	1.25973		13.09	0.367689	0.367689		13.09	1.79481	1.79481
	13.093	0.971908	0.971908		13.093	1.25981	1.25981		13.093	0.36777	0.36777		13.093	1.79501	1.79501
	13.096	0.971999	0.971999		13.096	1.25988	1.25988		13.096	0.367851	0.367851		13.096	1.79522	1.79522
	13.099	0.97209	0.97209		13.099	1.25996	1.25996		13.099	0.367931	0.367931		13.099	1.79542	1.79542
	13.102	0.972181	0.972181		13.102	1.26003	1.26003		13.102	0.368012	0.368012		13.102	1.79562	1.79562
	13.105	0.972272	0.972272		13.105	1.26011	1.26011		13.105	0.368093	0.368093		13.105	1.79582	1.79582
	13.108	0.972363	0.972363		13.108	1.26019	1.26019		13.108	0.368173	0.368173		13.108	1.79603	1.79603
	13.111	0.972454	0.972454		13.111	1.26026	1.26026		13.111	0.368254	0.368254		13.111	1.79623	1.79623
	13.114	0.972544	0.972544		13.114	1.26034	1.26034		13.114	0.368335	0.368335		13.114	1.79643	1.79643
	13.117	0.972635	0.972635		13.117	1.26041	1.26041		13.117	0.368415	0.368415		13.117	1.79663	1.79663
	13.12	0.972726	0.972726		13.12	1.26049	1.26049		13.12	0.368496	0.368496		13.12	1.79684	1.79684
	13.123	0.972817	0.972817		13.123	1.26056	1.26056		13.123	0.368577	0.368577		13.123	1.79704	1.79704
	13.126	0.972908	0.972908		13.126	1.26064	1.26064		13.126	0.368657	0.368657		13.126	1.79724	1.79724
	13.129	0.972999	0.972999		13.129	1.26072	1.26072		13.129	0.368738	0.368738		13.129	1.79744	1.79744
	13.132	0.97309	0.97309		13.132	1.26079	1.26079		13.132	0.368819	0.368819		13.132	1.79765	1.79765
	13.135	0.973181	0.973181		13.135	1.26087	1.26087		13.135	0.368899	0.368899		13.135	1.79785	1.79785
	13.138	0.973272	0.973272		13.138	1.26094	1.26094		13.138	0.36898	0.36898		13.138	1.79805	1.79805
	13.141	0.973362	0.973362		13.141	1.26102	1.26102		13.141	0.369061	0.369061		13.141	1.79825	1.79825
	13.144	0.973453	0.973453		13.144	1.2611	1.2611		13.144	0.369141	0.369141		13.144	1.79846	1.79846
	13.147	0.973544	0.973544		13.147	1.26117	1.26117		13.147	0.369222	0.369222		13.147	1.79866	1.79866
	13.15	0.973635	0.973635		13.15	1.26125	1.26125		13.15	0.369303	0.369303		13.15	1.79886	1.79886
	13.153	0.973726	0.973726		13.153	1.26132	1.26132		13.153	0.369383	0.369383		13.153	1.79906	1.79906
	13.156	0.973817	0.973817		13.156	1.2614	1.2614		13.156	0.369464	0.369464		13.156	1.79927	1.79927
	13.159	0.973908	0.973908		13.159	1.26147	1.26147		13.159	0.369545	0.369545		13.159	1.79947	1.79947
	13.162	0.973999	0.973999		13.162	1.26155	1.26155		13.162	0.369625	0.369625		13.162	1.79967	1.79967
	13.165	0.974089	0.974089		13.165	1.26163	1.26163		13.165	0.369706	0.369706		13.165	1.79987	1.79987
	13.168	0.97418	0.97418		13.168	1.2617	1.2617		13.168	0.369787	0.369787		13.168	1.80008	1.80008
	13.171	0.974271	0.974271		13.171	1.26178	1.26178		13.171	0.369867	0.369867		13.171	1.80028	1.80028
	13.174	0.974362	0.974362		13.174	1.26185	1.26185		13.174	0.369948	0.369948		13.174	1.80048	1.80048
	13.177	0.974453	0.974453		13.177	1.26193	1.26193		13.177	0.370029	0.370029		13.177	1.80069	1.80069
	13.18	0.974544	0.974544		13.18	1.26201	1.26201		13.18	0.370109	0.370109		13.18	1.80089	1.80089
	13.183	0.974635	0.974635		13.183	1.26208	1.26208		13.183	0.37019	0.37019		13.183	1.80109	1.80109
	13.186	0.974725	0.974725		13.186	1.26216	1.26216		13.186	0.370271	0.370271		13.186	1.80129	1.80129
	13.189	0.974816	0.974816		13.189	1.26223	1.26223		13.189	0.370351	0.370351		13.189	1.8015	1.8015
	13.192	0.974907	0.974907		13.192	1.26231	1.26231		13.192	0.370432	0.370432		13.192	1.8017	1.8017
	13.195	0.974998	0.974998		13.195	1.26238	1.26238		13.195	0.370513	0.370513		13.195	1.8019	1.8019
	13.198	0.975089	0.975089		13.198	1.26246	1.26246		13.198	0.370593	0.370593		13.198	1.8021	1.8021
	13.201	0.97518	0.97518		13.201	1.26253	1.26253		13.201	0.370674	0.370674		13.201	1.8023	1.8023
	13.204	0.975271	0.975271		13.204	1.26261	1.26261		13.204	0.370755	0.370755		13.204	1.80251	1.80251
	13.207	0.975361	0.975361		13.207	1.26269	1.26269		13.207	0.370835	0.370835		13.207	1.80271	1.80271
	13.21	0.975452	0.975452		13.21	1.26276	1.26276		13.21	0.370916	0.370916		13.21	1.80291	1.80291
	13.213	0.975543	0.975543		13.213	1.26284	1.26284		13.213	0.370996	0.370996		13.213	1.80311	1.80311
	13.216	0.975634	0.975634		13.216	1.26291	1.26291		13.216	0.371077	0.371077		13.216	1.80332	1.80332
	13.219	0.975725	0.975725		13.219	1.26299	1.26299		13.219	0.371158	0.371158		13.219	1.80352	1.80352
	13.222	0.975816	0.975816		13.222	1.26307	1.26307		13.222	0.371238	0.371238		13.222	1.80372	1.80372
	13.225	0.975906	0.975906		13.225	1.26314	1.26314		13.225	0.371319	0.371319		13.225	1.80392	1.80392
	13.228	0.975997	0.975997		13.228	1.26322	1.26322		13.228	0.3714	0.3714		13.228	1.80413	1.80413
	13.231	0.976088	0.976088		13.231	1.26329	1.26329		13.231	0.37148	0.37148		13.231	1.80433	1.80433
	13.234	0.976179	0.976179		13.234	1.26337	1.26337		13.234	0.371561	0.371561		13.234	1.80453	1.80453
	13.237	0.97627	0.97627		13.237	1.26344	1.26344		13.237	0.371642	0.371642		13.237	1.80473	1.80473
	13.24	0.976361	0.976361		13.24	1.26352	1.26352		13.24	0.371722	0.371722		13.24	1.80493	1.80493
	13.243	0.976451	0.976451		13.243	1.2636	1.2636		13.243	0.371803	0.371803		13.243	1.80514	1.80514
	13.246	0.976542	0.976542		13.246	1.26367	1.26367		13.246	0.371883	0.371883		13.246	1.80534	1.80534
	13.249	0.976633	0.976633		13.249	1.26375	1.26375		13.249	0.371964	0.371964		13.249	1.80554	1.80554
	13.252	0.976724	0.976724		13.252	1.26382	1.26382		13.252	0.372045	0.372045		13.252	1.80574	1.80574
	13.255	0.976815	0.976815		13.255	1.2639	1.2639		13.255	0.372125	0.372125		13.255	1.80595	1.80595
	13.258	0.976906	0.976906		13.258	1.26397	1.26397		13.258	0.372206	0.372206		13.258	1.80615	1.80615
	13.261	0.976996	0.976996		13.261	1.26405	1.26405		13.261	0.372287	0.372287		13.261	1.80635	1.80635
	13.264	0.977087	0.977087		13.264	1.26413	1.26413		13.264	0.372367	0.372367		13.264	1.80655	1.80655
	13.267	0.977178	0.977178		13.267	1.2642	1.2642		13.267	0.372448	0.372448		13.267	1.80676	1.80676
	13.27	0.977269	0.977269		13.27	1.26428	1.26428		13.27	0.372528	0.372528		13.27	1.80696	1.80696
	13.273	0.97736	0.97736		13.273	1.26435	1.26435		13.273	0.372609	0.372609		13.273	1.80716	1.80716
	13.276	0.97745	0.97745		13.276	1.26443	1.26443		13.276	0.37269	0.37269		13.276	1.80736	1.80736
	13.279	0.977541	0.977541		13.279	1.2645	1.2645		13.279	0.37277	0.37277		13.279	1.80756	1.80756
	13.282	0.977632	0.977632		13.282	1.26458	1.26458		13.282	0.372851	0.372851		13.282	1.80777	1.80777
	13.285	0.977723	0.977723		13.285	1.26466	1.26466		13.285	0.372931	0.372931		13.285	1.80797	1.80797
	13.288	0.977814	0.977814		13.288	1.26473	1.26473		13.288	0.373012	0.373012		13.288	1.80817	1.80817
	13.291	0.977905	0.977905		13.291	1.26481	1.26481		13.291	0.373093	0.373093		13.291	1.80837	1.80837
	13.294	0.977995	0.977995		13.294	1.26488	1.26488		13.294	0.373173	0.373173		13.294	1.80858	1.80858
	13.297	0.978086	0.978086		13.297	1.26496	1.26496		13.297	0.373254	0.373254		13.297	1.80878	1.80878
	13.3	0.978177	0.978177		13.3	1.26503	1.26503		13.3	0.373335	0.373335		13.3	1.80898	1.80898
	13.303	0.978268	0.978268		13.303	1.26511	1.26511		13.303	0.373415	0.373415		13.303	1.80918	1.80918
	13.306	0.978359	0.978359		13.306	1.26519	1.26519		13.306	0.373496	0.373496		13.306	1.80938	1.80938
	13.309	0.978449	0.978449		13.309	1.26526	1.26526		13.309	0.373576	0.373576		13.309	1.80958	1.80958
	13.312	0.97854	0.97854		13.312	1.26534	1.26534		13.312	0.373657	0.373657		13.312	1.80979	1.80979
	13.315	0.978631	0.978631		13.315	1.26541	1.26541		13.315	0.373738	0.373738		13.315	1.80999	1.80999
	13.318	0.978722	0.978722		13.318	1.26549	1.26549		13.318	0.373818	0.373818		13.318	1.81019	1.81019
	13.321	0.978813	0.978813		13.321	1.26557	1.26557		13.321	0.373899	0.373899		13.321	1.81039	1.81039
	13.324	0.978903	0.978903		13.324	1.26564	1.26564		13.324	0.373979	0.373979		13.324	1.8106	1.8106
	13.327	0.978994	0.978994		13.327	1.26572	1.26572		13.327	0.37406	0.37406		13.327	1.8108	1.8108
	13.33	0.979085	0.979085		13.33	1.26579	1.26579		13.33	0.374141	0.374141		13.33	1.811	1.811
	13.333	0.979176	0.979176		13.333	1.26587	1.26587		13.333	0.374221	0.374221		13.333	1.8112	1.8112
	13.336	0.979266	0.979266		13.336	1.26594	1.26594		13.336	0.374302	0.374302		13.336	1.8114	1.8114
	13.339	0.979357	0.979357		13.339	1.26602	1.26602		13.339	0.374382	0.374382		13.339	1.81161	1.81161
	13.342	0.979448	0.979448		13.342	1.26609	1.26609		13.342	0.374463	0.374463		13.342	1.81181	1.81181
	13.345	0.979539	0.979539		13.345	1.26617	1.26617		13.345	0.374544	0.374544		13.345	1.81201	1.81201
	13.348	0.97963	0.97963		13.348	1.26625	1.26625		13.348	0.374624	0.374624		13.348	1.81221	1.81221
	13.351	0.97972	0.97972		13.351	1.26632	1.26632		13.351	0.374705	0.374705		13.351	1.81241	1.81241
	13.354	0.979811	0.979811		13.354	1.2664	1.2664		13.354	0.374785	0.374785		13.354	1.81262	1.81262
	13.357	0.979902	0.979902		13.357	1.26647	1.26647		13.357	0.374866	0.374866		13.357	1.81282	1.81282
	13.36	0.979993	0.979993		13.36	1.26655	1.26655		13.36	0.374946	0.374946		13.36	1.81302	1.81302
	13.363	0.980083	0.980083		13.363	1.26662	1.26662		13.363	0.375027	0.375027		13.363	1.81322	1.81322
	13.366	0.980174	0.980174		13.366	1.2667	1.2667		13.366	0.375108	0.375108		13.366	1.81342	1.81342
	13.369	0.980265	0.980265		13.369	1.26678	1.26678		13.369	0.375188	0.375188		13.369	1.81363	1.81363
	13.372	0.980356	0.980356		13.372	1.26685	1.26685		13.372	0.375269	0.375269		13.372	1.81383	1.81383
	13.375	0.980447	0.980447		13.375	1.26693	1.26693		13.375	0.375349	0.375349		13.375	1.81403	1.81403
	13.378	0.980537	0.980537		13.378	1.267	1.267		13.378	0.37543	0.37543		13.378	1.81423	1.81423
	13.381	0.980628	0.980628		13.381	1.26708	1.26708		13.381	0.375511	0.375511		13.381	1.81443	1.81443
	13.384	0.980719	0.980719		13.384	1.26716	1.26716		13.384	0.375591	0.375591		13.384	1.81464	1.81464
	13.387	0.98081	0.98081		13.387	1.26723	1.26723		13.387	0.375672	0.375672		13.387	1.81484	1.81484
	13.39	0.9809	0.9809		13.39	1.26731	1.26731		13.39	0.375752	0.375752		13.39	1.81504	1.81504
	13.393	0.980991	0.980991		13.393	1.26738	1.26738		13.393	0.375833	0.375833		13.393	1.81524	1.81524
	13.396	0.981082	0.981082		13.396	1.26746	1.26746		13.396	0.375913	0.375913		13.396	1.81544	1.81544
	13.399	0.981173	0.981173		13.399	1.26753	1.26753		13.399	0.375994	0.375994		13.399	1.81564	1.81564
	13.402	0.981263	0.981263		13.402	1.26761	1.26761		13.402	0.376075	0.376075		13.402	1.81585	1.81585
	13.405	0.981354	0.981354		13.405	1.26768	1.26768		13.405	0.376155	0.376155		13.405	1.81605	1.81605
	13.408	0.981445	0.981445		13.408	1.26776	1.26776		13.408	0.376236	0.376236		13.408	1.81625	1.81625
	13.411	0.981536	0.981536		13.411	1.26784	1.26784		13.411	0.376316	0.376316		13.411	1.81645	1.81645
	13.414	0.981626	0.981626		13.414	1.26791	1.26791		13.414	0.376397	0.376397		13.414	1.81665	1.81665
	13.417	0.981717	0.981717		13.417	1.26799	1.26799		13.417	0.376477	0.376477		13.417	1.81686	1.81686
	13.42	0.981808	0.981808		13.42	1.26806	1.26806		13.42	0.376558	0.376558		13.42	1.81706	1.81706
	13.423	0.981899	0.981899		13.423	1.26814	1.26814		13.423	0.376639	0.376639		13.423	1.81726	1.81726
	13.426	0.981989	0.981989		13.426	1.26822	1.26822		13.426	0.376719	0.376719		13.426	1.81746	1.81746
	13.429	0.98208	0.98208		13.429	1.26829	1.26829		13.429	0.3768	0.3768		13.429	1.81766	1.81766
	13.432	0.982171	0.982171		13.432	1.26837	1.26837		13.432	0.37688	0.37688		13.432	1.81787	1.81787
	13.435	0.982262	0.982262		13.435	1.26844	1.26844		13.435	0.376961	0.376961		13.435	1.81807	1.81807
	13.438	0.982352	0.982352		13.438	1.26852	1.26852		13.438	0.377041	0.377041		13.438	1.81827	1.81827
	13.441	0.982443	0.982443		13.441	1.26859	1.26859		13.441	0.377122	0.377122		13.441	1.81847	1.81847
	13.444	0.982534	0.982534		13.444	1.26867	1.26867		13.444	0.377202	0.377202		13.444	1.81867	1.81867
	13.447	0.982624	0.982624		13.447	1.26875	1.26875		13.447	0.377283	0.377283		13.447	1.81887	1.81887
	13.45	0.982715	0.982715		13.45	1.26882	1.26882		13.45	0.377364	0.377364		13.45	1.81908	1.81908
	13.453	0.982806	0.982806		13.453	1.2689	1.2689		13.453	0.377444	0.377444		13.453	1.81928	1.81928
	13.456	0.982897	0.982897		13.456	1.26897	1.26897		13.456	0.377525	0.377525		13.456	1.81948	1.81948
	13.459	0.982987	0.982987		13.459	1.26905	1.26905		13.459	0.377605	0.377605		13.459	1.81968	1.81968
	13.462	0.983078	0.983078		13.462	1.26912	1.26912		13.462	0.377686	0.377686		13.462	1.81988	1.81988
	13.465	0.983169	0.983169		13.465	1.2692	1.2692		13.465	0.377766	0.377766		13.465	1.82008	1.82008
	13.468	0.983259	0.983259		13.468	1.26927	1.26927		13.468	0.377847	0.377847		13.468	1.82029	1.82029
	13.471	0.98335	0.98335		13.471	1.26935	1.26935		13.471	0.377927	0.377927		13.471	1.82049	1.82049
	13.474	0.983441	0.983441		13.474	1.26943	1.26943		13.474	0.378008	0.378008		13.474	1.82069	1.82069
	13.477	0.983532	0.983532		13.477	1.2695	1.2695		13.477	0.378088	0.378088		13.477	1.82089	1.82089
	13.48	0.983622	0.983622		13.48	1.26958	1.26958		13.48	0.378169	0.378169		13.48	1.82109	1.82109
	13.483	0.983713	0.983713		13.483	1.26965	1.26965		13.483	0.37825	0.37825		13.483	1.82129	1.82129
	13.486	0.983804	0.983804		13.486	1.26973	1.26973		13.486	0.37833	0.37833		13.486	1.8215	1.8215
	13.489	0.983894	0.983894		13.489	1.2698	1.2698		13.489	0.378411	0.378411		13.489	1.8217	1.8217
	13.492	0.983985	0.983985		13.492	1.26988	1.26988		13.492	0.378491	0.378491		13.492	1.8219	1.8219
	13.495	0.984076	0.984076		13.495	1.26995	1.26995		13.495	0.378572	0.378572		13.495	1.8221	1.8221
	13.498	0.984167	0.984167		13.498	1.27003	1.27003		13.498	0.378652	0.378652		13.498	1.8223	1.8223
	13.501	0.984257	0.984257		13.501	1.27011	1.27011		13.501	0.378733	0.378733		13.501	1.8225	1.8225
	13.504	0.984348	0.984348		13.504	1.27018	1.27018		13.504	0.378813	0.378813		13.504	1.82271	1.82271
	13.507	0.984439	0.984439		13.507	1.27026	1.27026		13.507	0.378894	0.378894		13.507	1.82291	1.82291
	13.51	0.984529	0.984529		13.51	1.27033	1.27033		13.51	0.378974	0.378974		13.51	1.82311	1.82311
	13.513	0.98462	0.98462		13.513	1.27041	1.27041		13.513	0.379055	0.379055		13.513	1.82331	1.82331
	13.516	0.984711	0.984711		13.516	1.27049	1.27049		13.516	0.379135	0.379135		13.516	1.82351	1.82351
	13.519	0.984802	0.984802		13.519	1.27056	1.27056		13.519	0.379216	0.379216		13.519	1.82371	1.82371
	13.522	0.984892	0.984892		13.522	1.27064	1.27064		13.522	0.379297	0.379297		13.522	1.82391	1.82391
	13.525	0.984983	0.984983		13.525	1.27071	1.27071		13.525	0.379377	0.379377		13.525	1.82412	1.82412
	13.528	0.985074	0.985074		13.528	1.27079	1.27079		13.528	0.379458	0.379458		13.528	1.82432	1.82432
	13.531	0.985164	0.985164		13.531	1.27086	1.27086		13.531	0.379538	0.379538		13.531	1.82452	1.82452
	13.534	0.985255	0.985255		13.534	1.27094	1.27094		13.534	0.379619	0.379619		13.534	1.82472	1.82472
	13.537	0.985346	0.985346		13.537	1.27101	1.27101		13.537	0.379699	0.379699		13.537	1.82492	1.82492
	13.54	0.985436	0.985436		13.54	1.27109	1.27109		13.54	0.37978	0.37978		13.54	1.82512	1.82512
	13.543	0.985527	0.985527		13.543	1.27117	1.27117		13.543	0.37986	0.37986		13.543	1.82533	1.82533
	13.546	0.985618	0.985618		13.546	1.27124	1.27124		13.546	0.379941	0.379941		13.546	1.82553	1.82553
	13.549	0.985708	0.985708		13.549	1.27132	1.27132		13.549	0.380021	0.380021		13.549	1.82573	1.82573
	13.552	0.985799	0.985799		13.552	1.27139	1.27139		13.552	0.380102	0.380102		13.552	1.82593	1.82593
	13.555	0.98589	0.98589		13.555	1.27147	1.27147		13.555	0.380182	0.380182		13.555	1.82613	1.82613
	13.558	0.98598	0.98598		13.558	1.27154	1.27154		13.558	0.380263	0.380263		13.558	1.82633	1.82633
	13.561	0.986071	0.986071		13.561	1.27162	1.27162		13.561	0.380343	0.380343		13.561	1.82653	1.82653
	13.564	0.986162	0.986162		13.564	1.2717	1.2717		13.564	0.380424	0.380424		13.564	1.82674	1.82674
	13.567	0.986252	0.986252		13.567	1.27177	1.27177		13.567	0.380504	0.380504		13.567	1.82694	1.82694
	13.57	0.986343	0.986343		13.57	1.27185	1.27185		13.57	0.380585	0.380585		13.57	1.82714	1.82714
	13.573	0.986434	0.986434		13.573	1.27192	1.27192		13.573	0.380665	0.380665		13.573	1.82734	1.82734
	13.576	0.986524	0.986524		13.576	1.272	1.272		13.576	0.380746	0.380746		13.576	1.82754	1.82754
	13.579	0.986615	0.986615		13.579	1.27207	1.27207		13.579	0.380826	0.380826		13.579	1.82774	1.82774
	13.582	0.986706	0.986706		13.582	1.27215	1.27215		13.582	0.380907	0.380907		13.582	1.82794	1.82794
	13.585	0.986796	0.986796		13.585	1.27222	1.27222		13.585	0.380987	0.380987		13.585	1.82815	1.82815
	13.588	0.986887	0.986887		13.588	1.2723	1.2723		13.588	0.381068	0.381068		13.588	1.82835	1.82835
	13.591	0.986978	0.986978		13.591	1.27238	1.27238		13.591	0.381148	0.381148		13.591	1.82855	1.82855
	13.594	0.987068	0.987068		13.594	1.27245	1.27245		13.594	0.381229	0.381229		13.594	1.82875	1.82875
	13.597	0.987159	0.987159		13.597	1.27253	1.27253		13.597	0.381309	0.381309		13.597	1.82895	1.82895
	13.6	0.98725	0.98725		13.6	1.2726	1.2726		13.6	0.38139	0.38139		13.6	1.82915	1.82915
	13.603	0.98734	0.98734		13.603	1.27268	1.27268		13.603	0.38147	0.38147		13.603	1.82935	1.82935
	13.606	0.987431	0.987431		13.606	1.27275	1.27275		13.606	0.381551	0.381551		13.606	1.82956	1.82956
	13.609	0.987522	0.987522		13.609	1.27283	1.27283		13.609	0.381631	0.381631		13.609	1.82976	1.82976
	13.612	0.987612	0.987612		13.612	1.2729	1.2729		13.612	0.381712	0.381712		13.612	1.82996	1.82996
	13.615	0.987703	0.987703		13.615	1.27298	1.27298		13.615	0.381792	0.381792		13.615	1.83016	1.83016
	13.618	0.987794	0.987794		13.618	1.27306	1.27306		13.618	0.381873	0.381873		13.618	1.83036	1.83036
	13.621	0.987884	0.987884		13.621	1.27313	1.27313		13.621	0.381953	0.381953		13.621	1.83056	1.83056
	13.624	0.987975	0.987975		13.624	1.27321	1.27321		13.624	0.382034	0.382034		13.624	1.83076	1.83076
	13.627	0.988066	0.988066		13.627	1.27328	1.27328		13.627	0.382114	0.382114		13.627	1.83096	1.83096
	13.63	0.988156	0.988156		13.63	1.27336	1.27336		13.63	0.382195	0.382195		13.63	1.83117	1.83117
	13.633	0.988247	0.988247		13.633	1.27344	1.27344		13.633	0.382275	0.382275		13.633	1.83137	1.83137
	13.636	0.988337	0.988337		13.636	1.27351	1.27351		13.636	0.382356	0.382356		13.636	1.83157	1.83157
	13.639	0.988428	0.988428		13.639	1.27359	1.27359		13.639	0.382436	0.382436		13.639	1.83177	1.83177
	13.642	0.988519	0.988519		13.642	1.27366	1.27366		13.642	0.382517	0.382517		13.642	1.83197	1.83197
	13.645	0.988609	0.988609		13.645	1.27374	1.27374		13.645	0.382597	0.382597		13.645	1.83217	1.83217
	13.648	0.9887	0.9887		13.648	1.27381	1.27381		13.648	0.382678	0.382678		13.648	1.83237	1.83237
	13.651	0.988791	0.988791		13.651	1.27389	1.27389		13.651	0.382758	0.382758		13.651	1.83257	1.83257
	13.654	0.988881	0.988881		13.654	1.27396	1.27396		13.654	0.382839	0.382839		13.654	1.83278	1.83278
	13.657	0.988972	0.988972		13.657	1.27404	1.27404		13.657	0.382919	0.382919		13.657	1.83298	1.83298
	13.66	0.989062	0.989062		13.66	1.27412	1.27412		13.66	0.383	0.383		13.66	1.83318	1.83318
	13.663	0.989153	0.989153		13.663	1.27419	1.27419		13.663	0.38308	0.38308		13.663	1.83338	1.83338
	13.666	0.989244	0.989244		13.666	1.27427	1.27427		13.666	0.383161	0.383161		13.666	1.83358	1.83358
	13.669	0.989334	0.989334		13.669	1.27434	1.27434		13.669	0.383241	0.383241		13.669	1.83378	1.83378
	13.672	0.989425	0.989425		13.672	1.27442	1.27442		13.672	0.383321	0.383321		13.672	1.83398	1.83398
	13.675	0.989516	0.989516		13.675	1.27449	1.27449		13.675	0.383402	0.383402		13.675	1.83418	1.83418
	13.678	0.989606	0.989606		13.678	1.27457	1.27457		13.678	0.383482	0.383482		13.678	1.83438	1.83438
	13.681	0.989697	0.989697		13.681	1.27464	1.27464		13.681	0.383563	0.383563		13.681	1.83459	1.83459
	13.684	0.989787	0.989787		13.684	1.27472	1.27472		13.684	0.383643	0.383643		13.684	1.83479	1.83479
	13.687	0.989878	0.989878		13.687	1.2748	1.2748		13.687	0.383724	0.383724		13.687	1.83499	1.83499
	13.69	0.989969	0.989969		13.69	1.27487	1.27487		13.69	0.383804	0.383804		13.69	1.83519	1.83519
	13.693	0.990059	0.990059		13.693	1.27495	1.27495		13.693	0.383885	0.383885		13.693	1.83539	1.83539
	13.696	0.99015	0.99015		13.696	1.27502	1.27502		13.696	0.383965	0.383965		13.696	1.83559	1.83559
	13.699	0.99024	0.99024		13.699	1.2751	1.2751		13.699	0.384046	0.384046		13.699	1.83579	1.83579
	13.702	0.990331	0.990331		13.702	1.27517	1.27517		13.702	0.384126	0.384126		13.702	1.83599	1.83599
	13.705	0.990422	0.990422		13.705	1.27525	1.27525		13.705	0.384207	0.384207		13.705	1.8362	1.8362
	13.708	0.990512	0.990512		13.708	1.27533	1.27533		13.708	0.384287	0.384287		13.708	1.8364	1.8364
	13.711	0.990603	0.990603		13.711	1.2754	1.2754		13.711	0.384368	0.384368		13.711	1.8366	1.8366
	13.714	0.990693	0.990693		13.714	1.27548	1.27548		13.714	0.384448	0.384448		13.714	1.8368	1.8368
	13.717	0.990784	0.990784		13.717	1.27555	1.27555		13.717	0.384528	0.384528		13.717	1.837	1.837
	13.72	0.990875	0.990875		13.72	1.27563	1.27563		13.72	0.384609	0.384609		13.72	1.8372	1.8372
	13.723	0.990965	0.990965		13.723	1.2757	1.2757		13.723	0.384689	0.384689		13.723	1.8374	1.8374
	13.726	0.991056	0.991056		13.726	1.27578	1.27578		13.726	0.38477	0.38477		13.726	1.8376	1.8376
	13.729	0.991146	0.991146		13.729	1.27585	1.27585		13.729	0.38485	0.38485		13.729	1.8378	1.8378
	13.732	0.991237	0.991237		13.732	1.27593	1.27593		13.732	0.384931	0.384931		13.732	1.838	1.838
	13.735	0.991328	0.991328		13.735	1.27601	1.27601		13.735	0.385011	0.385011		13.735	1.83821	1.83821
	13.738	0.991418	0.991418		13.738	1.27608	1.27608		13.738	0.385092	0.385092		13.738	1.83841	1.83841
	13.741	0.991509	0.991509		13.741	1.27616	1.27616		13.741	0.385172	0.385172		13.741	1.83861	1.83861
	13.744	0.991599	0.991599		13.744	1.27623	1.27623		13.744	0.385252	0.385252		13.744	1.83881	1.83881
	13.747	0.99169	0.99169		13.747	1.27631	1.27631		13.747	0.385333	0.385333		13.747	1.83901	1.83901
	13.75	0.991781	0.991781		13.75	1.27638	1.27638		13.75	0.385413	0.385413		13.75	1.83921	1.83921
	13.753	0.991871	0.991871		13.753	1.27646	1.27646		13.753	0.385494	0.385494		13.753	1.83941	1.83941
	13.756	0.991962	0.991962		13.756	1.27653	1.27653		13.756	0.385574	0.385574		13.756	1.83961	1.83961
	13.759	0.992052	0.992052		13.759	1.27661	1.27661		13.759	0.385655	0.385655		13.759	1.83981	1.83981
	13.762	0.992143	0.992143		13.762	1.27669	1.27669		13.762	0.385735	0.385735		13.762	1.84001	1.84001
	13.765	0.992233	0.992233		13.765	1.27676	1.27676		13.765	0.385816	0.385816		13.765	1.84021	1.84021
	13.768	0.992324	0.992324		13.768	1.27684	1.27684		13.768	0.385896	0.385896		13.768	1.84041	1.84041
	13.771	0.992415	0.992415		13.771	1.27691	1.27691		13.771	0.385976	0.385976		13.771	1.84062	1.84062
	13.774	0.992505	0.992505		13.774	1.27699	1.27699		13.774	0.386057	0.386057		13.774	1.84082	1.84082
	13.777	0.992596	0.992596		13.777	1.27706	1.27706		13.777	0.386137	0.386137		13.777	1.84102	1.84102
	13.78	0.992686	0.992686		13.78	1.27714	1.27714		13.78	0.386218	0.386218		13.78	1.84122	1.84122
	13.783	0.992777	0.992777		13.783	1.27721	1.27721		13.783	0.386298	0.386298		13.783	1.84142	1.84142
	13.786	0.992867	0.992867		13.786	1.27729	1.27729		13.786	0.386379	0.386379		13.786	1.84162	1.84162
	13.789	0.992958	0.992958		13.789	1.27737	1.27737		13.789	0.386459	0.386459		13.789	1.84182	1.84182
	13.792	0.993049	0.993049		13.792	1.27744	1.27744		13.792	0.386539	0.386539		13.792	1.84202	1.84202
	13.795	0.993139	0.993139		13.795	1.27752	1.27752		13.795	0.38662	0.38662		13.795	1.84222	1.84222
	13.798	0.99323	0.99323		13.798	1.27759	1.27759		13.798	0.3867	0.3867		13.798	1.84242	1.84242
	13.801	0.99332	0.99332		13.801	1.27767	1.27767		13.801	0.386781	0.386781		13.801	1.84262	1.84262
	13.804	0.993411	0.993411		13.804	1.27774	1.27774		13.804	0.386861	0.386861		13.804	1.84283	1.84283
	13.807	0.993501	0.993501		13.807	1.27782	1.27782		13.807	0.386942	0.386942		13.807	1.84303	1.84303
	13.81	0.993592	0.993592		13.81	1.27789	1.27789		13.81	0.387022	0.387022		13.81	1.84323	1.84323
	13.813	0.993682	0.993682		13.813	1.27797	1.27797		13.813	0.387102	0.387102		13.813	1.84343	1.84343
	13.816	0.993773	0.993773		13.816	1.27805	1.27805		13.816	0.387183	0.387183		13.816	1.84363	1.84363
	13.819	0.993864	0.993864		13.819	1.27812	1.27812		13.819	0.387263	0.387263		13.819	1.84383	1.84383
	13.822	0.993954	0.993954		13.822	1.2782	1.2782		13.822	0.387344	0.387344		13.822	1.84403	1.84403
	13.825	0.994045	0.994045		13.825	1.27827	1.27827		13.825	0.387424	0.387424		13.825	1.84423	1.84423
	13.828	0.994135	0.994135		13.828	1.27835	1.27835		13.828	0.387505	0.387505		13.828	1.84443	1.84443
	13.831	0.994226	0.994226		13.831	1.27842	1.27842		13.831	0.387585	0.387585		13.831	1.84463	1.84463
	13.834	0.994316	0.994316		13.834	1.2785	1.2785		13.834	0.387665	0.387665		13.834	1.84483	1.84483
	13.837	0.994407	0.994407		13.837	1.27857	1.27857		13.837	0.387746	0.387746		13.837	1.84503	1.84503
	13.84	0.994497	0.994497		13.84	1.27865	1.27865		13.84	0.387826	0.387826		13.84	1.84523	1.84523
	13.843	0.994588	0.994588		13.843	1.27872	1.27872		13.843	0.387907	0.387907		13.843	1.84544	1.84544
	13.846	0.994678	0.994678		13.846	1.2788	1.2788		13.846	0.387987	0.387987		13.846	1.84564	1.84564
	13.849	0.994769	0.994769		13.849	1.27888	1.27888		13.849	0.388067	0.388067		13.849	1.84584	1.84584
	13.852	0.994859	0.994859		13.852	1.27895	1.27895		13.852	0.388148	0.388148		13.852	1.84604	1.84604
	13.855	0.99495	0.99495		13.855	1.27903	1.27903		13.855	0.388228	0.388228		13.855	1.84624	1.84624
	13.858	0.99504	0.99504		13.858	1.2791	1.2791		13.858	0.388309	0.388309		13.858	1.84644	1.84644
	13.861	0.995131	0.995131		13.861	1.27918	1.27918		13.861	0.388389	0.388389		13.861	1.84664	1.84664
	13.864	0.995222	0.995222		13.864	1.27925	1.27925		13.864	0.388469	0.388469		13.864	1.84684	1.84684
	13.867	0.995312	0.995312		13.867	1.27933	1.27933		13.867	0.38855	0.38855		13.867	1.84704	1.84704
	13.87	0.995403	0.995403		13.87	1.2794	1.2794		13.87	0.38863	0.38863		13.87	1.84724	1.84724
	13.873	0.995493	0.995493		13.873	1.27948	1.27948		13.873	0.388711	0.388711		13.873	1.84744	1.84744
	13.876	0.995584	0.995584		13.876	1.27956	1.27956		13.876	0.388791	0.388791		13.876	1.84764	1.84764
	13.879	0.995674	0.995674		13.879	1.27963	1.27963		13.879	0.388871	0.388871		13.879	1.84784	1.84784
	13.882	0.995765	0.995765		13.882	1.27971	1.27971		13.882	0.388952	0.388952		13.882	1.84804	1.84804
	13.885	0.995855	0.995855		13.885	1.27978	1.27978		13.885	0.389032	0.389032		13.885	1.84824	1.84824
	13.888	0.995946	0.995946		13.888	1.27986	1.27986		13.888	0.389113	0.389113		13.888	1.84844	1.84844
	13.891	0.996036	0.996036		13.891	1.27993	1.27993		13.891	0.389193	0.389193		13.891	1.84865	1.84865
	13.894	0.996127	0.996127		13.894	1.28001	1.28001		13.894	0.389273	0.389273		13.894	1.84885	1.84885
	13.897	0.996217	0.996217		13.897	1.28008	1.28008		13.897	0.389354	0.389354		13.897	1.84905	1.84905
	13.9	0.996308	0.996308		13.9	1.28016	1.28016		13.9	0.389434	0.389434		13.9	1.84925	1.84925
	13.903	0.996398	0.996398		13.903	1.28024	1.28024		13.903	0.389515	0.389515		13.903	1.84945	1.84945
	13.906	0.996489	0.996489		13.906	1.28031	1.28031		13.906	0.389595	0.389595		13.906	1.84965	1.84965
	13.909	0.996579	0.996579		13.909	1.28039	1.28039		13.909	0.389675	0.389675		13.909	1.84985	1.84985
	13.912	0.99667	0.99667		13.912	1.28046	1.28046		13.912	0.389756	0.389756		13.912	1.85005	1.85005
	13.915	0.99676	0.99676		13.915	1.28054	1.28054		13.915	0.389836	0.389836		13.915	1.85025	1.85025
	13.918	0.996851	0.996851		13.918	1.28061	1.28061		13.918	0.389916	0.389916		13.918	1.85045	1.85045
	13.921	0.996941	0.996941		13.921	1.28069	1.28069		13.921	0.389997	0.389997		13.921	1.85065	1.85065
	13.924	0.997032	0.997032		13.924	1.28076	1.28076		13.924	0.390077	0.390077		13.924	1.85085	1.85085
	13.927	0.997122	0.997122		13.927	1.28084	1.28084		13.927	0.390158	0.390158		13.927	1.85105	1.85105
	13.93	0.997213	0.997213		13.93	1.28092	1.28092		13.93	0.390238	0.390238		13.93	1.85125	1.85125
	13.933	0.997303	0.997303		13.933	1.28099	1.28099		13.933	0.390318	0.390318		13.933	1.85145	1.85145
	13.936	0.997394	0.997394		13.936	1.28107	1.28107		13.936	0.390399	0.390399		13.936	1.85165	1.85165
	13.939	0.997484	0.997484		13.939	1.28114	1.28114		13.939	0.390479	0.390479		13.939	1.85185	1.85185
	13.942	0.997575	0.997575		13.942	1.28122	1.28122		13.942	0.390559	0.390559		13.942	1.85206	1.85206
	13.945	0.997665	0.997665		13.945	1.28129	1.28129		13.945	0.39064	0.39064		13.945	1.85225	1.85225
	13.948	0.997756	0.997756		13.948	1.28137	1.28137		13.948	0.39072	0.39072		13.948	1.85246	1.85246
	13.951	0.997846	0.997846		13.951	1.28144	1.28144		13.951	0.390801	0.390801		13.951	1.85266	1.85266
	13.954	0.997937	0.997937		13.954	1.28152	1.28152		13.954	0.390881	0.390881		13.954	1.85286	1.85286
	13.957	0.998027	0.998027		13.957	1.2816	1.2816		13.957	0.390961	0.390961		13.957	1.85306	1.85306
	13.96	0.998118	0.998118		13.96	1.28167	1.28167		13.96	0.391042	0.391042		13.96	1.85326	1.85326
	13.963	0.998208	0.998208		13.963	1.28175	1.28175		13.963	0.391122	0.391122		13.963	1.85346	1.85346
	13.966	0.998299	0.998299		13.966	1.28182	1.28182		13.966	0.391202	0.391202		13.966	1.85366	1.85366
	13.969	0.998389	0.998389		13.969	1.2819	1.2819		13.969	0.391283	0.391283		13.969	1.85386	1.85386
	13.972	0.998479	0.998479		13.972	1.28197	1.28197		13.972	0.391363	0.391363		13.972	1.85406	1.85406
	13.975	0.99857	0.99857		13.975	1.28205	1.28205		13.975	0.391444	0.391444		13.975	1.85426	1.85426
	13.978	0.99866	0.99866		13.978	1.28212	1.28212		13.978	0.391524	0.391524		13.978	1.85446	1.85446
	13.981	0.998751	0.998751		13.981	1.2822	1.2822		13.981	0.391604	0.391604		13.981	1.85466	1.85466
	13.984	0.998841	0.998841		13.984	1.28228	1.28228		13.984	0.391685	0.391685		13.984	1.85486	1.85486
	13.987	0.998932	0.998932		13.987	1.28235	1.28235		13.987	0.391765	0.391765		13.987	1.85506	1.85506
	13.99	0.999022	0.999022		13.99	1.28243	1.28243		13.99	0.391845	0.391845		13.99	1.85526	1.85526
	13.993	0.999113	0.999113		13.993	1.2825	1.2825		13.993	0.391926	0.391926		13.993	1.85546	1.85546
	13.996	0.999203	0.999203		13.996	1.28258	1.28258		13.996	0.392006	0.392006		13.996	1.85566	1.85566
	13.999	0.999294	0.999294		13.999	1.28265	1.28265		13.999	0.392086	0.392086		13.999	1.85586	1.85586
	14.002	0.999384	0.999384		14.002	1.28273	1.28273		14.002	0.392167	0.392167		14.002	1.85606	1.85606
	14.005	0.999475	0.999475		14.005	1.2828	1.2828		14.005	0.392247	0.392247		14.005	1.85626	1.85626
	14.008	0.999565	0.999565		14.008	1.28288	1.28288		14.008	0.392327	0.392327		14.008	1.85646	1.85646
	14.011	0.999655	0.999655		14.011	1.28295	1.28295		14.011	0.392408	0.392408		14.011	1.85666	1.85666
	14.014	0.999746	0.999746		14.014	1.28303	1.28303		14.014	0.392488	0.392488		14.014	1.85686	1.85686
	14.017	0.999836	0.999836		14.017	1.2831	1.2831		14.017	0.392568	0.392568		14.017	1.85706	1.85706
	14.02	0.999927	0.999927		14.02	1.28318	1.28318		14.02	0.392649	0.392649		14.02	1.85726	1.85726
	14.023	1.00002	1.00002		14.023	1.28326	1.28326		14.023	0.392729	0.392729		14.023	1.85746	1.85746
	14.026	1.00011	1.00011		14.026	1.28333	1.28333		14.026	0.392809	0.392809		14.026	1.85766	1.85766
	14.029	1.0002	1.0002		14.029	1.28341	1.28341		14.029	0.39289	0.39289		14.029	1.85787	1.85787
	14.032	1.00029	1.00029		14.032	1.28348	1.28348		14.032	0.39297	0.39297		14.032	1.85807	1.85807
	14.035	1.00038	1.00038		14.035	1.28356	1.28356		14.035	0.39305	0.39305		14.035	1.85827	1.85827
	14.038	1.00047	1.00047		14.038	1.28363	1.28363		14.038	0.393131	0.393131		14.038	1.85847	1.85847
	14.041	1.00056	1.00056		14.041	1.28371	1.28371		14.041	0.393211	0.393211		14.041	1.85867	1.85867
	14.044	1.00065	1.00065		14.044	1.28378	1.28378		14.044	0.393292	0.393292		14.044	1.85887	1.85887
	14.047	1.00074	1.00074		14.047	1.28386	1.28386		14.047	0.393372	0.393372		14.047	1.85907	1.85907
	14.05	1.00083	1.00083		14.05	1.28394	1.28394		14.05	0.393452	0.393452		14.05	1.85927	1.85927
	14.053	1.00092	1.00092		14.053	1.28401	1.28401		14.053	0.393533	0.393533		14.053	1.85947	1.85947
	14.056	1.00101	1.00101		14.056	1.28409	1.28409		14.056	0.393613	0.393613		14.056	1.85967	1.85967
	14.059	1.0011	1.0011		14.059	1.28416	1.28416		14.059	0.393693	0.393693		14.059	1.85987	1.85987
	14.062	1.00119	1.00119		14.062	1.28424	1.28424		14.062	0.393774	0.393774		14.062	1.86007	1.86007
	14.065	1.00128	1.00128		14.065	1.28431	1.28431		14.065	0.393854	0.393854		14.065	1.86027	1.86027
	14.068	1.00137	1.00137		14.068	1.28439	1.28439		14.068	0.393934	0.393934		14.068	1.86047	1.86047
	14.071	1.00146	1.00146		14.071	1.28446	1.28446		14.071	0.394014	0.394014		14.071	1.86067	1.86067
	14.074	1.00155	1.00155		14.074	1.28454	1.28454		14.074	0.394095	0.394095		14.074	1.86087	1.86087
	14.077	1.00164	1.00164		14.077	1.28462	1.28462		14.077	0.394175	0.394175		14.077	1.86107	1.86107
	14.08	1.00174	1.00174		14.08	1.28469	1.28469		14.08	0.394255	0.394255		14.08	1.86127	1.86127
	14.083	1.00183	1.00183		14.083	1.28476	1.28476		14.083	0.394336	0.394336		14.083	1.86147	1.86147
	14.086	1.00192	1.00192		14.086	1.28484	1.28484		14.086	0.394416	0.394416		14.086	1.86167	1.86167
	14.089	1.00201	1.00201		14.089	1.28492	1.28492		14.089	0.394496	0.394496		14.089	1.86187	1.86187
	14.092	1.0021	1.0021		14.092	1.28499	1.28499		14.092	0.394577	0.394577		14.092	1.86207	1.86207
	14.095	1.00219	1.00219		14.095	1.28507	1.28507		14.095	0.394657	0.394657		14.095	1.86227	1.86227
	14.098	1.00228	1.00228		14.098	1.28514	1.28514		14.098	0.394737	0.394737		14.098	1.86247	1.86247
	14.101	1.00237	1.00237		14.101	1.28522	1.28522		14.101	0.394818	0.394818		14.101	1.86267	1.86267
	14.104	1.00246	1.00246		14.104	1.28529	1.28529		14.104	0.394898	0.394898		14.104	1.86287	1.86287
	14.107	1.00255	1.00255		14.107	1.28537	1.28537		14.107	0.394978	0.394978		14.107	1.86307	1.86307
	14.11	1.00264	1.00264		14.11	1.28544	1.28544		14.11	0.395059	0.395059		14.11	1.86327	1.86327
	14.113	1.00273	1.00273		14.113	1.28552	1.28552		14.113	0.395139	0.395139		14.113	1.86347	1.86347
	14.116	1.00282	1.00282		14.116	1.2856	1.2856		14.116	0.395219	0.395219		14.116	1.86367	1.86367
	14.119	1.00291	1.00291		14.119	1.28567	1.28567		14.119	0.3953	0.3953		14.119	1.86387	1.86387
	14.122	1.003	1.003		14.122	1.28575	1.28575		14.122	0.39538	0.39538		14.122	1.86407	1.86407
	14.125	1.00309	1.00309		14.125	1.28582	1.28582		14.125	0.39546	0.39546		14.125	1.86427	1.86427
	14.128	1.00318	1.00318		14.128	1.2859	1.2859		14.128	0.39554	0.39554		14.128	1.86447	1.86447
	14.131	1.00327	1.00327		14.131	1.28597	1.28597		14.131	0.395621	0.395621		14.131	1.86467	1.86467
	14.134	1.00336	1.00336		14.134	1.28605	1.28605		14.134	0.395701	0.395701		14.134	1.86487	1.86487
	14.137	1.00345	1.00345		14.137	1.28612	1.28612		14.137	0.395781	0.395781		14.137	1.86507	1.86507
	14.14	1.00354	1.00354		14.14	1.2862	1.2862		14.14	0.395862	0.395862		14.14	1.86527	1.86527
	14.143	1.00363	1.00363		14.143	1.28627	1.28627		14.143	0.395942	0.395942		14.143	1.86547	1.86547
	14.146	1.00372	1.00372		14.146	1.28635	1.28635		14.146	0.396022	0.396022		14.146	1.86567	1.86567
	14.149	1.00381	1.00381		14.149	1.28642	1.28642		14.149	0.396103	0.396103		14.149	1.86587	1.86587
	14.152	1.00391	1.00391		14.152	1.2865	1.2865		14.152	0.396183	0.396183		14.152	1.86607	1.86607
	14.155	1.004	1.004		14.155	1.28658	1.28658		14.155	0.396263	0.396263		14.155	1.86627	1.86627
	14.158	1.00409	1.00409		14.158	1.28665	1.28665		14.158	0.396343	0.396343		14.158	1.86647	1.86647
	14.161	1.00418	1.00418		14.161	1.28673	1.28673		14.161	0.396424	0.396424		14.161	1.86667	1.86667
	14.164	1.00427	1.00427		14.164	1.2868	1.2868		14.164	0.396504	0.396504		14.164	1.86687	1.86687
	14.167	1.00436	1.00436		14.167	1.28688	1.28688		14.167	0.396584	0.396584		14.167	1.86707	1.86707
	14.17	1.00445	1.00445		14.17	1.28695	1.28695		14.17	0.396665	0.396665		14.17	1.86727	1.86727
	14.173	1.00454	1.00454		14.173	1.28703	1.28703		14.173	0.396745	0.396745		14.173	1.86747	1.86747
	14.176	1.00463	1.00463		14.176	1.2871	1.2871		14.176	0.396825	0.396825		14.176	1.86767	1.86767
	14.179	1.00472	1.00472		14.179	1.28718	1.28718		14.179	0.396905	0.396905		14.179	1.86787	1.86787
	14.182	1.00481	1.00481		14.182	1.28726	1.28726		14.182	0.396986	0.396986		14.182	1.86807	1.86807
	14.185	1.0049	1.0049		14.185	1.28733	1.28733		14.185	0.397066	0.397066		14.185	1.86827	1.86827
	14.188	1.00499	1.00499		14.188	1.28741	1.28741		14.188	0.397146	0.397146		14.188	1.86847	1.86847
	14.191	1.00508	1.00508		14.191	1.28748	1.28748		14.191	0.397227	0.397227		14.191	1.86867	1.86867
	14.194	1.00517	1.00517		14.194	1.28756	1.28756		14.194	0.397307	0.397307		14.194	1.86886	1.86886
	14.197	1.00526	1.00526		14.197	1.28763	1.28763		14.197	0.397387	0.397387		14.197	1.86906	1.86906
	14.2	1.00535	1.00535		14.2	1.28771	1.28771		14.2	0.397467	0.397467		14.2	1.86926	1.86926
	14.203	1.00544	1.00544		14.203	1.28778	1.28778		14.203	0.397548	0.397548		14.203	1.86946	1.86946
	14.206	1.00553	1.00553		14.206	1.28786	1.28786		14.206	0.397628	0.397628		14.206	1.86966	1.86966
	14.209	1.00562	1.00562		14.209	1.28793	1.28793		14.209	0.397708	0.397708		14.209	1.86986	1.86986
	14.212	1.00571	1.00571		14.212	1.28801	1.28801		14.212	0.397789	0.397789		14.212	1.87006	1.87006
	14.215	1.0058	1.0058		14.215	1.28808	1.28808		14.215	0.397869	0.397869		14.215	1.87026	1.87026
	14.218	1.00589	1.00589		14.218	1.28816	1.28816		14.218	0.397949	0.397949		14.218	1.87046	1.87046
	14.221	1.00598	1.00598		14.221	1.28824	1.28824		14.221	0.398029	0.398029		14.221	1.87066	1.87066
	14.224	1.00607	1.00607		14.224	1.28831	1.28831		14.224	0.39811	0.39811		14.224	1.87086	1.87086
	14.227	1.00616	1.00616		14.227	1.28839	1.28839		14.227	0.39819	0.39819		14.227	1.87106	1.87106
	14.23	1.00625	1.00625		14.23	1.28846	1.28846		14.23	0.39827	0.39827		14.23	1.87126	1.87126
	14.233	1.00635	1.00635		14.233	1.28854	1.28854		14.233	0.39835	0.39835		14.233	1.87146	1.87146
	14.236	1.00643	1.00643		14.236	1.28861	1.28861		14.236	0.398431	0.398431		14.236	1.87166	1.87166
	14.239	1.00653	1.00653		14.239	1.28869	1.28869		14.239	0.398511	0.398511		14.239	1.87186	1.87186
	14.242	1.00662	1.00662		14.242	1.28876	1.28876		14.242	0.398591	0.398591		14.242	1.87206	1.87206
	14.245	1.00671	1.00671		14.245	1.28884	1.28884		14.245	0.398672	0.398672		14.245	1.87226	1.87226
	14.248	1.0068	1.0068		14.248	1.28891	1.28891		14.248	0.398752	0.398752		14.248	1.87246	1.87246
	14.251	1.00689	1.00689		14.251	1.28899	1.28899		14.251	0.398832	0.398832		14.251	1.87266	1.87266
	14.254	1.00698	1.00698		14.254	1.28906	1.28906		14.254	0.398912	0.398912		14.254	1.87286	1.87286
	14.257	1.00707	1.00707		14.257	1.28914	1.28914		14.257	0.398993	0.398993		14.257	1.87306	1.87306
	14.26	1.00716	1.00716		14.26	1.28922	1.28922		14.26	0.399073	0.399073		14.26	1.87326	1.87326
	14.263	1.00725	1.00725		14.263	1.28929	1.28929		14.263	0.399153	0.399153		14.263	1.87346	1.87346
	14.266	1.00734	1.00734		14.266	1.28937	1.28937		14.266	0.399233	0.399233		14.266	1.87366	1.87366
	14.269	1.00743	1.00743		14.269	1.28944	1.28944		14.269	0.399314	0.399314		14.269	1.87386	1.87386
	14.272	1.00752	1.00752		14.272	1.28952	1.28952		14.272	0.399394	0.399394		14.272	1.87406	1.87406
	14.275	1.00761	1.00761		14.275	1.28959	1.28959		14.275	0.399474	0.399474		14.275	1.87426	1.87426
	14.278	1.0077	1.0077		14.278	1.28967	1.28967		14.278	0.399554	0.399554		14.278	1.87446	1.87446
	14.281	1.00779	1.00779		14.281	1.28974	1.28974		14.281	0.399635	0.399635		14.281	1.87466	1.87466
	14.284	1.00788	1.00788		14.284	1.28982	1.28982		14.284	0.399715	0.399715		14.284	1.87486	1.87486
	14.287	1.00797	1.00797		14.287	1.28989	1.28989		14.287	0.399795	0.399795		14.287	1.87505	1.87505
	14.29	1.00806	1.00806		14.29	1.28997	1.28997		14.29	0.399875	0.399875		14.29	1.87525	1.87525
	14.293	1.00815	1.00815		14.293	1.29005	1.29005		14.293	0.399956	0.399956		14.293	1.87545	1.87545
	14.296	1.00824	1.00824		14.296	1.29012	1.29012		14.296	0.400036	0.400036		14.296	1.87565	1.87565
	14.299	1.00833	1.00833		14.299	1.2902	1.2902		14.299	0.400116	0.400116		14.299	1.87585	1.87585
	14.302	1.00842	1.00842		14.302	1.29027	1.29027		14.302	0.400196	0.400196		14.302	1.87605	1.87605
	14.305	1.00851	1.00851		14.305	1.29035	1.29035		14.305	0.400277	0.400277		14.305	1.87625	1.87625
	14.308	1.0086	1.0086		14.308	1.29042	1.29042		14.308	0.400357	0.400357		14.308	1.87645	1.87645
	14.311	1.00869	1.00869		14.311	1.2905	1.2905		14.311	0.400437	0.400437		14.311	1.87665	1.87665
	14.314	1.00878	1.00878		14.314	1.29057	1.29057		14.314	0.400517	0.400517		14.314	1.87685	1.87685
	14.317	1.00887	1.00887		14.317	1.29065	1.29065		14.317	0.400598	0.400598		14.317	1.87705	1.87705
	14.32	1.00896	1.00896		14.32	1.29072	1.29072		14.32	0.400678	0.400678		14.32	1.87725	1.87725
	14.323	1.00906	1.00906		14.323	1.2908	1.2908		14.323	0.400758	0.400758		14.323	1.87745	1.87745
	14.326	1.00914	1.00914		14.326	1.29087	1.29087		14.326	0.400838	0.400838		14.326	1.87765	1.87765
	14.329	1.00924	1.00924		14.329	1.29095	1.29095		14.329	0.400918	0.400918		14.329	1.87785	1.87785
	14.332	1.00933	1.00933		14.332	1.29103	1.29103		14.332	0.400999	0.400999		14.332	1.87805	1.87805
	14.335	1.00942	1.00942		14.335	1.2911	1.2911		14.335	0.401079	0.401079		14.335	1.87825	1.87825
	14.338	1.00951	1.00951		14.338	1.29118	1.29118		14.338	0.401159	0.401159		14.338	1.87845	1.87845
	14.341	1.0096	1.0096		14.341	1.29125	1.29125		14.341	0.401239	0.401239		14.341	1.87865	1.87865
	14.344	1.00969	1.00969		14.344	1.29133	1.29133		14.344	0.40132	0.40132		14.344	1.87885	1.87885
	14.347	1.00978	1.00978		14.347	1.2914	1.2914		14.347	0.4014	0.4014		14.347	1.87905	1.87905
	14.35	1.00987	1.00987		14.35	1.29148	1.29148		14.35	0.40148	0.40148		14.35	1.87924	1.87924
	14.353	1.00996	1.00996		14.353	1.29155	1.29155		14.353	0.40156	0.40156		14.353	1.87944	1.87944
	14.356	1.01005	1.01005		14.356	1.29163	1.29163		14.356	0.40164	0.40164		14.356	1.87964	1.87964
	14.359	1.01014	1.01014		14.359	1.2917	1.2917		14.359	0.401721	0.401721		14.359	1.87984	1.87984
	14.362	1.01023	1.01023		14.362	1.29178	1.29178		14.362	0.401801	0.401801		14.362	1.88004	1.88004
	14.365	1.01032	1.01032		14.365	1.29185	1.29185		14.365	0.401881	0.401881		14.365	1.88024	1.88024
	14.368	1.01041	1.01041		14.368	1.29193	1.29193		14.368	0.401961	0.401961		14.368	1.88044	1.88044
	14.371	1.0105	1.0105		14.371	1.29201	1.29201		14.371	0.402042	0.402042		14.371	1.88064	1.88064
	14.374	1.01059	1.01059		14.374	1.29208	1.29208		14.374	0.402122	0.402122		14.374	1.88084	1.88084
	14.377	1.01068	1.01068		14.377	1.29215	1.29215		14.377	0.402202	0.402202		14.377	1.88104	1.88104
	14.38	1.01077	1.01077		14.38	1.29223	1.29223		14.38	0.402282	0.402282		14.38	1.88124	1.88124
	14.383	1.01086	1.01086		14.383	1.29231	1.29231		14.383	0.402362	0.402362		14.383	1.88144	1.88144
	14.386	1.01095	1.01095		14.386	1.29238	1.29238		14.386	0.402443	0.402443		14.386	1.88164	1.88164
	14.389	1.01104	1.01104		14.389	1.29246	1.29246		14.389	0.402523	0.402523		14.389	1.88184	1.88184
	14.392	1.01113	1.01113		14.392	1.29253	1.29253		14.392	0.402603	0.402603		14.392	1.88203	1.88203
	14.395	1.01122	1.01122		14.395	1.29261	1.29261		14.395	0.402683	0.402683		14.395	1.88223	1.88223
	14.398	1.01131	1.01131		14.398	1.29268	1.29268		14.398	0.402763	0.402763		14.398	1.88243	1.88243
	14.401	1.0114	1.0114		14.401	1.29276	1.29276		14.401	0.402844	0.402844		14.401	1.88263	1.88263
	14.404	1.01149	1.01149		14.404	1.29283	1.29283		14.404	0.402924	0.402924		14.404	1.88283	1.88283
	14.407	1.01158	1.01158		14.407	1.29291	1.29291		14.407	0.403004	0.403004		14.407	1.88303	1.88303
	14.41	1.01167	1.01167		14.41	1.29298	1.29298		14.41	0.403084	0.403084		14.41	1.88323	1.88323
	14.413	1.01176	1.01176		14.413	1.29306	1.29306		14.413	0.403164	0.403164		14.413	1.88343	1.88343
	14.416	1.01185	1.01185		14.416	1.29313	1.29313		14.416	0.403245	0.403245		14.416	1.88363	1.88363
	14.419	1.01194	1.01194		14.419	1.29321	1.29321		14.419	0.403325	0.403325		14.419	1.88383	1.88383
	14.422	1.01203	1.01203		14.422	1.29329	1.29329		14.422	0.403405	0.403405		14.422	1.88403	1.88403
	14.425	1.01212	1.01212		14.425	1.29336	1.29336		14.425	0.403485	0.403485		14.425	1.88423	1.88423
	14.428	1.01221	1.01221		14.428	1.29344	1.29344		14.428	0.403565	0.403565		14.428	1.88443	1.88443
	14.431	1.01231	1.01231		14.431	1.29351	1.29351		14.431	0.403646	0.403646		14.431	1.88462	1.88462
	14.434	1.01239	1.01239		14.434	1.29359	1.29359		14.434	0.403726	0.403726		14.434	1.88482	1.88482
	14.437	1.01249	1.01249		14.437	1.29366	1.29366		14.437	0.403806	0.403806		14.437	1.88502	1.88502
	14.44	1.01258	1.01258		14.44	1.29374	1.29374		14.44	0.403886	0.403886		14.44	1.88522	1.88522
	14.443	1.01267	1.01267		14.443	1.29381	1.29381		14.443	0.403966	0.403966		14.443	1.88542	1.88542
	14.446	1.01276	1.01276		14.446	1.29389	1.29389		14.446	0.404047	0.404047		14.446	1.88562	1.88562
	14.449	1.01285	1.01285		14.449	1.29396	1.29396		14.449	0.404127	0.404127		14.449	1.88582	1.88582
	14.452	1.01294	1.01294		14.452	1.29404	1.29404		14.452	0.404207	0.404207		14.452	1.88602	1.88602
	14.455	1.01303	1.01303		14.455	1.29411	1.29411		14.455	0.404287	0.404287		14.455	1.88622	1.88622
	14.458	1.01312	1.01312		14.458	1.29419	1.29419		14.458	0.404367	0.404367		14.458	1.88642	1.88642
	14.461	1.01321	1.01321		14.461	1.29426	1.29426		14.461	0.404448	0.404448		14.461	1.88662	1.88662
	14.464	1.0133	1.0133		14.464	1.29434	1.29434		14.464	0.404528	0.404528		14.464	1.88682	1.88682
	14.467	1.01339	1.01339		14.467	1.29442	1.29442		14.467	0.404608	0.404608		14.467	1.88702	1.88702
	14.47	1.01348	1.01348		14.47	1.29449	1.29449		14.47	0.404688	0.404688		14.47	1.88721	1.88721
	14.473	1.01357	1.01357		14.473	1.29457	1.29457		14.473	0.404768	0.404768		14.473	1.88741	1.88741
	14.476	1.01366	1.01366		14.476	1.29464	1.29464		14.476	0.404848	0.404848		14.476	1.88761	1.88761
	14.479	1.01375	1.01375		14.479	1.29472	1.29472		14.479	0.404929	0.404929		14.479	1.88781	1.88781
	14.482	1.01384	1.01384		14.482	1.29479	1.29479		14.482	0.405009	0.405009		14.482	1.88801	1.88801
	14.485	1.01393	1.01393		14.485	1.29487	1.29487		14.485	0.405089	0.405089		14.485	1.88821	1.88821
	14.488	1.01402	1.01402		14.488	1.29494	1.29494		14.488	0.405169	0.405169		14.488	1.88841	1.88841
	14.491	1.01411	1.01411		14.491	1.29502	1.29502		14.491	0.405249	0.405249		14.491	1.88861	1.88861
	14.494	1.0142	1.0142		14.494	1.29509	1.29509		14.494	0.40533	0.40533		14.494	1.88881	1.88881
	14.497	1.01429	1.01429		14.497	1.29517	1.29517		14.497	0.40541	0.40541		14.497	1.88901	1.88901
	14.5	1.01438	1.01438		14.5	1.29524	1.29524		14.5	0.40549	0.40549		14.5	1.8892	1.8892
	14.503	1.01447	1.01447		14.503	1.29532	1.29532		14.503	0.40557	0.40557		14.503	1.8894	1.8894
	14.506	1.01456	1.01456		14.506	1.2954	1.2954		14.506	0.40565	0.40565		14.506	1.8896	1.8896
	14.509	1.01465	1.01465		14.509	1.29547	1.29547		14.509	0.40573	0.40573		14.509	1.8898	1.8898
	14.512	1.01474	1.01474		14.512	1.29554	1.29554		14.512	0.405811	0.405811		14.512	1.89	1.89
	14.515	1.01483	1.01483		14.515	1.29562	1.29562		14.515	0.405891	0.405891		14.515	1.8902	1.8902
	14.518	1.01492	1.01492		14.518	1.2957	1.2957		14.518	0.405971	0.405971		14.518	1.8904	1.8904
	14.521	1.01501	1.01501		14.521	1.29577	1.29577		14.521	0.406051	0.406051		14.521	1.8906	1.8906
	14.524	1.0151	1.0151		14.524	1.29585	1.29585		14.524	0.406131	0.406131		14.524	1.8908	1.8908
	14.527	1.01519	1.01519		14.527	1.29592	1.29592		14.527	0.406211	0.406211		14.527	1.89099	1.89099
	14.53	1.01528	1.01528		14.53	1.296	1.296		14.53	0.406291	0.406291		14.53	1.89119	1.89119
	14.533	1.01537	1.01537		14.533	1.29607	1.29607		14.533	0.406372	0.406372		14.533	1.89139	1.89139
	14.536	1.01546	1.01546		14.536	1.29615	1.29615		14.536	0.406452	0.406452		14.536	1.89159	1.89159
	14.539	1.01555	1.01555		14.539	1.29622	1.29622		14.539	0.406532	0.406532		14.539	1.89179	1.89179
	14.542	1.01564	1.01564		14.542	1.2963	1.2963		14.542	0.406612	0.406612		14.542	1.89199	1.89199
	14.545	1.01573	1.01573		14.545	1.29637	1.29637		14.545	0.406692	0.406692		14.545	1.89219	1.89219
	14.548	1.01582	1.01582		14.548	1.29645	1.29645		14.548	0.406772	0.406772		14.548	1.89239	1.89239
	14.551	1.01591	1.01591		14.551	1.29652	1.29652		14.551	0.406853	0.406853		14.551	1.89259	1.89259
	14.554	1.016	1.016		14.554	1.2966	1.2966		14.554	0.406933	0.406933		14.554	1.89278	1.89278
	14.557	1.01609	1.01609		14.557	1.29668	1.29668		14.557	0.407013	0.407013		14.557	1.89298	1.89298
	14.56	1.01618	1.01618		14.56	1.29675	1.29675		14.56	0.407093	0.407093		14.56	1.89318	1.89318
	14.563	1.01627	1.01627		14.563	1.29683	1.29683		14.563	0.407173	0.407173		14.563	1.89338	1.89338
	14.566	1.01636	1.01636		14.566	1.2969	1.2969		14.566	0.407253	0.407253		14.566	1.89358	1.89358
	14.569	1.01645	1.01645		14.569	1.29698	1.29698		14.569	0.407333	0.407333		14.569	1.89378	1.89378
	14.572	1.01655	1.01655		14.572	1.29705	1.29705		14.572	0.407414	0.407414		14.572	1.89398	1.89398
	14.575	1.01663	1.01663		14.575	1.29713	1.29713		14.575	0.407494	0.407494		14.575	1.89418	1.89418
	14.578	1.01673	1.01673		14.578	1.2972	1.2972		14.578	0.407574	0.407574		14.578	1.89438	1.89438
	14.581	1.01682	1.01682		14.581	1.29728	1.29728		14.581	0.407654	0.407654		14.581	1.89457	1.89457
	14.584	1.0169	1.0169		14.584	1.29735	1.29735		14.584	0.407734	0.407734		14.584	1.89477	1.89477
	14.587	1.017	1.017		14.587	1.29743	1.29743		14.587	0.407814	0.407814		14.587	1.89497	1.89497
	14.59	1.01709	1.01709		14.59	1.2975	1.2975		14.59	0.407894	0.407894		14.59	1.89517	1.89517
	14.593	1.01718	1.01718		14.593	1.29758	1.29758		14.593	0.407975	0.407975		14.593	1.89537	1.89537
	14.596	1.01727	1.01727		14.596	1.29765	1.29765		14.596	0.408055	0.408055		14.596	1.89557	1.89557
	14.599	1.01736	1.01736		14.599	1.29773	1.29773		14.599	0.408135	0.408135		14.599	1.89577	1.89577
	14.602	1.01745	1.01745		14.602	1.2978	1.2978		14.602	0.408215	0.408215		14.602	1.89597	1.89597
	14.605	1.01754	1.01754		14.605	1.29788	1.29788		14.605	0.408295	0.408295		14.605	1.89617	1.89617
	14.608	1.01763	1.01763		14.608	1.29795	1.29795		14.608	0.408375	0.408375		14.608	1.89636	1.89636
	14.611	1.01772	1.01772		14.611	1.29803	1.29803		14.611	0.408455	0.408455		14.611	1.89656	1.89656
	14.614	1.01781	1.01781		14.614	1.29811	1.29811		14.614	0.408535	0.408535		14.614	1.89676	1.89676
	14.617	1.0179	1.0179		14.617	1.29818	1.29818		14.617	0.408616	0.408616		14.617	1.89696	1.89696
	14.62	1.01799	1.01799		14.62	1.29826	1.29826		14.62	0.408696	0.408696		14.62	1.89716	1.89716
	14.623	1.01808	1.01808		14.623	1.29833	1.29833		14.623	0.408776	0.408776		14.623	1.89736	1.89736
	14.626	1.01817	1.01817		14.626	1.29841	1.29841		14.626	0.408856	0.408856		14.626	1.89756	1.89756
	14.629	1.01826	1.01826		14.629	1.29848	1.29848		14.629	0.408936	0.408936		14.629	1.89776	1.89776
	14.632	1.01835	1.01835		14.632	1.29856	1.29856		14.632	0.409016	0.409016		14.632	1.89795	1.89795
	14.635	1.01844	1.01844		14.635	1.29863	1.29863		14.635	0.409096	0.409096		14.635	1.89815	1.89815
	14.638	1.01853	1.01853		14.638	1.29871	1.29871		14.638	0.409176	0.409176		14.638	1.89835	1.89835
	14.641	1.01862	1.01862		14.641	1.29878	1.29878		14.641	0.409257	0.409257		14.641	1.89855	1.89855
	14.644	1.01871	1.01871		14.644	1.29886	1.29886		14.644	0.409337	0.409337		14.644	1.89875	1.89875
	14.647	1.0188	1.0188		14.647	1.29893	1.29893		14.647	0.409417	0.409417		14.647	1.89895	1.89895
	14.65	1.01889	1.01889		14.65	1.29901	1.29901		14.65	0.409497	0.409497		14.65	1.89915	1.89915
	14.653	1.01898	1.01898		14.653	1.29908	1.29908		14.653	0.409577	0.409577		14.653	1.89934	1.89934
	14.656	1.01907	1.01907		14.656	1.29916	1.29916		14.656	0.409657	0.409657		14.656	1.89954	1.89954
	14.659	1.01916	1.01916		14.659	1.29923	1.29923		14.659	0.409737	0.409737		14.659	1.89974	1.89974
	14.662	1.01925	1.01925		14.662	1.29931	1.29931		14.662	0.409817	0.409817		14.662	1.89994	1.89994
	14.665	1.01934	1.01934		14.665	1.29939	1.29939		14.665	0.409898	0.409898		14.665	1.90014	1.90014
	14.668	1.01943	1.01943		14.668	1.29946	1.29946		14.668	0.409978	0.409978		14.668	1.90034	1.90034
	14.671	1.01952	1.01952		14.671	1.29954	1.29954		14.671	0.410058	0.410058		14.671	1.90054	1.90054
	14.674	1.01961	1.01961		14.674	1.29961	1.29961		14.674	0.410138	0.410138		14.674	1.90073	1.90073
	14.677	1.0197	1.0197		14.677	1.29969	1.29969		14.677	0.410218	0.410218		14.677	1.90093	1.90093
	14.68	1.01979	1.01979		14.68	1.29976	1.29976		14.68	0.410298	0.410298		14.68	1.90113	1.90113
	14.683	1.01988	1.01988		14.683	1.29984	1.29984		14.683	0.410378	0.410378		14.683	1.90133	1.90133
	14.686	1.01997	1.01997		14.686	1.29991	1.29991		14.686	0.410458	0.410458		14.686	1.90153	1.90153
	14.689	1.02006	1.02006		14.689	1.29999	1.29999		14.689	0.410538	0.410538		14.689	1.90173	1.90173
	14.692	1.02015	1.02015		14.692	1.30006	1.30006		14.692	0.410618	0.410618		14.692	1.90193	1.90193
	14.695	1.02024	1.02024		14.695	1.30014	1.30014		14.695	0.410699	0.410699		14.695	1.90212	1.90212
	14.698	1.02033	1.02033		14.698	1.30021	1.30021		14.698	0.410779	0.410779		14.698	1.90232	1.90232
	14.701	1.02042	1.02042		14.701	1.30029	1.30029		14.701	0.410859	0.410859		14.701	1.90252	1.90252
	14.704	1.02051	1.02051		14.704	1.30036	1.30036		14.704	0.410939	0.410939		14.704	1.90272	1.90272
	14.707	1.0206	1.0206		14.707	1.30044	1.30044		14.707	0.411019	0.411019		14.707	1.90292	1.90292
	14.71	1.02069	1.02069		14.71	1.30051	1.30051		14.71	0.411099	0.411099		14.71	1.90312	1.90312
	14.713	1.02078	1.02078		14.713	1.30059	1.30059		14.713	0.411179	0.411179		14.713	1.90332	1.90332
	14.716	1.02087	1.02087		14.716	1.30066	1.30066		14.716	0.411259	0.411259		14.716	1.90351	1.90351
	14.719	1.02096	1.02096		14.719	1.30074	1.30074		14.719	0.411339	0.411339		14.719	1.90371	1.90371
	14.722	1.02105	1.02105		14.722	1.30082	1.30082		14.722	0.411419	0.411419		14.722	1.90391	1.90391
	14.725	1.02114	1.02114		14.725	1.30089	1.30089		14.725	0.411499	0.411499		14.725	1.90411	1.90411
	14.728	1.02123	1.02123		14.728	1.30096	1.30096		14.728	0.41158	0.41158		14.728	1.90431	1.90431
	14.731	1.02132	1.02132		14.731	1.30104	1.30104		14.731	0.41166	0.41166		14.731	1.9045	1.9045
	14.734	1.02141	1.02141		14.734	1.30112	1.30112		14.734	0.41174	0.41174		14.734	1.9047	1.9047
	14.737	1.0215	1.0215		14.737	1.30119	1.30119		14.737	0.41182	0.41182		14.737	1.9049	1.9049
	14.74	1.02159	1.02159		14.74	1.30127	1.30127		14.74	0.4119	0.4119		14.74	1.9051	1.9051
	14.743	1.02168	1.02168		14.743	1.30134	1.30134		14.743	0.41198	0.41198		14.743	1.9053	1.9053
	14.746	1.02177	1.02177		14.746	1.30142	1.30142		14.746	0.41206	0.41206		14.746	1.9055	1.9055
	14.749	1.02186	1.02186		14.749	1.30149	1.30149		14.749	0.41214	0.41214		14.749	1.9057	1.9057
	14.752	1.02195	1.02195		14.752	1.30157	1.30157		14.752	0.41222	0.41222		14.752	1.90589	1.90589
	14.755	1.02204	1.02204		14.755	1.30164	1.30164		14.755	0.4123	0.4123		14.755	1.90609	1.90609
	14.758	1.02213	1.02213		14.758	1.30172	1.30172		14.758	0.41238	0.41238		14.758	1.90629	1.90629
	14.761	1.02222	1.02222		14.761	1.30179	1.30179		14.761	0.41246	0.41246		14.761	1.90649	1.90649
	14.764	1.02231	1.02231		14.764	1.30187	1.30187		14.764	0.412541	0.412541		14.764	1.90669	1.90669
	14.767	1.0224	1.0224		14.767	1.30194	1.30194		14.767	0.412621	0.412621		14.767	1.90689	1.90689
	14.77	1.02249	1.02249		14.77	1.30202	1.30202		14.77	0.412701	0.412701		14.77	1.90708	1.90708
	14.773	1.02258	1.02258		14.773	1.30209	1.30209		14.773	0.412781	0.412781		14.773	1.90728	1.90728
	14.776	1.02267	1.02267		14.776	1.30217	1.30217		14.776	0.412861	0.412861		14.776	1.90748	1.90748
	14.779	1.02276	1.02276		14.779	1.30224	1.30224		14.779	0.412941	0.412941		14.779	1.90768	1.90768
	14.782	1.02285	1.02285		14.782	1.30232	1.30232		14.782	0.413021	0.413021		14.782	1.90788	1.90788
	14.785	1.02294	1.02294		14.785	1.30239	1.30239		14.785	0.413101	0.413101		14.785	1.90808	1.90808
	14.788	1.02303	1.02303		14.788	1.30247	1.30247		14.788	0.413181	0.413181		14.788	1.90827	1.90827
	14.791	1.02312	1.02312		14.791	1.30255	1.30255		14.791	0.413261	0.413261		14.791	1.90847	1.90847
	14.794	1.02321	1.02321		14.794	1.30262	1.30262		14.794	0.413341	0.413341		14.794	1.90867	1.90867
	14.797	1.0233	1.0233		14.797	1.30269	1.30269		14.797	0.413421	0.413421		14.797	1.90887	1.90887
	14.8	1.02339	1.02339		14.8	1.30277	1.30277		14.8	0.413501	0.413501		14.8	1.90907	1.90907
	14.803	1.02348	1.02348		14.803	1.30285	1.30285		14.803	0.413581	0.413581		14.803	1.90926	1.90926
	14.806	1.02357	1.02357		14.806	1.30292	1.30292		14.806	0.413661	0.413661		14.806	1.90946	1.90946
	14.809	1.02366	1.02366		14.809	1.303	1.303		14.809	0.413741	0.413741		14.809	1.90966	1.90966
	14.812	1.02375	1.02375		14.812	1.30307	1.30307		14.812	0.413822	0.413822		14.812	1.90986	1.90986
	14.815	1.02384	1.02384		14.815	1.30315	1.30315		14.815	0.413902	0.413902		14.815	1.91006	1.91006
	14.818	1.02393	1.02393		14.818	1.30322	1.30322		14.818	0.413982	0.413982		14.818	1.91026	1.91026
	14.821	1.02402	1.02402		14.821	1.3033	1.3033		14.821	0.414062	0.414062		14.821	1.91045	1.91045
	14.824	1.02411	1.02411		14.824	1.30337	1.30337		14.824	0.414142	0.414142		14.824	1.91065	1.91065
	14.827	1.02421	1.02421		14.827	1.30345	1.30345		14.827	0.414222	0.414222		14.827	1.91085	1.91085
	14.83	1.02429	1.02429		14.83	1.30352	1.30352		14.83	0.414302	0.414302		14.83	1.91105	1.91105
	14.833	1.02439	1.02439		14.833	1.3036	1.3036		14.833	0.414382	0.414382		14.833	1.91125	1.91125
	14.836	1.02448	1.02448		14.836	1.30367	1.30367		14.836	0.414462	0.414462		14.836	1.91145	1.91145
	14.839	1.02456	1.02456		14.839	1.30375	1.30375		14.839	0.414542	0.414542		14.839	1.91164	1.91164
	14.842	1.02466	1.02466		14.842	1.30382	1.30382		14.842	0.414622	0.414622		14.842	1.91184	1.91184
	14.845	1.02475	1.02475		14.845	1.3039	1.3039		14.845	0.414702	0.414702		14.845	1.91204	1.91204
	14.848	1.02483	1.02483		14.848	1.30397	1.30397		14.848	0.414782	0.414782		14.848	1.91224	1.91224
	14.851	1.02493	1.02493		14.851	1.30405	1.30405		14.851	0.414862	0.414862		14.851	1.91244	1.91244
	14.854	1.02502	1.02502		14.854	1.30412	1.30412		14.854	0.414942	0.414942		14.854	1.91263	1.91263
	14.857	1.0251	1.0251		14.857	1.3042	1.3042		14.857	0.415022	0.415022		14.857	1.91283	1.91283
	14.86	1.0252	1.0252		14.86	1.30427	1.30427		14.86	0.415102	0.415102		14.86	1.91303	1.91303
	14.863	1.02529	1.02529		14.863	1.30435	1.30435		14.863	0.415182	0.415182		14.863	1.91323	1.91323
	14.866	1.02537	1.02537		14.866	1.30442	1.30442		14.866	0.415262	0.415262		14.866	1.91343	1.91343
	14.869	1.02547	1.02547		14.869	1.3045	1.3045		14.869	0.415342	0.415342		14.869	1.91362	1.91362
	14.872	1.02555	1.02555		14.872	1.30458	1.30458		14.872	0.415422	0.415422		14.872	1.91382	1.91382
	14.875	1.02564	1.02564		14.875	1.30465	1.30465		14.875	0.415502	0.415502		14.875	1.91402	1.91402
	14.878	1.02574	1.02574		14.878	1.30472	1.30472		14.878	0.415582	0.415582		14.878	1.91422	1.91422
	14.881	1.02582	1.02582		14.881	1.3048	1.3048		14.881	0.415663	0.415663		14.881	1.91442	1.91442
	14.884	1.02591	1.02591		14.884	1.30488	1.30488		14.884	0.415743	0.415743		14.884	1.91461	1.91461
	14.887	1.02601	1.02601		14.887	1.30495	1.30495		14.887	0.415823	0.415823		14.887	1.91481	1.91481
	14.89	1.02609	1.02609		14.89	1.30503	1.30503		14.89	0.415903	0.415903		14.89	1.91501	1.91501
	14.893	1.02618	1.02618		14.893	1.3051	1.3051		14.893	0.415983	0.415983		14.893	1.91521	1.91521
	14.896	1.02628	1.02628		14.896	1.30518	1.30518		14.896	0.416063	0.416063		14.896	1.91541	1.91541
	14.899	1.02636	1.02636		14.899	1.30525	1.30525		14.899	0.416143	0.416143		14.899	1.91561	1.91561
	14.902	1.02645	1.02645		14.902	1.30533	1.30533		14.902	0.416223	0.416223		14.902	1.9158	1.9158
	14.905	1.02655	1.02655		14.905	1.3054	1.3054		14.905	0.416303	0.416303		14.905	1.916	1.916
	14.908	1.02664	1.02664		14.908	1.30548	1.30548		14.908	0.416383	0.416383		14.908	1.9162	1.9162
	14.911	1.02673	1.02673		14.911	1.30555	1.30555		14.911	0.416463	0.416463		14.911	1.9164	1.9164
	14.914	1.02682	1.02682		14.914	1.30563	1.30563		14.914	0.416543	0.416543		14.914	1.9166	1.9166
	14.917	1.02691	1.02691		14.917	1.3057	1.3057		14.917	0.416623	0.416623		14.917	1.91679	1.91679
	14.92	1.027	1.027		14.92	1.30578	1.30578		14.92	0.416703	0.416703		14.92	1.91699	1.91699
	14.923	1.02709	1.02709		14.923	1.30585	1.30585		14.923	0.416783	0.416783		14.923	1.91719	1.91719
	14.926	1.02718	1.02718		14.926	1.30593	1.30593		14.926	0.416863	0.416863		14.926	1.91739	1.91739
	14.929	1.02727	1.02727		14.929	1.306	1.306		14.929	0.416943	0.416943		14.929	1.91758	1.91758
	14.932	1.02736	1.02736		14.932	1.30608	1.30608		14.932	0.417023	0.417023		14.932	1.91778	1.91778
	14.935	1.02745	1.02745		14.935	1.30615	1.30615		14.935	0.417103	0.417103		14.935	1.91798	1.91798
	14.938	1.02754	1.02754		14.938	1.30623	1.30623		14.938	0.417183	0.417183		14.938	1.91818	1.91818
	14.941	1.02763	1.02763		14.941	1.3063	1.3063		14.941	0.417263	0.417263		14.941	1.91838	1.91838
	14.944	1.02772	1.02772		14.944	1.30638	1.30638		14.944	0.417343	0.417343		14.944	1.91857	1.91857
	14.947	1.02781	1.02781		14.947	1.30645	1.30645		14.947	0.417423	0.417423		14.947	1.91877	1.91877
	14.95	1.0279	1.0279		14.95	1.30653	1.30653		14.95	0.417503	0.417503		14.95	1.91897	1.91897
	14.953	1.02799	1.02799		14.953	1.30661	1.30661		14.953	0.417583	0.417583		14.953	1.91917	1.91917
	14.956	1.02808	1.02808		14.956	1.30668	1.30668		14.956	0.417663	0.417663		14.956	1.91936	1.91936
	14.959	1.02817	1.02817		14.959	1.30676	1.30676		14.959	0.417743	0.417743		14.959	1.91956	1.91956
	14.962	1.02826	1.02826		14.962	1.30683	1.30683		14.962	0.417823	0.417823		14.962	1.91976	1.91976
	14.965	1.02835	1.02835		14.965	1.3069	1.3069		14.965	0.417903	0.417903		14.965	1.91996	1.91996
	14.968	1.02844	1.02844		14.968	1.30698	1.30698		14.968	0.417983	0.417983		14.968	1.92016	1.92016
	14.971	1.02853	1.02853		14.971	1.30706	1.30706		14.971	0.418063	0.418063		14.971	1.92035	1.92035
	14.974	1.02862	1.02862		14.974	1.30713	1.30713		14.974	0.418143	0.418143		14.974	1.92055	1.92055
	14.977	1.02871	1.02871		14.977	1.30721	1.30721		14.977	0.418223	0.418223		14.977	1.92075	1.92075
	14.98	1.02879	1.02879		14.98	1.30728	1.30728		14.98	0.418303	0.418303		14.98	1.92095	1.92095
	14.983	1.02889	1.02889		14.983	1.30736	1.30736		14.983	0.418383	0.418383		14.983	1.92115	1.92115
	14.986	1.02897	1.02897		14.986	1.30743	1.30743		14.986	0.418463	0.418463		14.986	1.92134	1.92134
	14.989	1.02906	1.02906		14.989	1.30751	1.30751		14.989	0.418543	0.418543		14.989	1.92154	1.92154
	14.992	1.02916	1.02916		14.992	1.30758	1.30758		14.992	0.418623	0.418623		14.992	1.92174	1.92174
	14.995	1.02924	1.02924		14.995	1.30766	1.30766		14.995	0.418703	0.418703		14.995	1.92194	1.92194
	14.998	1.02934	1.02934		14.998	1.30773	1.30773		14.998	0.418783	0.418783		14.998	1.92213	1.92213
	15.001	1.02943	1.02943		15.001	1.30781	1.30781		15.001	0.418863	0.418863		15.001	1.92233	1.92233
	15.004	1.02951	1.02951		15.004	1.30788	1.30788		15.004	0.418943	0.418943		15.004	1.92253	1.92253
	15.007	1.02961	1.02961		15.007	1.30796	1.30796		15.007	0.419023	0.419023		15.007	1.92273	1.92273
	15.01	1.0297	1.0297		15.01	1.30803	1.30803		15.01	0.419103	0.419103		15.01	1.92292	1.92292
	15.013	1.02978	1.02978		15.013	1.30811	1.30811		15.013	0.419183	0.419183		15.013	1.92312	1.92312
	15.016	1.02988	1.02988		15.016	1.30818	1.30818		15.016	0.419263	0.419263		15.016	1.92332	1.92332
	15.019	1.02997	1.02997		15.019	1.30826	1.30826		15.019	0.419343	0.419343		15.019	1.92352	1.92352
	15.022	1.03005	1.03005		15.022	1.30833	1.30833		15.022	0.419423	0.419423		15.022	1.92372	1.92372
	15.025	1.03015	1.03015		15.025	1.30841	1.30841		15.025	0.419503	0.419503		15.025	1.92391	1.92391
	15.028	1.03024	1.03024		15.028	1.30848	1.30848		15.028	0.419583	0.419583		15.028	1.92411	1.92411
	15.031	1.03032	1.03032		15.031	1.30856	1.30856		15.031	0.419663	0.419663		15.031	1.92431	1.92431
	15.034	1.03042	1.03042		15.034	1.30863	1.30863		15.034	0.419743	0.419743		15.034	1.92451	1.92451
	15.037	1.03051	1.03051		15.037	1.30871	1.30871		15.037	0.419823	0.419823		15.037	1.9247	1.9247
	15.04	1.03059	1.03059		15.04	1.30878	1.30878		15.04	0.419903	0.419903		15.04	1.9249	1.9249
	15.043	1.03069	1.03069		15.043	1.30886	1.30886		15.043	0.419983	0.419983		15.043	1.9251	1.9251
	15.046	1.03077	1.03077		15.046	1.30893	1.30893		15.046	0.420063	0.420063		15.046	1.9253	1.9253
	15.049	1.03086	1.03086		15.049	1.30901	1.30901		15.049	0.420143	0.420143		15.049	1.92549	1.92549
	15.052	1.03096	1.03096		15.052	1.30908	1.30908		15.052	0.420222	0.420222		15.052	1.92569	1.92569
	15.055	1.03104	1.03104		15.055	1.30916	1.30916		15.055	0.420302	0.420302		15.055	1.92589	1.92589
	15.058	1.03113	1.03113		15.058	1.30923	1.30923		15.058	0.420382	0.420382		15.058	1.92609	1.92609
	15.061	1.03122	1.03122		15.061	1.30931	1.30931		15.061	0.420462	0.420462		15.061	1.92629	1.92629
	15.064	1.03131	1.03131		15.064	1.30939	1.30939		15.064	0.420542	0.420542		15.064	1.92648	1.92648
	15.067	1.0314	1.0314		15.067	1.30946	1.30946		15.067	0.420622	0.420622		15.067	1.92668	1.92668
	15.07	1.03149	1.03149		15.07	1.30953	1.30953		15.07	0.420702	0.420702		15.07	1.92688	1.92688
	15.073	1.03158	1.03158		15.073	1.30961	1.30961		15.073	0.420782	0.420782		15.073	1.92708	1.92708
	15.076	1.03167	1.03167		15.076	1.30968	1.30968		15.076	0.420862	0.420862		15.076	1.92727	1.92727
	15.079	1.03176	1.03176		15.079	1.30976	1.30976		15.079	0.420942	0.420942		15.079	1.92747	1.92747
	15.082	1.03185	1.03185		15.082	1.30984	1.30984		15.082	0.421022	0.421022		15.082	1.92767	1.92767
	15.085	1.03194	1.03194		15.085	1.30991	1.30991		15.085	0.421102	0.421102		15.085	1.92786	1.92786
	15.088	1.03203	1.03203		15.088	1.30999	1.30999		15.088	0.421182	0.421182		15.088	1.92806	1.92806
	15.091	1.03212	1.03212		15.091	1.31006	1.31006		15.091	0.421262	0.421262		15.091	1.92826	1.92826
	15.094	1.03221	1.03221		15.094	1.31014	1.31014		15.094	0.421342	0.421342		15.094	1.92846	1.92846
	15.097	1.0323	1.0323		15.097	1.31021	1.31021		15.097	0.421422	0.421422		15.097	1.92866	1.92866
	15.1	1.03239	1.03239		15.1	1.31029	1.31029		15.1	0.421502	0.421502		15.1	1.92885	1.92885
	15.103	1.03248	1.03248		15.103	1.31036	1.31036		15.103	0.421582	0.421582		15.103	1.92905	1.92905
	15.106	1.03257	1.03257		15.106	1.31044	1.31044		15.106	0.421662	0.421662		15.106	1.92925	1.92925
	15.109	1.03266	1.03266		15.109	1.31051	1.31051		15.109	0.421742	0.421742		15.109	1.92945	1.92945
	15.112	1.03275	1.03275		15.112	1.31059	1.31059		15.112	0.421822	0.421822		15.112	1.92964	1.92964
	15.115	1.03284	1.03284		15.115	1.31066	1.31066		15.115	0.421902	0.421902		15.115	1.92984	1.92984
	15.118	1.03293	1.03293		15.118	1.31074	1.31074		15.118	0.421982	0.421982		15.118	1.93004	1.93004
	15.121	1.03302	1.03302		15.121	1.31081	1.31081		15.121	0.422061	0.422061		15.121	1.93023	1.93023
	15.124	1.03311	1.03311		15.124	1.31089	1.31089		15.124	0.422141	0.422141		15.124	1.93043	1.93043
	15.127	1.0332	1.0332		15.127	1.31096	1.31096		15.127	0.422221	0.422221		15.127	1.93063	1.93063
	15.13	1.03329	1.03329		15.13	1.31104	1.31104		15.13	0.422301	0.422301		15.13	1.93083	1.93083
	15.133	1.03338	1.03338		15.133	1.31111	1.31111		15.133	0.422381	0.422381		15.133	1.93102	1.93102
	15.136	1.03347	1.03347		15.136	1.31119	1.31119		15.136	0.422461	0.422461		15.136	1.93122	1.93122
	15.139	1.03356	1.03356		15.139	1.31126	1.31126		15.139	0.422541	0.422541		15.139	1.93142	1.93142
	15.142	1.03365	1.03365		15.142	1.31134	1.31134		15.142	0.422621	0.422621		15.142	1.93162	1.93162
	15.145	1.03374	1.03374		15.145	1.31141	1.31141		15.145	0.422701	0.422701		15.145	1.93181	1.93181
	15.148	1.03383	1.03383		15.148	1.31149	1.31149		15.148	0.422781	0.422781		15.148	1.93201	1.93201
	15.151	1.03392	1.03392		15.151	1.31156	1.31156		15.151	0.422861	0.422861		15.151	1.93221	1.93221
	15.154	1.03401	1.03401		15.154	1.31164	1.31164		15.154	0.422941	0.422941		15.154	1.93241	1.93241
	15.157	1.0341	1.0341		15.157	1.31171	1.31171		15.157	0.423021	0.423021		15.157	1.9326	1.9326
	15.16	1.03419	1.03419		15.16	1.31179	1.31179		15.16	0.423101	0.423101		15.16	1.9328	1.9328
	15.163	1.03428	1.03428		15.163	1.31186	1.31186		15.163	0.423181	0.423181		15.163	1.933	1.933
	15.166	1.03437	1.03437		15.166	1.31194	1.31194		15.166	0.423261	0.423261		15.166	1.9332	1.9332
	15.169	1.03446	1.03446		15.169	1.31201	1.31201		15.169	0.42334	0.42334		15.169	1.93339	1.93339
	15.172	1.03455	1.03455		15.172	1.31209	1.31209		15.172	0.42342	0.42342		15.172	1.93359	1.93359
	15.175	1.03464	1.03464		15.175	1.31216	1.31216		15.175	0.4235	0.4235		15.175	1.93379	1.93379
	15.178	1.03473	1.03473		15.178	1.31224	1.31224		15.178	0.42358	0.42358		15.178	1.93399	1.93399
	15.181	1.03482	1.03482		15.181	1.31231	1.31231		15.181	0.42366	0.42366		15.181	1.93418	1.93418
	15.184	1.03491	1.03491		15.184	1.31239	1.31239		15.184	0.42374	0.42374		15.184	1.93438	1.93438
	15.187	1.035	1.035		15.187	1.31246	1.31246		15.187	0.42382	0.42382		15.187	1.93458	1.93458
	15.19	1.03509	1.03509		15.19	1.31254	1.31254		15.19	0.4239	0.4239		15.19	1.93477	1.93477
	15.193	1.03518	1.03518		15.193	1.31261	1.31261		15.193	0.42398	0.42398		15.193	1.93497	1.93497
	15.196	1.03527	1.03527		15.196	1.31269	1.31269		15.196	0.42406	0.42406		15.196	1.93517	1.93517
	15.199	1.03536	1.03536		15.199	1.31276	1.31276		15.199	0.42414	0.42414		15.199	1.93537	1.93537
	15.202	1.03545	1.03545		15.202	1.31284	1.31284		15.202	0.42422	0.42422		15.202	1.93556	1.93556
	15.205	1.03554	1.03554		15.205	1.31291	1.31291		15.205	0.424299	0.424299		15.205	1.93576	1.93576
	15.208	1.03563	1.03563		15.208	1.31299	1.31299		15.208	0.424379	0.424379		15.208	1.93596	1.93596
	15.211	1.03572	1.03572		15.211	1.31306	1.31306		15.211	0.424459	0.424459		15.211	1.93615	1.93615
	15.214	1.03581	1.03581		15.214	1.31314	1.31314		15.214	0.424539	0.424539		15.214	1.93635	1.93635
	15.217	1.0359	1.0359		15.217	1.31321	1.31321		15.217	0.424619	0.424619		15.217	1.93655	1.93655
	15.22	1.03599	1.03599		15.22	1.31329	1.31329		15.22	0.424699	0.424699		15.22	1.93675	1.93675
	15.223	1.03608	1.03608		15.223	1.31336	1.31336		15.223	0.424779	0.424779		15.223	1.93694	1.93694
	15.226	1.03617	1.03617		15.226	1.31344	1.31344		15.226	0.424859	0.424859		15.226	1.93714	1.93714
	15.229	1.03626	1.03626		15.229	1.31351	1.31351		15.229	0.424939	0.424939		15.229	1.93734	1.93734
	15.232	1.03635	1.03635		15.232	1.31359	1.31359		15.232	0.425019	0.425019		15.232	1.93754	1.93754
	15.235	1.03644	1.03644		15.235	1.31367	1.31367		15.235	0.425099	0.425099		15.235	1.93773	1.93773
	15.238	1.03653	1.03653		15.238	1.31374	1.31374		15.238	0.425178	0.425178		15.238	1.93793	1.93793
	15.241	1.03662	1.03662		15.241	1.31381	1.31381		15.241	0.425258	0.425258		15.241	1.93813	1.93813
	15.244	1.03671	1.03671		15.244	1.31389	1.31389		15.244	0.425338	0.425338		15.244	1.93832	1.93832
	15.247	1.0368	1.0368		15.247	1.31397	1.31397		15.247	0.425418	0.425418		15.247	1.93852	1.93852
	15.25	1.03689	1.03689		15.25	1.31404	1.31404		15.25	0.425498	0.425498		15.25	1.93872	1.93872
	15.253	1.03698	1.03698		15.253	1.31411	1.31411		15.253	0.425578	0.425578		15.253	1.93891	1.93891
	15.256	1.03707	1.03707		15.256	1.31419	1.31419		15.256	0.425658	0.425658		15.256	1.93911	1.93911
	15.259	1.03716	1.03716		15.259	1.31427	1.31427		15.259	0.425738	0.425738		15.259	1.93931	1.93931
	15.262	1.03725	1.03725		15.262	1.31434	1.31434		15.262	0.425818	0.425818		15.262	1.93951	1.93951
	15.265	1.03734	1.03734		15.265	1.31441	1.31441		15.265	0.425898	0.425898		15.265	1.9397	1.9397
	15.268	1.03743	1.03743		15.268	1.31449	1.31449		15.268	0.425977	0.425977		15.268	1.9399	1.9399
	15.271	1.03752	1.03752		15.271	1.31456	1.31456		15.271	0.426057	0.426057		15.271	1.9401	1.9401
	15.274	1.03761	1.03761		15.274	1.31464	1.31464		15.274	0.426137	0.426137		15.274	1.94029	1.94029
	15.277	1.0377	1.0377		15.277	1.31472	1.31472		15.277	0.426217	0.426217		15.277	1.94049	1.94049
	15.28	1.03779	1.03779		15.28	1.31479	1.31479		15.28	0.426297	0.426297		15.28	1.94069	1.94069
	15.283	1.03788	1.03788		15.283	1.31487	1.31487		15.283	0.426377	0.426377		15.283	1.94088	1.94088
	15.286	1.03797	1.03797		15.286	1.31494	1.31494		15.286	0.426457	0.426457		15.286	1.94108	1.94108
	15.289	1.03806	1.03806		15.289	1.31502	1.31502		15.289	0.426537	0.426537		15.289	1.94128	1.94128
	15.292	1.03815	1.03815		15.292	1.31509	1.31509		15.292	0.426616	0.426616		15.292	1.94148	1.94148
	15.295	1.03824	1.03824		15.295	1.31517	1.31517		15.295	0.426696	0.426696		15.295	1.94167	1.94167
	15.298	1.03832	1.03832		15.298	1.31524	1.31524		15.298	0.426776	0.426776		15.298	1.94187	1.94187
	15.301	1.03842	1.03842		15.301	1.31532	1.31532		15.301	0.426856	0.426856		15.301	1.94207	1.94207
	15.304	1.03851	1.03851		15.304	1.31539	1.31539		15.304	0.426936	0.426936		15.304	1.94226	1.94226
	15.307	1.03859	1.03859		15.307	1.31547	1.31547		15.307	0.427016	0.427016		15.307	1.94246	1.94246
	15.31	1.03869	1.03869		15.31	1.31554	1.31554		15.31	0.427096	0.427096		15.31	1.94266	1.94266
	15.313	1.03877	1.03877		15.313	1.31562	1.31562		15.313	0.427176	0.427176		15.313	1.94285	1.94285
	15.316	1.03886	1.03886		15.316	1.31569	1.31569		15.316	0.427255	0.427255		15.316	1.94305	1.94305
	15.319	1.03895	1.03895		15.319	1.31577	1.31577		15.319	0.427335	0.427335		15.319	1.94325	1.94325
	15.322	1.03904	1.03904		15.322	1.31584	1.31584		15.322	0.427415	0.427415		15.322	1.94345	1.94345
	15.325	1.03913	1.03913		15.325	1.31592	1.31592		15.325	0.427495	0.427495		15.325	1.94364	1.94364
	15.328	1.03922	1.03922		15.328	1.31599	1.31599		15.328	0.427575	0.427575		15.328	1.94384	1.94384
	15.331	1.03931	1.03931		15.331	1.31607	1.31607		15.331	0.427655	0.427655		15.331	1.94404	1.94404
	15.334	1.0394	1.0394		15.334	1.31614	1.31614		15.334	0.427735	0.427735		15.334	1.94423	1.94423
	15.337	1.03949	1.03949		15.337	1.31622	1.31622		15.337	0.427815	0.427815		15.337	1.94443	1.94443
	15.34	1.03958	1.03958		15.34	1.31629	1.31629		15.34	0.427894	0.427894		15.34	1.94463	1.94463
	15.343	1.03967	1.03967		15.343	1.31637	1.31637		15.343	0.427974	0.427974		15.343	1.94482	1.94482
	15.346	1.03976	1.03976		15.346	1.31644	1.31644		15.346	0.428054	0.428054		15.346	1.94502	1.94502
	15.349	1.03985	1.03985		15.349	1.31652	1.31652		15.349	0.428134	0.428134		15.349	1.94522	1.94522
	15.352	1.03994	1.03994		15.352	1.31659	1.31659		15.352	0.428214	0.428214		15.352	1.94541	1.94541
	15.355	1.04003	1.04003		15.355	1.31667	1.31667		15.355	0.428294	0.428294		15.355	1.94561	1.94561
	15.358	1.04012	1.04012		15.358	1.31674	1.31674		15.358	0.428374	0.428374		15.358	1.94581	1.94581
	15.361	1.04021	1.04021		15.361	1.31682	1.31682		15.361	0.428453	0.428453		15.361	1.946	1.946
	15.364	1.0403	1.0403		15.364	1.31689	1.31689		15.364	0.428533	0.428533		15.364	1.9462	1.9462
	15.367	1.04039	1.04039		15.367	1.31697	1.31697		15.367	0.428613	0.428613		15.367	1.9464	1.9464
	15.37	1.04048	1.04048		15.37	1.31704	1.31704		15.37	0.428693	0.428693		15.37	1.9466	1.9466
	15.373	1.04057	1.04057		15.373	1.31712	1.31712		15.373	0.428773	0.428773		15.373	1.94679	1.94679
	15.376	1.04066	1.04066		15.376	1.31719	1.31719		15.376	0.428853	0.428853		15.376	1.94699	1.94699
	15.379	1.04075	1.04075		15.379	1.31727	1.31727		15.379	0.428933	0.428933		15.379	1.94718	1.94718
	15.382	1.04084	1.04084		15.382	1.31734	1.31734		15.382	0.429012	0.429012		15.382	1.94738	1.94738
	15.385	1.04093	1.04093		15.385	1.31742	1.31742		15.385	0.429092	0.429092		15.385	1.94758	1.94758
	15.388	1.04102	1.04102		15.388	1.31749	1.31749		15.388	0.429172	0.429172		15.388	1.94778	1.94778
	15.391	1.04111	1.04111		15.391	1.31757	1.31757		15.391	0.429252	0.429252		15.391	1.94797	1.94797
	15.394	1.0412	1.0412		15.394	1.31764	1.31764		15.394	0.429332	0.429332		15.394	1.94817	1.94817
	15.397	1.04129	1.04129		15.397	1.31772	1.31772		15.397	0.429412	0.429412		15.397	1.94837	1.94837
	15.4	1.04138	1.04138		15.4	1.31779	1.31779		15.4	0.429492	0.429492		15.4	1.94856	1.94856
	15.403	1.04147	1.04147		15.403	1.31787	1.31787		15.403	0.429571	0.429571		15.403	1.94876	1.94876
	15.406	1.04156	1.04156		15.406	1.31794	1.31794		15.406	0.429651	0.429651		15.406	1.94896	1.94896
	15.409	1.04165	1.04165		15.409	1.31802	1.31802		15.409	0.429731	0.429731		15.409	1.94915	1.94915
	15.412	1.04174	1.04174		15.412	1.31809	1.31809		15.412	0.429811	0.429811		15.412	1.94935	1.94935
	15.415	1.04183	1.04183		15.415	1.31817	1.31817		15.415	0.429891	0.429891		15.415	1.94955	1.94955
	15.418	1.04192	1.04192		15.418	1.31824	1.31824		15.418	0.429971	0.429971		15.418	1.94974	1.94974
	15.421	1.04201	1.04201		15.421	1.31832	1.31832		15.421	0.43005	0.43005		15.421	1.94994	1.94994
	15.424	1.0421	1.0421		15.424	1.31839	1.31839		15.424	0.43013	0.43013		15.424	1.95014	1.95014
	15.427	1.04219	1.04219		15.427	1.31847	1.31847		15.427	0.43021	0.43021		15.427	1.95033	1.95033
	15.43	1.04228	1.04228		15.43	1.31854	1.31854		15.43	0.43029	0.43029		15.43	1.95053	1.95053
	15.433	1.04237	1.04237		15.433	1.31862	1.31862		15.433	0.43037	0.43037		15.433	1.95073	1.95073
	15.436	1.04246	1.04246		15.436	1.31869	1.31869		15.436	0.43045	0.43045		15.436	1.95092	1.95092
	15.439	1.04255	1.04255		15.439	1.31877	1.31877		15.439	0.430529	0.430529		15.439	1.95112	1.95112
	15.442	1.04263	1.04263		15.442	1.31884	1.31884		15.442	0.430609	0.430609		15.442	1.95132	1.95132
	15.445	1.04272	1.04272		15.445	1.31892	1.31892		15.445	0.430689	0.430689		15.445	1.95151	1.95151
	15.448	1.04282	1.04282		15.448	1.31899	1.31899		15.448	0.430769	0.430769		15.448	1.95171	1.95171
	15.451	1.0429	1.0429		15.451	1.31907	1.31907		15.451	0.430849	0.430849		15.451	1.95191	1.95191
	15.454	1.04299	1.04299		15.454	1.31914	1.31914		15.454	0.430928	0.430928		15.454	1.9521	1.9521
	15.457	1.04308	1.04308		15.457	1.31922	1.31922		15.457	0.431008	0.431008		15.457	1.9523	1.9523
	15.46	1.04317	1.04317		15.46	1.31929	1.31929		15.46	0.431088	0.431088		15.46	1.9525	1.9525
	15.463	1.04326	1.04326		15.463	1.31937	1.31937		15.463	0.431168	0.431168		15.463	1.95269	1.95269
	15.466	1.04335	1.04335		15.466	1.31944	1.31944		15.466	0.431248	0.431248		15.466	1.95289	1.95289
	15.469	1.04344	1.04344		15.469	1.31952	1.31952		15.469	0.431328	0.431328		15.469	1.95308	1.95308
	15.472	1.04353	1.04353		15.472	1.31959	1.31959		15.472	0.431407	0.431407		15.472	1.95328	1.95328
	15.475	1.04362	1.04362		15.475	1.31967	1.31967		15.475	0.431487	0.431487		15.475	1.95348	1.95348
	15.478	1.04371	1.04371		15.478	1.31974	1.31974		15.478	0.431567	0.431567		15.478	1.95368	1.95368
	15.481	1.0438	1.0438		15.481	1.31982	1.31982		15.481	0.431647	0.431647		15.481	1.95387	1.95387
	15.484	1.04389	1.04389		15.484	1.31989	1.31989		15.484	0.431727	0.431727		15.484	1.95407	1.95407
	15.487	1.04398	1.04398		15.487	1.31997	1.31997		15.487	0.431806	0.431806		15.487	1.95426	1.95426
	15.49	1.04407	1.04407		15.49	1.32004	1.32004		15.49	0.431886	0.431886		15.49	1.95446	1.95446
	15.493	1.04416	1.04416		15.493	1.32012	1.32012		15.493	0.431966	0.431966		15.493	1.95466	1.95466
	15.496	1.04425	1.04425		15.496	1.32019	1.32019		15.496	0.432046	0.432046		15.496	1.95485	1.95485
	15.499	1.04434	1.04434		15.499	1.32027	1.32027		15.499	0.432126	0.432126		15.499	1.95505	1.95505
	15.502	1.04443	1.04443		15.502	1.32034	1.32034		15.502	0.432206	0.432206		15.502	1.95525	1.95525
	15.505	1.04452	1.04452		15.505	1.32042	1.32042		15.505	0.432285	0.432285		15.505	1.95544	1.95544
	15.508	1.04461	1.04461		15.508	1.32049	1.32049		15.508	0.432365	0.432365		15.508	1.95564	1.95564
	15.511	1.0447	1.0447		15.511	1.32057	1.32057		15.511	0.432445	0.432445		15.511	1.95584	1.95584
	15.514	1.04479	1.04479		15.514	1.32064	1.32064		15.514	0.432525	0.432525		15.514	1.95603	1.95603
	15.517	1.04488	1.04488		15.517	1.32072	1.32072		15.517	0.432605	0.432605		15.517	1.95623	1.95623
	15.52	1.04497	1.04497		15.52	1.32079	1.32079		15.52	0.432684	0.432684		15.52	1.95643	1.95643
	15.523	1.04506	1.04506		15.523	1.32087	1.32087		15.523	0.432764	0.432764		15.523	1.95662	1.95662
	15.526	1.04515	1.04515		15.526	1.32094	1.32094		15.526	0.432844	0.432844		15.526	1.95682	1.95682
	15.529	1.04524	1.04524		15.529	1.32102	1.32102		15.529	0.432924	0.432924		15.529	1.95701	1.95701
	15.532	1.04533	1.04533		15.532	1.32109	1.32109		15.532	0.433004	0.433004		15.532	1.95721	1.95721
	15.535	1.04542	1.04542		15.535	1.32117	1.32117		15.535	0.433083	0.433083		15.535	1.95741	1.95741
	15.538	1.04551	1.04551		15.538	1.32124	1.32124		15.538	0.433163	0.433163		15.538	1.9576	1.9576
	15.541	1.0456	1.0456		15.541	1.32132	1.32132		15.541	0.433243	0.433243		15.541	1.9578	1.9578
	15.544	1.04569	1.04569		15.544	1.32139	1.32139		15.544	0.433323	0.433323		15.544	1.958	1.958
	15.547	1.04578	1.04578		15.547	1.32146	1.32146		15.547	0.433402	0.433402		15.547	1.95819	1.95819
	15.55	1.04587	1.04587		15.55	1.32154	1.32154		15.55	0.433482	0.433482		15.55	1.95839	1.95839
	15.553	1.04595	1.04595		15.553	1.32161	1.32161		15.553	0.433562	0.433562		15.553	1.95859	1.95859
	15.556	1.04604	1.04604		15.556	1.32169	1.32169		15.556	0.433642	0.433642		15.556	1.95878	1.95878
	15.559	1.04614	1.04614		15.559	1.32177	1.32177		15.559	0.433722	0.433722		15.559	1.95898	1.95898
	15.562	1.04622	1.04622		15.562	1.32184	1.32184		15.562	0.433801	0.433801		15.562	1.95917	1.95917
	15.565	1.04631	1.04631		15.565	1.32191	1.32191		15.565	0.433881	0.433881		15.565	1.95937	1.95937
	15.568	1.0464	1.0464		15.568	1.32199	1.32199		15.568	0.433961	0.433961		15.568	1.95957	1.95957
	15.571	1.04649	1.04649		15.571	1.32207	1.32207		15.571	0.434041	0.434041		15.571	1.95976	1.95976
	15.574	1.04658	1.04658		15.574	1.32214	1.32214		15.574	0.434121	0.434121		15.574	1.95996	1.95996
	15.577	1.04667	1.04667		15.577	1.32221	1.32221		15.577	0.4342	0.4342		15.577	1.96016	1.96016
	15.58	1.04676	1.04676		15.58	1.32229	1.32229		15.58	0.43428	0.43428		15.58	1.96035	1.96035
	15.583	1.04685	1.04685		15.583	1.32237	1.32237		15.583	0.43436	0.43436		15.583	1.96055	1.96055
	15.586	1.04694	1.04694		15.586	1.32244	1.32244		15.586	0.43444	0.43444		15.586	1.96074	1.96074
	15.589	1.04703	1.04703		15.589	1.32252	1.32252		15.589	0.434519	0.434519		15.589	1.96094	1.96094
	15.592	1.04712	1.04712		15.592	1.32259	1.32259		15.592	0.434599	0.434599		15.592	1.96114	1.96114
	15.595	1.04721	1.04721		15.595	1.32266	1.32266		15.595	0.434679	0.434679		15.595	1.96133	1.96133
	15.598	1.0473	1.0473		15.598	1.32274	1.32274		15.598	0.434759	0.434759		15.598	1.96153	1.96153
	15.601	1.04739	1.04739		15.601	1.32281	1.32281		15.601	0.434838	0.434838		15.601	1.96173	1.96173
	15.604	1.04748	1.04748		15.604	1.32289	1.32289		15.604	0.434918	0.434918		15.604	1.96192	1.96192
	15.607	1.04757	1.04757		15.607	1.32296	1.32296		15.607	0.434998	0.434998		15.607	1.96212	1.96212
	15.61	1.04766	1.04766		15.61	1.32304	1.32304		15.61	0.435078	0.435078		15.61	1.96231	1.96231
	15.613	1.04775	1.04775		15.613	1.32311	1.32311		15.613	0.435158	0.435158		15.613	1.96251	1.96251
	15.616	1.04784	1.04784		15.616	1.32319	1.32319		15.616	0.435237	0.435237		15.616	1.96271	1.96271
	15.619	1.04793	1.04793		15.619	1.32326	1.32326		15.619	0.435317	0.435317		15.619	1.9629	1.9629
	15.622	1.04802	1.04802		15.622	1.32334	1.32334		15.622	0.435397	0.435397		15.622	1.9631	1.9631
	15.625	1.04811	1.04811		15.625	1.32341	1.32341		15.625	0.435477	0.435477		15.625	1.9633	1.9633
	15.628	1.0482	1.0482		15.628	1.32349	1.32349		15.628	0.435556	0.435556		15.628	1.96349	1.96349
	15.631	1.04829	1.04829		15.631	1.32356	1.32356		15.631	0.435636	0.435636		15.631	1.96369	1.96369
	15.634	1.04838	1.04838		15.634	1.32364	1.32364		15.634	0.435716	0.435716		15.634	1.96388	1.96388
	15.637	1.04847	1.04847		15.637	1.32371	1.32371		15.637	0.435796	0.435796		15.637	1.96408	1.96408
	15.64	1.04856	1.04856		15.64	1.32379	1.32379		15.64	0.435875	0.435875		15.64	1.96428	1.96428
	15.643	1.04865	1.04865		15.643	1.32386	1.32386		15.643	0.435955	0.435955		15.643	1.96447	1.96447
	15.646	1.04874	1.04874		15.646	1.32394	1.32394		15.646	0.436035	0.436035		15.646	1.96467	1.96467
	15.649	1.04882	1.04882		15.649	1.32401	1.32401		15.649	0.436115	0.436115		15.649	1.96486	1.96486
	15.652	1.04892	1.04892		15.652	1.32409	1.32409		15.652	0.436194	0.436194		15.652	1.96506	1.96506
	15.655	1.049	1.049		15.655	1.32416	1.32416		15.655	0.436274	0.436274		15.655	1.96526	1.96526
	15.658	1.04909	1.04909		15.658	1.32424	1.32424		15.658	0.436354	0.436354		15.658	1.96545	1.96545
	15.661	1.04918	1.04918		15.661	1.32431	1.32431		15.661	0.436434	0.436434		15.661	1.96565	1.96565
	15.664	1.04927	1.04927		15.664	1.32439	1.32439		15.664	0.436513	0.436513		15.664	1.96585	1.96585
	15.667	1.04936	1.04936		15.667	1.32446	1.32446		15.667	0.436593	0.436593		15.667	1.96604	1.96604
	15.67	1.04945	1.04945		15.67	1.32454	1.32454		15.67	0.436673	0.436673		15.67	1.96624	1.96624
	15.673	1.04954	1.04954		15.673	1.32461	1.32461		15.673	0.436753	0.436753		15.673	1.96643	1.96643
	15.676	1.04963	1.04963		15.676	1.32469	1.32469		15.676	0.436832	0.436832		15.676	1.96663	1.96663
	15.679	1.04972	1.04972		15.679	1.32476	1.32476		15.679	0.436912	0.436912		15.679	1.96683	1.96683
	15.682	1.04981	1.04981		15.682	1.32484	1.32484		15.682	0.436992	0.436992		15.682	1.96702	1.96702
	15.685	1.0499	1.0499		15.685	1.32491	1.32491		15.685	0.437072	0.437072		15.685	1.96722	1.96722
	15.688	1.04999	1.04999		15.688	1.32499	1.32499		15.688	0.437151	0.437151		15.688	1.96741	1.96741
	15.691	1.05008	1.05008		15.691	1.32506	1.32506		15.691	0.437231	0.437231		15.691	1.96761	1.96761
	15.694	1.05017	1.05017		15.694	1.32514	1.32514		15.694	0.437311	0.437311		15.694	1.96781	1.96781
	15.697	1.05026	1.05026		15.697	1.32521	1.32521		15.697	0.437391	0.437391		15.697	1.968	1.968
	15.7	1.05035	1.05035		15.7	1.32529	1.32529		15.7	0.43747	0.43747		15.7	1.9682	1.9682
	15.703	1.05044	1.05044		15.703	1.32536	1.32536		15.703	0.43755	0.43755		15.703	1.96839	1.96839
	15.706	1.05053	1.05053		15.706	1.32544	1.32544		15.706	0.43763	0.43763		15.706	1.96859	1.96859
	15.709	1.05062	1.05062		15.709	1.32551	1.32551		15.709	0.437709	0.437709		15.709	1.96879	1.96879
	15.712	1.05071	1.05071		15.712	1.32559	1.32559		15.712	0.437789	0.437789		15.712	1.96898	1.96898
	15.715	1.0508	1.0508		15.715	1.32566	1.32566		15.715	0.437869	0.437869		15.715	1.96918	1.96918
	15.718	1.05089	1.05089		15.718	1.32574	1.32574		15.718	0.437949	0.437949		15.718	1.96937	1.96937
	15.721	1.05098	1.05098		15.721	1.32581	1.32581		15.721	0.438028	0.438028		15.721	1.96957	1.96957
	15.724	1.05107	1.05107		15.724	1.32589	1.32589		15.724	0.438108	0.438108		15.724	1.96976	1.96976
	15.727	1.05116	1.05116		15.727	1.32596	1.32596		15.727	0.438188	0.438188		15.727	1.96996	1.96996
	15.73	1.05124	1.05124		15.73	1.32604	1.32604		15.73	0.438268	0.438268		15.73	1.97016	1.97016
	15.733	1.05133	1.05133		15.733	1.32611	1.32611		15.733	0.438347	0.438347		15.733	1.97035	1.97035
	15.736	1.05143	1.05143		15.736	1.32618	1.32618		15.736	0.438427	0.438427		15.736	1.97055	1.97055
	15.739	1.05151	1.05151		15.739	1.32626	1.32626		15.739	0.438507	0.438507		15.739	1.97074	1.97074
	15.742	1.0516	1.0516		15.742	1.32634	1.32634		15.742	0.438586	0.438586		15.742	1.97094	1.97094
	15.745	1.05169	1.05169		15.745	1.32641	1.32641		15.745	0.438666	0.438666		15.745	1.97114	1.97114
	15.748	1.05178	1.05178		15.748	1.32648	1.32648		15.748	0.438746	0.438746		15.748	1.97133	1.97133
	15.751	1.05187	1.05187		15.751	1.32656	1.32656		15.751	0.438826	0.438826		15.751	1.97153	1.97153
	15.754	1.05196	1.05196		15.754	1.32664	1.32664		15.754	0.438905	0.438905		15.754	1.97172	1.97172
	15.757	1.05205	1.05205		15.757	1.32671	1.32671		15.757	0.438985	0.438985		15.757	1.97192	1.97192
	15.76	1.05214	1.05214		15.76	1.32678	1.32678		15.76	0.439065	0.439065		15.76	1.97211	1.97211
	15.763	1.05223	1.05223		15.763	1.32686	1.32686		15.763	0.439144	0.439144		15.763	1.97231	1.97231
	15.766	1.05232	1.05232		15.766	1.32693	1.32693		15.766	0.439224	0.439224		15.766	1.97251	1.97251
	15.769	1.05241	1.05241		15.769	1.32701	1.32701		15.769	0.439304	0.439304		15.769	1.9727	1.9727
	15.772	1.0525	1.0525		15.772	1.32708	1.32708		15.772	0.439384	0.439384		15.772	1.9729	1.9729
	15.775	1.05259	1.05259		15.775	1.32716	1.32716		15.775	0.439463	0.439463		15.775	1.97309	1.97309
	15.778	1.05268	1.05268		15.778	1.32723	1.32723		15.778	0.439543	0.439543		15.778	1.97329	1.97329
	15.781	1.05277	1.05277		15.781	1.32731	1.32731		15.781	0.439623	0.439623		15.781	1.97348	1.97348
	15.784	1.05286	1.05286		15.784	1.32738	1.32738		15.784	0.439702	0.439702		15.784	1.97368	1.97368
	15.787	1.05295	1.05295		15.787	1.32746	1.32746		15.787	0.439782	0.439782		15.787	1.97388	1.97388
	15.79	1.05304	1.05304		15.79	1.32753	1.32753		15.79	0.439862	0.439862		15.79	1.97407	1.97407
	15.793	1.05313	1.05313		15.793	1.32761	1.32761		15.793	0.439942	0.439942		15.793	1.97427	1.97427
	15.796	1.05322	1.05322		15.796	1.32768	1.32768		15.796	0.440021	0.440021		15.796	1.97446	1.97446
	15.799	1.05331	1.05331		15.799	1.32776	1.32776		15.799	0.440101	0.440101		15.799	1.97466	1.97466
	15.802	1.0534	1.0534		15.802	1.32783	1.32783		15.802	0.440181	0.440181		15.802	1.97486	1.97486
	15.805	1.05349	1.05349		15.805	1.32791	1.32791		15.805	0.44026	0.44026		15.805	1.97505	1.97505
	15.808	1.05357	1.05357		15.808	1.32798	1.32798		15.808	0.44034	0.44034		15.808	1.97525	1.97525
	15.811	1.05367	1.05367		15.811	1.32806	1.32806		15.811	0.44042	0.44042		15.811	1.97544	1.97544
	15.814	1.05375	1.05375		15.814	1.32813	1.32813		15.814	0.440499	0.440499		15.814	1.97564	1.97564
	15.817	1.05384	1.05384		15.817	1.32821	1.32821		15.817	0.440579	0.440579		15.817	1.97583	1.97583
	15.82	1.05393	1.05393		15.82	1.32828	1.32828		15.82	0.440659	0.440659		15.82	1.97603	1.97603
	15.823	1.05402	1.05402		15.823	1.32836	1.32836		15.823	0.440738	0.440738		15.823	1.97622	1.97622
	15.826	1.05411	1.05411		15.826	1.32843	1.32843		15.826	0.440818	0.440818		15.826	1.97642	1.97642
	15.829	1.0542	1.0542		15.829	1.32851	1.32851		15.829	0.440898	0.440898		15.829	1.97662	1.97662
	15.832	1.05429	1.05429		15.832	1.32858	1.32858		15.832	0.440978	0.440978		15.832	1.97681	1.97681
	15.835	1.05438	1.05438		15.835	1.32866	1.32866		15.835	0.441057	0.441057		15.835	1.97701	1.97701
	15.838	1.05447	1.05447		15.838	1.32873	1.32873		15.838	0.441137	0.441137		15.838	1.9772	1.9772
	15.841	1.05456	1.05456		15.841	1.32881	1.32881		15.841	0.441217	0.441217		15.841	1.9774	1.9774
	15.844	1.05465	1.05465		15.844	1.32888	1.32888		15.844	0.441296	0.441296		15.844	1.97759	1.97759
	15.847	1.05474	1.05474		15.847	1.32896	1.32896		15.847	0.441376	0.441376		15.847	1.97779	1.97779
	15.85	1.05483	1.05483		15.85	1.32903	1.32903		15.85	0.441456	0.441456		15.85	1.97799	1.97799
	15.853	1.05492	1.05492		15.853	1.3291	1.3291		15.853	0.441535	0.441535		15.853	1.97818	1.97818
	15.856	1.05501	1.05501		15.856	1.32918	1.32918		15.856	0.441615	0.441615		15.856	1.97838	1.97838
	15.859	1.0551	1.0551		15.859	1.32926	1.32926		15.859	0.441695	0.441695		15.859	1.97857	1.97857
	15.862	1.05519	1.05519		15.862	1.32933	1.32933		15.862	0.441774	0.441774		15.862	1.97877	1.97877
	15.865	1.05528	1.05528		15.865	1.3294	1.3294		15.865	0.441854	0.441854		15.865	1.97896	1.97896
	15.868	1.05537	1.05537		15.868	1.32948	1.32948		15.868	0.441934	0.441934		15.868	1.97916	1.97916
	15.871	1.05546	1.05546		15.871	1.32955	1.32955		15.871	0.442013	0.442013		15.871	1.97935	1.97935
	15.874	1.05555	1.05555		15.874	1.32963	1.32963		15.874	0.442093	0.442093		15.874	1.97955	1.97955
	15.877	1.05564	1.05564		15.877	1.3297	1.3297		15.877	0.442173	0.442173		15.877	1.97975	1.97975
	15.88	1.05573	1.05573		15.88	1.32978	1.32978		15.88	0.442252	0.442252		15.88	1.97994	1.97994
	15.883	1.05581	1.05581		15.883	1.32985	1.32985		15.883	0.442332	0.442332		15.883	1.98014	1.98014
	15.886	1.0559	1.0559		15.886	1.32993	1.32993		15.886	0.442412	0.442412		15.886	1.98033	1.98033
	15.889	1.05599	1.05599		15.889	1.33	1.33		15.889	0.442491	0.442491		15.889	1.98053	1.98053
	15.892	1.05608	1.05608		15.892	1.33008	1.33008		15.892	0.442571	0.442571		15.892	1.98072	1.98072
	15.895	1.05617	1.05617		15.895	1.33015	1.33015		15.895	0.442651	0.442651		15.895	1.98092	1.98092
	15.898	1.05626	1.05626		15.898	1.33023	1.33023		15.898	0.44273	0.44273		15.898	1.98111	1.98111
	15.901	1.05635	1.05635		15.901	1.3303	1.3303		15.901	0.44281	0.44281		15.901	1.98131	1.98131
	15.904	1.05644	1.05644		15.904	1.33038	1.33038		15.904	0.44289	0.44289		15.904	1.98151	1.98151
	15.907	1.05653	1.05653		15.907	1.33045	1.33045		15.907	0.442969	0.442969		15.907	1.9817	1.9817
	15.91	1.05662	1.05662		15.91	1.33053	1.33053		15.91	0.443049	0.443049		15.91	1.9819	1.9819
	15.913	1.05671	1.05671		15.913	1.3306	1.3306		15.913	0.443129	0.443129		15.913	1.98209	1.98209
	15.916	1.0568	1.0568		15.916	1.33068	1.33068		15.916	0.443208	0.443208		15.916	1.98229	1.98229
	15.919	1.05689	1.05689		15.919	1.33075	1.33075		15.919	0.443288	0.443288		15.919	1.98248	1.98248
	15.922	1.05698	1.05698		15.922	1.33083	1.33083		15.922	0.443368	0.443368		15.922	1.98268	1.98268
	15.925	1.05707	1.05707		15.925	1.3309	1.3309		15.925	0.443447	0.443447		15.925	1.98287	1.98287
	15.928	1.05716	1.05716		15.928	1.33098	1.33098		15.928	0.443527	0.443527		15.928	1.98307	1.98307
	15.931	1.05725	1.05725		15.931	1.33105	1.33105		15.931	0.443607	0.443607		15.931	1.98326	1.98326
	15.934	1.05734	1.05734		15.934	1.33112	1.33112		15.934	0.443686	0.443686		15.934	1.98346	1.98346
	15.937	1.05743	1.05743		15.937	1.3312	1.3312		15.937	0.443766	0.443766		15.937	1.98365	1.98365
	15.94	1.05751	1.05751		15.94	1.33127	1.33127		15.94	0.443846	0.443846		15.94	1.98385	1.98385
	15.943	1.0576	1.0576		15.943	1.33135	1.33135		15.943	0.443925	0.443925		15.943	1.98405	1.98405
	15.946	1.05769	1.05769		15.946	1.33143	1.33143		15.946	0.444005	0.444005		15.946	1.98424	1.98424
	15.949	1.05778	1.05778		15.949	1.3315	1.3315		15.949	0.444084	0.444084		15.949	1.98444	1.98444
	15.952	1.05787	1.05787		15.952	1.33157	1.33157		15.952	0.444164	0.444164		15.952	1.98463	1.98463
	15.955	1.05796	1.05796		15.955	1.33165	1.33165		15.955	0.444244	0.444244		15.955	1.98483	1.98483
	15.958	1.05805	1.05805		15.958	1.33172	1.33172		15.958	0.444323	0.444323		15.958	1.98502	1.98502
	15.961	1.05814	1.05814		15.961	1.3318	1.3318		15.961	0.444403	0.444403		15.961	1.98522	1.98522
	15.964	1.05823	1.05823		15.964	1.33187	1.33187		15.964	0.444483	0.444483		15.964	1.98541	1.98541
	15.967	1.05832	1.05832		15.967	1.33195	1.33195		15.967	0.444562	0.444562		15.967	1.98561	1.98561
	15.97	1.05841	1.05841		15.97	1.33202	1.33202		15.97	0.444642	0.444642		15.97	1.9858	1.9858
	15.973	1.0585	1.0585		15.973	1.3321	1.3321		15.973	0.444722	0.444722		15.973	1.986	1.986
	15.976	1.05859	1.05859		15.976	1.33217	1.33217		15.976	0.444801	0.444801		15.976	1.98619	1.98619
	15.979	1.05868	1.05868		15.979	1.33225	1.33225		15.979	0.444881	0.444881		15.979	1.98639	1.98639
	15.982	1.05877	1.05877		15.982	1.33232	1.33232		15.982	0.44496	0.44496		15.982	1.98658	1.98658
	15.985	1.05886	1.05886		15.985	1.3324	1.3324		15.985	0.44504	0.44504		15.985	1.98678	1.98678
	15.988	1.05895	1.05895		15.988	1.33247	1.33247		15.988	0.44512	0.44512		15.988	1.98697	1.98697
	15.991	1.05904	1.05904		15.991	1.33255	1.33255		15.991	0.445199	0.445199		15.991	1.98717	1.98717
[truncated: 6,336 more rows]

## Sheet: Diagnosis secondary
	INDIA 1				INDIA 2				INDONESIA				KENYA				PAKISTAN
	t	WithCovid	WithoutCovid		t	WithCovid	WithoutCovid		t	WithCovid	WithoutCovid		t	WithCovid	WithoutCovid		t	WithCovid	WithoutCovid
	10	0.877396	0.877396		10	0.877396	0.877396		10	1.18109	1.18109		10	0.283994	0.283994		10	1.58176	1.58176
	10.003	0.877489	0.877489		10.003	0.877489	0.877489		10.003	1.18116	1.18116		10.003	0.284076	0.284076		10.003	1.58197	1.58197
	10.006	0.877581	0.877581		10.006	0.877581	0.877581		10.006	1.18124	1.18124		10.006	0.284158	0.284158		10.006	1.58218	1.58218
	10.009	0.877673	0.877673		10.009	0.877673	0.877673		10.009	1.18132	1.18132		10.009	0.284239	0.284239		10.009	1.58239	1.58239
	10.012	0.877766	0.877766		10.012	0.877766	0.877766		10.012	1.18139	1.18139		10.012	0.284321	0.284321		10.012	1.5826	1.5826
	10.015	0.877858	0.877858		10.015	0.877858	0.877858		10.015	1.18147	1.18147		10.015	0.284403	0.284403		10.015	1.58282	1.58282
	10.018	0.877951	0.877951		10.018	0.877951	0.877951		10.018	1.18155	1.18155		10.018	0.284485	0.284485		10.018	1.58303	1.58303
	10.021	0.878043	0.878043		10.021	0.878043	0.878043		10.021	1.18162	1.18162		10.021	0.284567	0.284567		10.021	1.58324	1.58324
	10.024	0.878136	0.878136		10.024	0.878136	0.878136		10.024	1.1817	1.1817		10.024	0.284649	0.284649		10.024	1.58345	1.58345
	10.027	0.878228	0.878228		10.027	0.878228	0.878228		10.027	1.18178	1.18178		10.027	0.28473	0.28473		10.027	1.58366	1.58366
	10.03	0.87832	0.87832		10.03	0.87832	0.87832		10.03	1.18186	1.18186		10.03	0.284812	0.284812		10.03	1.58387	1.58387
	10.033	0.878413	0.878413		10.033	0.878413	0.878413		10.033	1.18193	1.18193		10.033	0.284894	0.284894		10.033	1.58408	1.58408
	10.036	0.878505	0.878505		10.036	0.878505	0.878505		10.036	1.18201	1.18201		10.036	0.284976	0.284976		10.036	1.58429	1.58429
	10.039	0.878598	0.878598		10.039	0.878598	0.878598		10.039	1.18209	1.18209		10.039	0.285058	0.285058		10.039	1.5845	1.5845
	10.042	0.87869	0.87869		10.042	0.87869	0.87869		10.042	1.18216	1.18216		10.042	0.28514	0.28514		10.042	1.58471	1.58471
	10.045	0.878783	0.878783		10.045	0.878783	0.878783		10.045	1.18224	1.18224		10.045	0.285221	0.285221		10.045	1.58492	1.58492
	10.048	0.878875	0.878875		10.048	0.878875	0.878875		10.048	1.18232	1.18232		10.048	0.285303	0.285303		10.048	1.58514	1.58514
	10.051	0.878967	0.878967		10.051	0.878967	0.878967		10.051	1.18239	1.18239		10.051	0.285385	0.285385		10.051	1.58535	1.58535
	10.054	0.87906	0.87906		10.054	0.87906	0.87906		10.054	1.18247	1.18247		10.054	0.285467	0.285467		10.054	1.58556	1.58556
	10.057	0.879152	0.879152		10.057	0.879152	0.879152		10.057	1.18255	1.18255		10.057	0.285549	0.285549		10.057	1.58577	1.58577
	10.06	0.879245	0.879245		10.06	0.879245	0.879245		10.06	1.18263	1.18263		10.06	0.28563	0.28563		10.06	1.58598	1.58598
	10.063	0.879337	0.879337		10.063	0.879337	0.879337		10.063	1.1827	1.1827		10.063	0.285712	0.285712		10.063	1.58619	1.58619
	10.066	0.87943	0.87943		10.066	0.87943	0.87943		10.066	1.18278	1.18278		10.066	0.285794	0.285794		10.066	1.5864	1.5864
	10.069	0.879522	0.879522		10.069	0.879522	0.879522		10.069	1.18285	1.18285		10.069	0.285876	0.285876		10.069	1.58661	1.58661
	10.072	0.879614	0.879614		10.072	0.879614	0.879614		10.072	1.18293	1.18293		10.072	0.285958	0.285958		10.072	1.58682	1.58682
	10.075	0.879707	0.879707		10.075	0.879707	0.879707		10.075	1.18301	1.18301		10.075	0.286039	0.286039		10.075	1.58703	1.58703
	10.078	0.879799	0.879799		10.078	0.879799	0.879799		10.078	1.18309	1.18309		10.078	0.286121	0.286121		10.078	1.58725	1.58725
	10.081	0.879892	0.879892		10.081	0.879892	0.879892		10.081	1.18316	1.18316		10.081	0.286203	0.286203		10.081	1.58746	1.58746
	10.084	0.879984	0.879984		10.084	0.879984	0.879984		10.084	1.18324	1.18324		10.084	0.286285	0.286285		10.084	1.58767	1.58767
	10.087	0.880076	0.880076		10.087	0.880076	0.880076		10.087	1.18332	1.18332		10.087	0.286367	0.286367		10.087	1.58788	1.58788
	10.09	0.880169	0.880169		10.09	0.880169	0.880169		10.09	1.18339	1.18339		10.09	0.286448	0.286448		10.09	1.58809	1.58809
	10.093	0.880261	0.880261		10.093	0.880261	0.880261		10.093	1.18347	1.18347		10.093	0.28653	0.28653		10.093	1.5883	1.5883
	10.096	0.880354	0.880354		10.096	0.880354	0.880354		10.096	1.18355	1.18355		10.096	0.286612	0.286612		10.096	1.58851	1.58851
	10.099	0.880446	0.880446		10.099	0.880446	0.880446		10.099	1.18362	1.18362		10.099	0.286694	0.286694		10.099	1.58872	1.58872
	10.102	0.880538	0.880538		10.102	0.880538	0.880538		10.102	1.1837	1.1837		10.102	0.286776	0.286776		10.102	1.58893	1.58893
	10.105	0.880631	0.880631		10.105	0.880631	0.880631		10.105	1.18378	1.18378		10.105	0.286857	0.286857		10.105	1.58914	1.58914
	10.108	0.880723	0.880723		10.108	0.880723	0.880723		10.108	1.18386	1.18386		10.108	0.286939	0.286939		10.108	1.58935	1.58935
	10.111	0.880816	0.880816		10.111	0.880816	0.880816		10.111	1.18393	1.18393		10.111	0.287021	0.287021		10.111	1.58956	1.58956
	10.114	0.880908	0.880908		10.114	0.880908	0.880908		10.114	1.18401	1.18401		10.114	0.287103	0.287103		10.114	1.58977	1.58977
	10.117	0.881	0.881		10.117	0.881	0.881		10.117	1.18409	1.18409		10.117	0.287185	0.287185		10.117	1.58999	1.58999
	10.12	0.881093	0.881093		10.12	0.881093	0.881093		10.12	1.18416	1.18416		10.12	0.287266	0.287266		10.12	1.5902	1.5902
	10.123	0.881185	0.881185		10.123	0.881185	0.881185		10.123	1.18424	1.18424		10.123	0.287348	0.287348		10.123	1.59041	1.59041
	10.126	0.881277	0.881277		10.126	0.881277	0.881277		10.126	1.18432	1.18432		10.126	0.28743	0.28743		10.126	1.59062	1.59062
	10.129	0.88137	0.88137		10.129	0.88137	0.88137		10.129	1.18439	1.18439		10.129	0.287512	0.287512		10.129	1.59083	1.59083
	10.132	0.881462	0.881462		10.132	0.881462	0.881462		10.132	1.18447	1.18447		10.132	0.287594	0.287594		10.132	1.59104	1.59104
	10.135	0.881555	0.881555		10.135	0.881555	0.881555		10.135	1.18455	1.18455		10.135	0.287675	0.287675		10.135	1.59125	1.59125
	10.138	0.881647	0.881647		10.138	0.881647	0.881647		10.138	1.18462	1.18462		10.138	0.287757	0.287757		10.138	1.59146	1.59146
	10.141	0.881739	0.881739		10.141	0.881739	0.881739		10.141	1.1847	1.1847		10.141	0.287839	0.287839		10.141	1.59167	1.59167
	10.144	0.881832	0.881832		10.144	0.881832	0.881832		10.144	1.18478	1.18478		10.144	0.287921	0.287921		10.144	1.59188	1.59188
	10.147	0.881924	0.881924		10.147	0.881924	0.881924		10.147	1.18485	1.18485		10.147	0.288002	0.288002		10.147	1.59209	1.59209
	10.15	0.882016	0.882016		10.15	0.882016	0.882016		10.15	1.18493	1.18493		10.15	0.288084	0.288084		10.15	1.5923	1.5923
	10.153	0.882109	0.882109		10.153	0.882109	0.882109		10.153	1.18501	1.18501		10.153	0.288166	0.288166		10.153	1.59251	1.59251
	10.156	0.882201	0.882201		10.156	0.882201	0.882201		10.156	1.18508	1.18508		10.156	0.288248	0.288248		10.156	1.59272	1.59272
	10.159	0.882294	0.882294		10.159	0.882294	0.882294		10.159	1.18516	1.18516		10.159	0.28833	0.28833		10.159	1.59293	1.59293
	10.162	0.882386	0.882386		10.162	0.882386	0.882386		10.162	1.18524	1.18524		10.162	0.288411	0.288411		10.162	1.59315	1.59315
	10.165	0.882478	0.882478		10.165	0.882478	0.882478		10.165	1.18531	1.18531		10.165	0.288493	0.288493		10.165	1.59336	1.59336
	10.168	0.882571	0.882571		10.168	0.882571	0.882571		10.168	1.18539	1.18539		10.168	0.288575	0.288575		10.168	1.59357	1.59357
	10.171	0.882663	0.882663		10.171	0.882663	0.882663		10.171	1.18547	1.18547		10.171	0.288657	0.288657		10.171	1.59378	1.59378
	10.174	0.882755	0.882755		10.174	0.882755	0.882755		10.174	1.18555	1.18555		10.174	0.288738	0.288738		10.174	1.59399	1.59399
	10.177	0.882848	0.882848		10.177	0.882848	0.882848		10.177	1.18562	1.18562		10.177	0.28882	0.28882		10.177	1.5942	1.5942
	10.18	0.88294	0.88294		10.18	0.88294	0.88294		10.18	1.1857	1.1857		10.18	0.288902	0.288902		10.18	1.59441	1.59441
	10.183	0.883032	0.883032		10.183	0.883032	0.883032		10.183	1.18578	1.18578		10.183	0.288984	0.288984		10.183	1.59462	1.59462
	10.186	0.883125	0.883125		10.186	0.883125	0.883125		10.186	1.18585	1.18585		10.186	0.289065	0.289065		10.186	1.59483	1.59483
	10.189	0.883217	0.883217		10.189	0.883217	0.883217		10.189	1.18593	1.18593		10.189	0.289147	0.289147		10.189	1.59504	1.59504
	10.192	0.883309	0.883309		10.192	0.883309	0.883309		10.192	1.18601	1.18601		10.192	0.289229	0.289229		10.192	1.59525	1.59525
	10.195	0.883402	0.883402		10.195	0.883402	0.883402		10.195	1.18608	1.18608		10.195	0.289311	0.289311		10.195	1.59546	1.59546
	10.198	0.883494	0.883494		10.198	0.883494	0.883494		10.198	1.18616	1.18616		10.198	0.289393	0.289393		10.198	1.59567	1.59567
	10.201	0.883586	0.883586		10.201	0.883586	0.883586		10.201	1.18624	1.18624		10.201	0.289474	0.289474		10.201	1.59588	1.59588
	10.204	0.883679	0.883679		10.204	0.883679	0.883679		10.204	1.18631	1.18631		10.204	0.289556	0.289556		10.204	1.59609	1.59609
	10.207	0.883771	0.883771		10.207	0.883771	0.883771		10.207	1.18639	1.18639		10.207	0.289638	0.289638		10.207	1.59631	1.59631
	10.21	0.883864	0.883864		10.21	0.883864	0.883864		10.21	1.18647	1.18647		10.21	0.28972	0.28972		10.21	1.59651	1.59651
	10.213	0.883956	0.883956		10.213	0.883956	0.883956		10.213	1.18654	1.18654		10.213	0.289801	0.289801		10.213	1.59673	1.59673
	10.216	0.884048	0.884048		10.216	0.884048	0.884048		10.216	1.18662	1.18662		10.216	0.289883	0.289883		10.216	1.59694	1.59694
	10.219	0.884141	0.884141		10.219	0.884141	0.884141		10.219	1.1867	1.1867		10.219	0.289965	0.289965		10.219	1.59715	1.59715
	10.222	0.884233	0.884233		10.222	0.884233	0.884233		10.222	1.18677	1.18677		10.222	0.290047	0.290047		10.222	1.59736	1.59736
	10.225	0.884325	0.884325		10.225	0.884325	0.884325		10.225	1.18685	1.18685		10.225	0.290128	0.290128		10.225	1.59757	1.59757
	10.228	0.884418	0.884418		10.228	0.884418	0.884418		10.228	1.18693	1.18693		10.228	0.29021	0.29021		10.228	1.59778	1.59778
	10.231	0.88451	0.88451		10.231	0.88451	0.88451		10.231	1.18701	1.18701		10.231	0.290292	0.290292		10.231	1.59799	1.59799
	10.234	0.884602	0.884602		10.234	0.884602	0.884602		10.234	1.18708	1.18708		10.234	0.290374	0.290374		10.234	1.5982	1.5982
	10.237	0.884694	0.884694		10.237	0.884694	0.884694		10.237	1.18716	1.18716		10.237	0.290455	0.290455		10.237	1.59841	1.59841
	10.24	0.884787	0.884787		10.24	0.884787	0.884787		10.24	1.18724	1.18724		10.24	0.290537	0.290537		10.24	1.59862	1.59862
	10.243	0.884879	0.884879		10.243	0.884879	0.884879		10.243	1.18731	1.18731		10.243	0.290619	0.290619		10.243	1.59883	1.59883
	10.246	0.884971	0.884971		10.246	0.884971	0.884971		10.246	1.18739	1.18739		10.246	0.290701	0.290701		10.246	1.59904	1.59904
	10.249	0.885064	0.885064		10.249	0.885064	0.885064		10.249	1.18747	1.18747		10.249	0.290782	0.290782		10.249	1.59925	1.59925
	10.252	0.885156	0.885156		10.252	0.885156	0.885156		10.252	1.18754	1.18754		10.252	0.290864	0.290864		10.252	1.59946	1.59946
	10.255	0.885248	0.885248		10.255	0.885248	0.885248		10.255	1.18762	1.18762		10.255	0.290946	0.290946		10.255	1.59967	1.59967
	10.258	0.885341	0.885341		10.258	0.885341	0.885341		10.258	1.1877	1.1877		10.258	0.291028	0.291028		10.258	1.59988	1.59988
	10.261	0.885433	0.885433		10.261	0.885433	0.885433		10.261	1.18777	1.18777		10.261	0.291109	0.291109		10.261	1.60009	1.60009
	10.264	0.885525	0.885525		10.264	0.885525	0.885525		10.264	1.18785	1.18785		10.264	0.291191	0.291191		10.264	1.6003	1.6003
	10.267	0.885618	0.885618		10.267	0.885618	0.885618		10.267	1.18793	1.18793		10.267	0.291273	0.291273		10.267	1.60051	1.60051
	10.27	0.88571	0.88571		10.27	0.88571	0.88571		10.27	1.188	1.188		10.27	0.291354	0.291354		10.27	1.60072	1.60072
	10.273	0.885802	0.885802		10.273	0.885802	0.885802		10.273	1.18808	1.18808		10.273	0.291436	0.291436		10.273	1.60093	1.60093
	10.276	0.885895	0.885895		10.276	0.885895	0.885895		10.276	1.18816	1.18816		10.276	0.291518	0.291518		10.276	1.60114	1.60114
	10.279	0.885987	0.885987		10.279	0.885987	0.885987		10.279	1.18823	1.18823		10.279	0.2916	0.2916		10.279	1.60136	1.60136
	10.282	0.886079	0.886079		10.282	0.886079	0.886079		10.282	1.18831	1.18831		10.282	0.291681	0.291681		10.282	1.60156	1.60156
	10.285	0.886171	0.886171		10.285	0.886171	0.886171		10.285	1.18839	1.18839		10.285	0.291763	0.291763		10.285	1.60177	1.60177
	10.288	0.886264	0.886264		10.288	0.886264	0.886264		10.288	1.18847	1.18847		10.288	0.291845	0.291845		10.288	1.60199	1.60199
	10.291	0.886356	0.886356		10.291	0.886356	0.886356		10.291	1.18854	1.18854		10.291	0.291927	0.291927		10.291	1.6022	1.6022
	10.294	0.886448	0.886448		10.294	0.886448	0.886448		10.294	1.18862	1.18862		10.294	0.292008	0.292008		10.294	1.60241	1.60241
	10.297	0.886541	0.886541		10.297	0.886541	0.886541		10.297	1.1887	1.1887		10.297	0.29209	0.29209		10.297	1.60262	1.60262
	10.3	0.886633	0.886633		10.3	0.886633	0.886633		10.3	1.18877	1.18877		10.3	0.292172	0.292172		10.3	1.60283	1.60283
	10.303	0.886725	0.886725		10.303	0.886725	0.886725		10.303	1.18885	1.18885		10.303	0.292253	0.292253		10.303	1.60304	1.60304
	10.306	0.886818	0.886818		10.306	0.886818	0.886818		10.306	1.18893	1.18893		10.306	0.292335	0.292335		10.306	1.60325	1.60325
	10.309	0.88691	0.88691		10.309	0.88691	0.88691		10.309	1.189	1.189		10.309	0.292417	0.292417		10.309	1.60346	1.60346
	10.312	0.887002	0.887002		10.312	0.887002	0.887002		10.312	1.18908	1.18908		10.312	0.292499	0.292499		10.312	1.60367	1.60367
	10.315	0.887094	0.887094		10.315	0.887094	0.887094		10.315	1.18916	1.18916		10.315	0.29258	0.29258		10.315	1.60388	1.60388
	10.318	0.887187	0.887187		10.318	0.887187	0.887187		10.318	1.18923	1.18923		10.318	0.292662	0.292662		10.318	1.60409	1.60409
	10.321	0.887279	0.887279		10.321	0.887279	0.887279		10.321	1.18931	1.18931		10.321	0.292744	0.292744		10.321	1.6043	1.6043
	10.324	0.887371	0.887371		10.324	0.887371	0.887371		10.324	1.18939	1.18939		10.324	0.292825	0.292825		10.324	1.60451	1.60451
	10.327	0.887464	0.887464		10.327	0.887464	0.887464		10.327	1.18946	1.18946		10.327	0.292907	0.292907		10.327	1.60472	1.60472
	10.33	0.887556	0.887556		10.33	0.887556	0.887556		10.33	1.18954	1.18954		10.33	0.292989	0.292989		10.33	1.60493	1.60493
	10.333	0.887648	0.887648		10.333	0.887648	0.887648		10.333	1.18962	1.18962		10.333	0.293071	0.293071		10.333	1.60514	1.60514
	10.336	0.88774	0.88774		10.336	0.88774	0.88774		10.336	1.18969	1.18969		10.336	0.293152	0.293152		10.336	1.60535	1.60535
	10.339	0.887833	0.887833		10.339	0.887833	0.887833		10.339	1.18977	1.18977		10.339	0.293234	0.293234		10.339	1.60556	1.60556
	10.342	0.887925	0.887925		10.342	0.887925	0.887925		10.342	1.18985	1.18985		10.342	0.293316	0.293316		10.342	1.60577	1.60577
	10.345	0.888017	0.888017		10.345	0.888017	0.888017		10.345	1.18992	1.18992		10.345	0.293397	0.293397		10.345	1.60598	1.60598
	10.348	0.888109	0.888109		10.348	0.888109	0.888109		10.348	1.19	1.19		10.348	0.293479	0.293479		10.348	1.60619	1.60619
	10.351	0.888202	0.888202		10.351	0.888202	0.888202		10.351	1.19008	1.19008		10.351	0.293561	0.293561		10.351	1.6064	1.6064
	10.354	0.888294	0.888294		10.354	0.888294	0.888294		10.354	1.19015	1.19015		10.354	0.293643	0.293643		10.354	1.60661	1.60661
	10.357	0.888386	0.888386		10.357	0.888386	0.888386		10.357	1.19023	1.19023		10.357	0.293724	0.293724		10.357	1.60682	1.60682
	10.36	0.888479	0.888479		10.36	0.888479	0.888479		10.36	1.19031	1.19031		10.36	0.293806	0.293806		10.36	1.60703	1.60703
	10.363	0.888571	0.888571		10.363	0.888571	0.888571		10.363	1.19038	1.19038		10.363	0.293888	0.293888		10.363	1.60724	1.60724
	10.366	0.888663	0.888663		10.366	0.888663	0.888663		10.366	1.19046	1.19046		10.366	0.293969	0.293969		10.366	1.60745	1.60745
	10.369	0.888755	0.888755		10.369	0.888755	0.888755		10.369	1.19054	1.19054		10.369	0.294051	0.294051		10.369	1.60766	1.60766
	10.372	0.888848	0.888848		10.372	0.888848	0.888848		10.372	1.19061	1.19061		10.372	0.294133	0.294133		10.372	1.60787	1.60787
	10.375	0.88894	0.88894		10.375	0.88894	0.88894		10.375	1.19069	1.19069		10.375	0.294214	0.294214		10.375	1.60808	1.60808
	10.378	0.889032	0.889032		10.378	0.889032	0.889032		10.378	1.19077	1.19077		10.378	0.294296	0.294296		10.378	1.60829	1.60829
	10.381	0.889124	0.889124		10.381	0.889124	0.889124		10.381	1.19084	1.19084		10.381	0.294378	0.294378		10.381	1.6085	1.6085
	10.384	0.889217	0.889217		10.384	0.889217	0.889217		10.384	1.19092	1.19092		10.384	0.294459	0.294459		10.384	1.60871	1.60871
	10.387	0.889309	0.889309		10.387	0.889309	0.889309		10.387	1.191	1.191		10.387	0.294541	0.294541		10.387	1.60892	1.60892
	10.39	0.889401	0.889401		10.39	0.889401	0.889401		10.39	1.19108	1.19108		10.39	0.294623	0.294623		10.39	1.60913	1.60913
	10.393	0.889493	0.889493		10.393	0.889493	0.889493		10.393	1.19115	1.19115		10.393	0.294705	0.294705		10.393	1.60934	1.60934
	10.396	0.889586	0.889586		10.396	0.889586	0.889586		10.396	1.19123	1.19123		10.396	0.294786	0.294786		10.396	1.60955	1.60955
	10.399	0.889678	0.889678		10.399	0.889678	0.889678		10.399	1.19131	1.19131		10.399	0.294868	0.294868		10.399	1.60976	1.60976
	10.402	0.88977	0.88977		10.402	0.88977	0.88977		10.402	1.19138	1.19138		10.402	0.29495	0.29495		10.402	1.60997	1.60997
	10.405	0.889862	0.889862		10.405	0.889862	0.889862		10.405	1.19146	1.19146		10.405	0.295031	0.295031		10.405	1.61018	1.61018
	10.408	0.889955	0.889955		10.408	0.889955	0.889955		10.408	1.19154	1.19154		10.408	0.295113	0.295113		10.408	1.61039	1.61039
	10.411	0.890047	0.890047		10.411	0.890047	0.890047		10.411	1.19161	1.19161		10.411	0.295195	0.295195		10.411	1.6106	1.6106
	10.414	0.890139	0.890139		10.414	0.890139	0.890139		10.414	1.19169	1.19169		10.414	0.295276	0.295276		10.414	1.61081	1.61081
	10.417	0.890231	0.890231		10.417	0.890231	0.890231		10.417	1.19177	1.19177		10.417	0.295358	0.295358		10.417	1.61102	1.61102
	10.42	0.890323	0.890323		10.42	0.890323	0.890323		10.42	1.19184	1.19184		10.42	0.29544	0.29544		10.42	1.61123	1.61123
	10.423	0.890416	0.890416		10.423	0.890416	0.890416		10.423	1.19192	1.19192		10.423	0.295521	0.295521		10.423	1.61144	1.61144
	10.426	0.890508	0.890508		10.426	0.890508	0.890508		10.426	1.192	1.192		10.426	0.295603	0.295603		10.426	1.61165	1.61165
	10.429	0.8906	0.8906		10.429	0.8906	0.8906		10.429	1.19207	1.19207		10.429	0.295685	0.295685		10.429	1.61186	1.61186
	10.432	0.890692	0.890692		10.432	0.890692	0.890692		10.432	1.19215	1.19215		10.432	0.295766	0.295766		10.432	1.61207	1.61207
	10.435	0.890785	0.890785		10.435	0.890785	0.890785		10.435	1.19223	1.19223		10.435	0.295848	0.295848		10.435	1.61228	1.61228
	10.438	0.890877	0.890877		10.438	0.890877	0.890877		10.438	1.1923	1.1923		10.438	0.29593	0.29593		10.438	1.61249	1.61249
	10.441	0.890969	0.890969		10.441	0.890969	0.890969		10.441	1.19238	1.19238		10.441	0.296011	0.296011		10.441	1.6127	1.6127
	10.444	0.891061	0.891061		10.444	0.891061	0.891061		10.444	1.19246	1.19246		10.444	0.296093	0.296093		10.444	1.61291	1.61291
	10.447	0.891154	0.891154		10.447	0.891154	0.891154		10.447	1.19253	1.19253		10.447	0.296175	0.296175		10.447	1.61312	1.61312
	10.45	0.891246	0.891246		10.45	0.891246	0.891246		10.45	1.19261	1.19261		10.45	0.296256	0.296256		10.45	1.61333	1.61333
	10.453	0.891338	0.891338		10.453	0.891338	0.891338		10.453	1.19269	1.19269		10.453	0.296338	0.296338		10.453	1.61354	1.61354
	10.456	0.89143	0.89143		10.456	0.89143	0.89143		10.456	1.19276	1.19276		10.456	0.29642	0.29642		10.456	1.61375	1.61375
	10.459	0.891522	0.891522		10.459	0.891522	0.891522		10.459	1.19284	1.19284		10.459	0.296501	0.296501		10.459	1.61396	1.61396
	10.462	0.891615	0.891615		10.462	0.891615	0.891615		10.462	1.19292	1.19292		10.462	0.296583	0.296583		10.462	1.61417	1.61417
	10.465	0.891707	0.891707		10.465	0.891707	0.891707		10.465	1.19299	1.19299		10.465	0.296665	0.296665		10.465	1.61438	1.61438
	10.468	0.891799	0.891799		10.468	0.891799	0.891799		10.468	1.19307	1.19307		10.468	0.296746	0.296746		10.468	1.61459	1.61459
	10.471	0.891891	0.891891		10.471	0.891891	0.891891		10.471	1.19315	1.19315		10.471	0.296828	0.296828		10.471	1.6148	1.6148
	10.474	0.891983	0.891983		10.474	0.891983	0.891983		10.474	1.19322	1.19322		10.474	0.29691	0.29691		10.474	1.61501	1.61501
	10.477	0.892076	0.892076		10.477	0.892076	0.892076		10.477	1.1933	1.1933		10.477	0.296991	0.296991		10.477	1.61522	1.61522
	10.48	0.892168	0.892168		10.48	0.892168	0.892168		10.48	1.19338	1.19338		10.48	0.297073	0.297073		10.48	1.61543	1.61543
	10.483	0.89226	0.89226		10.483	0.89226	0.89226		10.483	1.19345	1.19345		10.483	0.297155	0.297155		10.483	1.61564	1.61564
	10.486	0.892352	0.892352		10.486	0.892352	0.892352		10.486	1.19353	1.19353		10.486	0.297236	0.297236		10.486	1.61585	1.61585
	10.489	0.892444	0.892444		10.489	0.892444	0.892444		10.489	1.19361	1.19361		10.489	0.297318	0.297318		10.489	1.61606	1.61606
	10.492	0.892537	0.892537		10.492	0.892537	0.892537		10.492	1.19369	1.19369		10.492	0.2974	0.2974		10.492	1.61627	1.61627
	10.495	0.892629	0.892629		10.495	0.892629	0.892629		10.495	1.19376	1.19376		10.495	0.297481	0.297481		10.495	1.61648	1.61648
	10.498	0.892721	0.892721		10.498	0.892721	0.892721		10.498	1.19384	1.19384		10.498	0.297563	0.297563		10.498	1.61668	1.61668
	10.501	0.892813	0.892813		10.501	0.892813	0.892813		10.501	1.19392	1.19392		10.501	0.297645	0.297645		10.501	1.61689	1.61689
	10.504	0.892905	0.892905		10.504	0.892905	0.892905		10.504	1.19399	1.19399		10.504	0.297726	0.297726		10.504	1.61711	1.61711
	10.507	0.892998	0.892998		10.507	0.892998	0.892998		10.507	1.19407	1.19407		10.507	0.297808	0.297808		10.507	1.61731	1.61731
	10.51	0.89309	0.89309		10.51	0.89309	0.89309		10.51	1.19415	1.19415		10.51	0.297889	0.297889		10.51	1.61752	1.61752
	10.513	0.893182	0.893182		10.513	0.893182	0.893182		10.513	1.19422	1.19422		10.513	0.297971	0.297971		10.513	1.61773	1.61773
	10.516	0.893274	0.893274		10.516	0.893274	0.893274		10.516	1.1943	1.1943		10.516	0.298053	0.298053		10.516	1.61794	1.61794
	10.519	0.893366	0.893366		10.519	0.893366	0.893366		10.519	1.19437	1.19437		10.519	0.298134	0.298134		10.519	1.61815	1.61815
	10.522	0.893459	0.893459		10.522	0.893459	0.893459		10.522	1.19445	1.19445		10.522	0.298216	0.298216		10.522	1.61836	1.61836
	10.525	0.893551	0.893551		10.525	0.893551	0.893551		10.525	1.19453	1.19453		10.525	0.298298	0.298298		10.525	1.61857	1.61857
	10.528	0.893643	0.893643		10.528	0.893643	0.893643		10.528	1.1946	1.1946		10.528	0.298379	0.298379		10.528	1.61878	1.61878
	10.531	0.893735	0.893735		10.531	0.893735	0.893735		10.531	1.19468	1.19468		10.531	0.298461	0.298461		10.531	1.61899	1.61899
	10.534	0.893827	0.893827		10.534	0.893827	0.893827		10.534	1.19476	1.19476		10.534	0.298543	0.298543		10.534	1.6192	1.6192
	10.537	0.893919	0.893919		10.537	0.893919	0.893919		10.537	1.19484	1.19484		10.537	0.298624	0.298624		10.537	1.61941	1.61941
	10.54	0.894012	0.894012		10.54	0.894012	0.894012		10.54	1.19491	1.19491		10.54	0.298706	0.298706		10.54	1.61962	1.61962
	10.543	0.894104	0.894104		10.543	0.894104	0.894104		10.543	1.19499	1.19499		10.543	0.298787	0.298787		10.543	1.61983	1.61983
	10.546	0.894196	0.894196		10.546	0.894196	0.894196		10.546	1.19507	1.19507		10.546	0.298869	0.298869		10.546	1.62004	1.62004
	10.549	0.894288	0.894288		10.549	0.894288	0.894288		10.549	1.19514	1.19514		10.549	0.298951	0.298951		10.549	1.62025	1.62025
	10.552	0.89438	0.89438		10.552	0.89438	0.89438		10.552	1.19522	1.19522		10.552	0.299032	0.299032		10.552	1.62046	1.62046
	10.555	0.894472	0.894472		10.555	0.894472	0.894472		10.555	1.1953	1.1953		10.555	0.299114	0.299114		10.555	1.62067	1.62067
	10.558	0.894565	0.894565		10.558	0.894565	0.894565		10.558	1.19537	1.19537		10.558	0.299196	0.299196		10.558	1.62088	1.62088
	10.561	0.894657	0.894657		10.561	0.894657	0.894657		10.561	1.19545	1.19545		10.561	0.299277	0.299277		10.561	1.62109	1.62109
	10.564	0.894749	0.894749		10.564	0.894749	0.894749		10.564	1.19553	1.19553		10.564	0.299359	0.299359		10.564	1.6213	1.6213
	10.567	0.894841	0.894841		10.567	0.894841	0.894841		10.567	1.1956	1.1956		10.567	0.29944	0.29944		10.567	1.62151	1.62151
	10.57	0.894933	0.894933		10.57	0.894933	0.894933		10.57	1.19568	1.19568		10.57	0.299522	0.299522		10.57	1.62172	1.62172
	10.573	0.895025	0.895025		10.573	0.895025	0.895025		10.573	1.19576	1.19576		10.573	0.299604	0.299604		10.573	1.62193	1.62193
	10.576	0.895118	0.895118		10.576	0.895118	0.895118		10.576	1.19583	1.19583		10.576	0.299685	0.299685		10.576	1.62214	1.62214
	10.579	0.89521	0.89521		10.579	0.89521	0.89521		10.579	1.19591	1.19591		10.579	0.299767	0.299767		10.579	1.62234	1.62234
	10.582	0.895302	0.895302		10.582	0.895302	0.895302		10.582	1.19599	1.19599		10.582	0.299849	0.299849		10.582	1.62255	1.62255
	10.585	0.895394	0.895394		10.585	0.895394	0.895394		10.585	1.19606	1.19606		10.585	0.29993	0.29993		10.585	1.62276	1.62276
	10.588	0.895486	0.895486		10.588	0.895486	0.895486		10.588	1.19614	1.19614		10.588	0.300012	0.300012		10.588	1.62297	1.62297
	10.591	0.895578	0.895578		10.591	0.895578	0.895578		10.591	1.19622	1.19622		10.591	0.300093	0.300093		10.591	1.62318	1.62318
	10.594	0.89567	0.89567		10.594	0.89567	0.89567		10.594	1.19629	1.19629		10.594	0.300175	0.300175		10.594	1.62339	1.62339
	10.597	0.895763	0.895763		10.597	0.895763	0.895763		10.597	1.19637	1.19637		10.597	0.300257	0.300257		10.597	1.6236	1.6236
	10.6	0.895855	0.895855		10.6	0.895855	0.895855		10.6	1.19645	1.19645		10.6	0.300338	0.300338		10.6	1.62381	1.62381
	10.603	0.895947	0.895947		10.603	0.895947	0.895947		10.603	1.19652	1.19652		10.603	0.30042	0.30042		10.603	1.62402	1.62402
	10.606	0.896039	0.896039		10.606	0.896039	0.896039		10.606	1.1966	1.1966		10.606	0.300501	0.300501		10.606	1.62423	1.62423
	10.609	0.896131	0.896131		10.609	0.896131	0.896131		10.609	1.19668	1.19668		10.609	0.300583	0.300583		10.609	1.62444	1.62444
	10.612	0.896223	0.896223		10.612	0.896223	0.896223		10.612	1.19675	1.19675		10.612	0.300665	0.300665		10.612	1.62465	1.62465
	10.615	0.896315	0.896315		10.615	0.896315	0.896315		10.615	1.19683	1.19683		10.615	0.300746	0.300746		10.615	1.62486	1.62486
	10.618	0.896408	0.896408		10.618	0.896408	0.896408		10.618	1.19691	1.19691		10.618	0.300828	0.300828		10.618	1.62507	1.62507
	10.621	0.8965	0.8965		10.621	0.8965	0.8965		10.621	1.19698	1.19698		10.621	0.300909	0.300909		10.621	1.62528	1.62528
	10.624	0.896592	0.896592		10.624	0.896592	0.896592		10.624	1.19706	1.19706		10.624	0.300991	0.300991		10.624	1.62549	1.62549
	10.627	0.896684	0.896684		10.627	0.896684	0.896684		10.627	1.19714	1.19714		10.627	0.301073	0.301073		10.627	1.62569	1.62569
	10.63	0.896776	0.896776		10.63	0.896776	0.896776		10.63	1.19721	1.19721		10.63	0.301154	0.301154		10.63	1.6259	1.6259
	10.633	0.896868	0.896868		10.633	0.896868	0.896868		10.633	1.19729	1.19729		10.633	0.301236	0.301236		10.633	1.62611	1.62611
	10.636	0.89696	0.89696		10.636	0.89696	0.89696		10.636	1.19737	1.19737		10.636	0.301317	0.301317		10.636	1.62632	1.62632
	10.639	0.897052	0.897052		10.639	0.897052	0.897052		10.639	1.19744	1.19744		10.639	0.301399	0.301399		10.639	1.62653	1.62653
	10.642	0.897145	0.897145		10.642	0.897145	0.897145		10.642	1.19752	1.19752		10.642	0.301481	0.301481		10.642	1.62674	1.62674
	10.645	0.897237	0.897237		10.645	0.897237	0.897237		10.645	1.1976	1.1976		10.645	0.301562	0.301562		10.645	1.62695	1.62695
	10.648	0.897329	0.897329		10.648	0.897329	0.897329		10.648	1.19767	1.19767		10.648	0.301644	0.301644		10.648	1.62716	1.62716
	10.651	0.897421	0.897421		10.651	0.897421	0.897421		10.651	1.19775	1.19775		10.651	0.301725	0.301725		10.651	1.62737	1.62737
	10.654	0.897513	0.897513		10.654	0.897513	0.897513		10.654	1.19783	1.19783		10.654	0.301807	0.301807		10.654	1.62758	1.62758
	10.657	0.897605	0.897605		10.657	0.897605	0.897605		10.657	1.1979	1.1979		10.657	0.301889	0.301889		10.657	1.62779	1.62779
	10.66	0.897697	0.897697		10.66	0.897697	0.897697		10.66	1.19798	1.19798		10.66	0.30197	0.30197		10.66	1.628	1.628
	10.663	0.897789	0.897789		10.663	0.897789	0.897789		10.663	1.19806	1.19806		10.663	0.302052	0.302052		10.663	1.62821	1.62821
	10.666	0.897881	0.897881		10.666	0.897881	0.897881		10.666	1.19813	1.19813		10.666	0.302133	0.302133		10.666	1.62842	1.62842
	10.669	0.897974	0.897974		10.669	0.897974	0.897974		10.669	1.19821	1.19821		10.669	0.302215	0.302215		10.669	1.62862	1.62862
	10.672	0.898066	0.898066		10.672	0.898066	0.898066		10.672	1.19829	1.19829		10.672	0.302297	0.302297		10.672	1.62883	1.62883
	10.675	0.898158	0.898158		10.675	0.898158	0.898158		10.675	1.19836	1.19836		10.675	0.302378	0.302378		10.675	1.62904	1.62904
	10.678	0.89825	0.89825		10.678	0.89825	0.89825		10.678	1.19844	1.19844		10.678	0.30246	0.30246		10.678	1.62925	1.62925
	10.681	0.898342	0.898342		10.681	0.898342	0.898342		10.681	1.19852	1.19852		10.681	0.302541	0.302541		10.681	1.62946	1.62946
	10.684	0.898434	0.898434		10.684	0.898434	0.898434		10.684	1.19859	1.19859		10.684	0.302623	0.302623		10.684	1.62967	1.62967
	10.687	0.898526	0.898526		10.687	0.898526	0.898526		10.687	1.19867	1.19867		10.687	0.302704	0.302704		10.687	1.62988	1.62988
	10.69	0.898618	0.898618		10.69	0.898618	0.898618		10.69	1.19875	1.19875		10.69	0.302786	0.302786		10.69	1.63009	1.63009
	10.693	0.89871	0.89871		10.693	0.89871	0.89871		10.693	1.19882	1.19882		10.693	0.302868	0.302868		10.693	1.6303	1.6303
	10.696	0.898803	0.898803		10.696	0.898803	0.898803		10.696	1.1989	1.1989		10.696	0.302949	0.302949		10.696	1.63051	1.63051
	10.699	0.898895	0.898895		10.699	0.898895	0.898895		10.699	1.19898	1.19898		10.699	0.303031	0.303031		10.699	1.63072	1.63072
	10.702	0.898987	0.898987		10.702	0.898987	0.898987		10.702	1.19905	1.19905		10.702	0.303112	0.303112		10.702	1.63093	1.63093
	10.705	0.899079	0.899079		10.705	0.899079	0.899079		10.705	1.19913	1.19913		10.705	0.303194	0.303194		10.705	1.63114	1.63114
	10.708	0.899171	0.899171		10.708	0.899171	0.899171		10.708	1.19921	1.19921		10.708	0.303275	0.303275		10.708	1.63134	1.63134
	10.711	0.899263	0.899263		10.711	0.899263	0.899263		10.711	1.19928	1.19928		10.711	0.303357	0.303357		10.711	1.63155	1.63155
	10.714	0.899355	0.899355		10.714	0.899355	0.899355		10.714	1.19936	1.19936		10.714	0.303439	0.303439		10.714	1.63176	1.63176
	10.717	0.899447	0.899447		10.717	0.899447	0.899447		10.717	1.19944	1.19944		10.717	0.30352	0.30352		10.717	1.63197	1.63197
	10.72	0.899539	0.899539		10.72	0.899539	0.899539		10.72	1.19951	1.19951		10.72	0.303602	0.303602		10.72	1.63218	1.63218
	10.723	0.899631	0.899631		10.723	0.899631	0.899631		10.723	1.19959	1.19959		10.723	0.303683	0.303683		10.723	1.63239	1.63239
	10.726	0.899723	0.899723		10.726	0.899723	0.899723		10.726	1.19967	1.19967		10.726	0.303765	0.303765		10.726	1.6326	1.6326
	10.729	0.899815	0.899815		10.729	0.899815	0.899815		10.729	1.19974	1.19974		10.729	0.303846	0.303846		10.729	1.63281	1.63281
	10.732	0.899908	0.899908		10.732	0.899908	0.899908		10.732	1.19982	1.19982		10.732	0.303928	0.303928		10.732	1.63302	1.63302
	10.735	0.9	0.9		10.735	0.9	0.9		10.735	1.1999	1.1999		10.735	0.30401	0.30401		10.735	1.63323	1.63323
	10.738	0.900092	0.900092		10.738	0.900092	0.900092		10.738	1.19997	1.19997		10.738	0.304091	0.304091		10.738	1.63343	1.63343
	10.741	0.900184	0.900184		10.741	0.900184	0.900184		10.741	1.20005	1.20005		10.741	0.304173	0.304173		10.741	1.63364	1.63364
	10.744	0.900276	0.900276		10.744	0.900276	0.900276		10.744	1.20013	1.20013		10.744	0.304254	0.304254		10.744	1.63385	1.63385
	10.747	0.900368	0.900368		10.747	0.900368	0.900368		10.747	1.2002	1.2002		10.747	0.304336	0.304336		10.747	1.63406	1.63406
	10.75	0.90046	0.90046		10.75	0.90046	0.90046		10.75	1.20028	1.20028		10.75	0.304417	0.304417		10.75	1.63427	1.63427
	10.753	0.900552	0.900552		10.753	0.900552	0.900552		10.753	1.20036	1.20036		10.753	0.304499	0.304499		10.753	1.63448	1.63448
	10.756	0.900644	0.900644		10.756	0.900644	0.900644		10.756	1.20043	1.20043		10.756	0.30458	0.30458		10.756	1.63469	1.63469
	10.759	0.900736	0.900736		10.759	0.900736	0.900736		10.759	1.20051	1.20051		10.759	0.304662	0.304662		10.759	1.6349	1.6349
	10.762	0.900828	0.900828		10.762	0.900828	0.900828		10.762	1.20059	1.20059		10.762	0.304743	0.304743		10.762	1.63511	1.63511
	10.765	0.90092	0.90092		10.765	0.90092	0.90092		10.765	1.20066	1.20066		10.765	0.304825	0.304825		10.765	1.63532	1.63532
	10.768	0.901012	0.901012		10.768	0.901012	0.901012		10.768	1.20074	1.20074		10.768	0.304907	0.304907		10.768	1.63552	1.63552
	10.771	0.901104	0.901104		10.771	0.901104	0.901104		10.771	1.20082	1.20082		10.771	0.304988	0.304988		10.771	1.63573	1.63573
	10.774	0.901196	0.901196		10.774	0.901196	0.901196		10.774	1.20089	1.20089		10.774	0.30507	0.30507		10.774	1.63594	1.63594
	10.777	0.901288	0.901288		10.777	0.901288	0.901288		10.777	1.20097	1.20097		10.777	0.305151	0.305151		10.777	1.63615	1.63615
	10.78	0.901381	0.901381		10.78	0.901381	0.901381		10.78	1.20105	1.20105		10.78	0.305233	0.305233		10.78	1.63636	1.63636
	10.783	0.901473	0.901473		10.783	0.901473	0.901473		10.783	1.20112	1.20112		10.783	0.305314	0.305314		10.783	1.63657	1.63657
	10.786	0.901565	0.901565		10.786	0.901565	0.901565		10.786	1.2012	1.2012		10.786	0.305396	0.305396		10.786	1.63678	1.63678
	10.789	0.901657	0.901657		10.789	0.901657	0.901657		10.789	1.20128	1.20128		10.789	0.305477	0.305477		10.789	1.63699	1.63699
	10.792	0.901749	0.901749		10.792	0.901749	0.901749		10.792	1.20135	1.20135		10.792	0.305559	0.305559		10.792	1.6372	1.6372
	10.795	0.901841	0.901841		10.795	0.901841	0.901841		10.795	1.20143	1.20143		10.795	0.30564	0.30564		10.795	1.6374	1.6374
	10.798	0.901933	0.901933		10.798	0.901933	0.901933		10.798	1.20151	1.20151		10.798	0.305722	0.305722		10.798	1.63761	1.63761
	10.801	0.902025	0.902025		10.801	0.902025	0.902025		10.801	1.20158	1.20158		10.801	0.305804	0.305804		10.801	1.63782	1.63782
	10.804	0.902117	0.902117		10.804	0.902117	0.902117		10.804	1.20166	1.20166		10.804	0.305885	0.305885		10.804	1.63803	1.63803
	10.807	0.902209	0.902209		10.807	0.902209	0.902209		10.807	1.20173	1.20173		10.807	0.305967	0.305967		10.807	1.63824	1.63824
	10.81	0.902301	0.902301		10.81	0.902301	0.902301		10.81	1.20181	1.20181		10.81	0.306048	0.306048		10.81	1.63845	1.63845
	10.813	0.902393	0.902393		10.813	0.902393	0.902393		10.813	1.20189	1.20189		10.813	0.30613	0.30613		10.813	1.63866	1.63866
	10.816	0.902485	0.902485		10.816	0.902485	0.902485		10.816	1.20196	1.20196		10.816	0.306211	0.306211		10.816	1.63887	1.63887
	10.819	0.902577	0.902577		10.819	0.902577	0.902577		10.819	1.20204	1.20204		10.819	0.306293	0.306293		10.819	1.63908	1.63908
	10.822	0.902669	0.902669		10.822	0.902669	0.902669		10.822	1.20212	1.20212		10.822	0.306374	0.306374		10.822	1.63929	1.63929
	10.825	0.902761	0.902761		10.825	0.902761	0.902761		10.825	1.20219	1.20219		10.825	0.306456	0.306456		10.825	1.63949	1.63949
	10.828	0.902853	0.902853		10.828	0.902853	0.902853		10.828	1.20227	1.20227		10.828	0.306537	0.306537		10.828	1.6397	1.6397
	10.831	0.902945	0.902945		10.831	0.902945	0.902945		10.831	1.20235	1.20235		10.831	0.306619	0.306619		10.831	1.63991	1.63991
	10.834	0.903037	0.903037		10.834	0.903037	0.903037		10.834	1.20243	1.20243		10.834	0.3067	0.3067		10.834	1.64012	1.64012
	10.837	0.903129	0.903129		10.837	0.903129	0.903129		10.837	1.2025	1.2025		10.837	0.306782	0.306782		10.837	1.64033	1.64033
	10.84	0.903221	0.903221		10.84	0.903221	0.903221		10.84	1.20258	1.20258		10.84	0.306863	0.306863		10.84	1.64054	1.64054
	10.843	0.903313	0.903313		10.843	0.903313	0.903313		10.843	1.20265	1.20265		10.843	0.306945	0.306945		10.843	1.64075	1.64075
	10.846	0.903405	0.903405		10.846	0.903405	0.903405		10.846	1.20273	1.20273		10.846	0.307026	0.307026		10.846	1.64095	1.64095
	10.849	0.903497	0.903497		10.849	0.903497	0.903497		10.849	1.20281	1.20281		10.849	0.307108	0.307108		10.849	1.64116	1.64116
	10.852	0.903589	0.903589		10.852	0.903589	0.903589		10.852	1.20288	1.20288		10.852	0.307189	0.307189		10.852	1.64137	1.64137
	10.855	0.903681	0.903681		10.855	0.903681	0.903681		10.855	1.20296	1.20296		10.855	0.307271	0.307271		10.855	1.64158	1.64158
	10.858	0.903773	0.903773		10.858	0.903773	0.903773		10.858	1.20304	1.20304		10.858	0.307352	0.307352		10.858	1.64179	1.64179
	10.861	0.903865	0.903865		10.861	0.903865	0.903865		10.861	1.20311	1.20311		10.861	0.307434	0.307434		10.861	1.642	1.642
	10.864	0.903957	0.903957		10.864	0.903957	0.903957		10.864	1.20319	1.20319		10.864	0.307515	0.307515		10.864	1.64221	1.64221
	10.867	0.904049	0.904049		10.867	0.904049	0.904049		10.867	1.20327	1.20327		10.867	0.307597	0.307597		10.867	1.64242	1.64242
	10.87	0.904141	0.904141		10.87	0.904141	0.904141		10.87	1.20334	1.20334		10.87	0.307679	0.307679		10.87	1.64263	1.64263
	10.873	0.904233	0.904233		10.873	0.904233	0.904233		10.873	1.20342	1.20342		10.873	0.30776	0.30776		10.873	1.64283	1.64283
	10.876	0.904325	0.904325		10.876	0.904325	0.904325		10.876	1.2035	1.2035		10.876	0.307842	0.307842		10.876	1.64304	1.64304
	10.879	0.904417	0.904417		10.879	0.904417	0.904417		10.879	1.20357	1.20357		10.879	0.307923	0.307923		10.879	1.64325	1.64325
	10.882	0.904509	0.904509		10.882	0.904509	0.904509		10.882	1.20365	1.20365		10.882	0.308005	0.308005		10.882	1.64346	1.64346
	10.885	0.904601	0.904601		10.885	0.904601	0.904601		10.885	1.20373	1.20373		10.885	0.308086	0.308086		10.885	1.64367	1.64367
	10.888	0.904693	0.904693		10.888	0.904693	0.904693		10.888	1.2038	1.2038		10.888	0.308168	0.308168		10.888	1.64388	1.64388
	10.891	0.904785	0.904785		10.891	0.904785	0.904785		10.891	1.20388	1.20388		10.891	0.308249	0.308249		10.891	1.64409	1.64409
	10.894	0.904877	0.904877		10.894	0.904877	0.904877		10.894	1.20396	1.20396		10.894	0.308331	0.308331		10.894	1.64429	1.64429
	10.897	0.904969	0.904969		10.897	0.904969	0.904969		10.897	1.20403	1.20403		10.897	0.308412	0.308412		10.897	1.6445	1.6445
	10.9	0.905061	0.905061		10.9	0.905061	0.905061		10.9	1.20411	1.20411		10.9	0.308494	0.308494		10.9	1.64471	1.64471
	10.903	0.905153	0.905153		10.903	0.905153	0.905153		10.903	1.20419	1.20419		10.903	0.308575	0.308575		10.903	1.64492	1.64492
	10.906	0.905245	0.905245		10.906	0.905245	0.905245		10.906	1.20426	1.20426		10.906	0.308657	0.308657		10.906	1.64513	1.64513
	10.909	0.905337	0.905337		10.909	0.905337	0.905337		10.909	1.20434	1.20434		10.909	0.308738	0.308738		10.909	1.64534	1.64534
	10.912	0.905429	0.905429		10.912	0.905429	0.905429		10.912	1.20442	1.20442		10.912	0.30882	0.30882		10.912	1.64555	1.64555
	10.915	0.905521	0.905521		10.915	0.905521	0.905521		10.915	1.20449	1.20449		10.915	0.308901	0.308901		10.915	1.64575	1.64575
	10.918	0.905613	0.905613		10.918	0.905613	0.905613		10.918	1.20457	1.20457		10.918	0.308982	0.308982		10.918	1.64596	1.64596
	10.921	0.905705	0.905705		10.921	0.905705	0.905705		10.921	1.20465	1.20465		10.921	0.309064	0.309064		10.921	1.64617	1.64617
	10.924	0.905797	0.905797		10.924	0.905797	0.905797		10.924	1.20472	1.20472		10.924	0.309145	0.309145		10.924	1.64638	1.64638
	10.927	0.905889	0.905889		10.927	0.905889	0.905889		10.927	1.2048	1.2048		10.927	0.309227	0.309227		10.927	1.64659	1.64659
	10.93	0.905981	0.905981		10.93	0.905981	0.905981		10.93	1.20487	1.20487		10.93	0.309308	0.309308		10.93	1.6468	1.6468
	10.933	0.906073	0.906073		10.933	0.906073	0.906073		10.933	1.20495	1.20495		10.933	0.30939	0.30939		10.933	1.64701	1.64701
	10.936	0.906165	0.906165		10.936	0.906165	0.906165		10.936	1.20503	1.20503		10.936	0.309471	0.309471		10.936	1.64721	1.64721
	10.939	0.906257	0.906257		10.939	0.906257	0.906257		10.939	1.20511	1.20511		10.939	0.309553	0.309553		10.939	1.64742	1.64742
	10.942	0.906349	0.906349		10.942	0.906349	0.906349		10.942	1.20518	1.20518		10.942	0.309634	0.309634		10.942	1.64763	1.64763
	10.945	0.906441	0.906441		10.945	0.906441	0.906441		10.945	1.20526	1.20526		10.945	0.309716	0.309716		10.945	1.64784	1.64784
	10.948	0.906533	0.906533		10.948	0.906533	0.906533		10.948	1.20534	1.20534		10.948	0.309797	0.309797		10.948	1.64805	1.64805
	10.951	0.906625	0.906625		10.951	0.906625	0.906625		10.951	1.20541	1.20541		10.951	0.309879	0.309879		10.951	1.64826	1.64826
	10.954	0.906717	0.906717		10.954	0.906717	0.906717		10.954	1.20549	1.20549		10.954	0.30996	0.30996		10.954	1.64846	1.64846
	10.957	0.906809	0.906809		10.957	0.906809	0.906809		10.957	1.20556	1.20556		10.957	0.310042	0.310042		10.957	1.64867	1.64867
	10.96	0.906901	0.906901		10.96	0.906901	0.906901		10.96	1.20564	1.20564		10.96	0.310123	0.310123		10.96	1.64888	1.64888
	10.963	0.906993	0.906993		10.963	0.906993	0.906993		10.963	1.20572	1.20572		10.963	0.310205	0.310205		10.963	1.64909	1.64909
	10.966	0.907085	0.907085		10.966	0.907085	0.907085		10.966	1.20579	1.20579		10.966	0.310286	0.310286		10.966	1.6493	1.6493
	10.969	0.907177	0.907177		10.969	0.907177	0.907177		10.969	1.20587	1.20587		10.969	0.310368	0.310368		10.969	1.64951	1.64951
	10.972	0.907269	0.907269		10.972	0.907269	0.907269		10.972	1.20595	1.20595		10.972	0.310449	0.310449		10.972	1.64972	1.64972
	10.975	0.907361	0.907361		10.975	0.907361	0.907361		10.975	1.20602	1.20602		10.975	0.310531	0.310531		10.975	1.64992	1.64992
	10.978	0.907453	0.907453		10.978	0.907453	0.907453		10.978	1.2061	1.2061		10.978	0.310612	0.310612		10.978	1.65013	1.65013
	10.981	0.907545	0.907545		10.981	0.907545	0.907545		10.981	1.20618	1.20618		10.981	0.310694	0.310694		10.981	1.65034	1.65034
	10.984	0.907637	0.907637		10.984	0.907637	0.907637		10.984	1.20625	1.20625		10.984	0.310775	0.310775		10.984	1.65055	1.65055
	10.987	0.907729	0.907729		10.987	0.907729	0.907729		10.987	1.20633	1.20633		10.987	0.310856	0.310856		10.987	1.65076	1.65076
	10.99	0.90782	0.90782		10.99	0.90782	0.90782		10.99	1.20641	1.20641		10.99	0.310938	0.310938		10.99	1.65097	1.65097
	10.993	0.907912	0.907912		10.993	0.907912	0.907912		10.993	1.20648	1.20648		10.993	0.311019	0.311019		10.993	1.65117	1.65117
	10.996	0.908004	0.908004		10.996	0.908004	0.908004		10.996	1.20656	1.20656		10.996	0.311101	0.311101		10.996	1.65138	1.65138
	10.999	0.908096	0.908096		10.999	0.908096	0.908096		10.999	1.20664	1.20664		10.999	0.311182	0.311182		10.999	1.65159	1.65159
	11.002	0.908188	0.908188		11.002	0.908188	0.908188		11.002	1.20671	1.20671		11.002	0.311264	0.311264		11.002	1.6518	1.6518
	11.005	0.90828	0.90828		11.005	0.90828	0.90828		11.005	1.20679	1.20679		11.005	0.311345	0.311345		11.005	1.65201	1.65201
	11.008	0.908372	0.908372		11.008	0.908372	0.908372		11.008	1.20687	1.20687		11.008	0.311427	0.311427		11.008	1.65221	1.65221
	11.011	0.908464	0.908464		11.011	0.908464	0.908464		11.011	1.20694	1.20694		11.011	0.311508	0.311508		11.011	1.65242	1.65242
	11.014	0.908556	0.908556		11.014	0.908556	0.908556		11.014	1.20702	1.20702		11.014	0.31159	0.31159		11.014	1.65263	1.65263
	11.017	0.908648	0.908648		11.017	0.908648	0.908648		11.017	1.2071	1.2071		11.017	0.311671	0.311671		11.017	1.65284	1.65284
	11.02	0.90874	0.90874		11.02	0.90874	0.90874		11.02	1.20717	1.20717		11.02	0.311753	0.311753		11.02	1.65305	1.65305
	11.023	0.908832	0.908832		11.023	0.908832	0.908832		11.023	1.20725	1.20725		11.023	0.311834	0.311834		11.023	1.65326	1.65326
	11.026	0.908924	0.908924		11.026	0.908924	0.908924		11.026	1.20732	1.20732		11.026	0.311915	0.311915		11.026	1.65346	1.65346
	11.029	0.909016	0.909016		11.029	0.909016	0.909016		11.029	1.2074	1.2074		11.029	0.311997	0.311997		11.029	1.65367	1.65367
	11.032	0.909108	0.909108		11.032	0.909108	0.909108		11.032	1.20748	1.20748		11.032	0.312078	0.312078		11.032	1.65388	1.65388
	11.035	0.9092	0.9092		11.035	0.9092	0.9092		11.035	1.20755	1.20755		11.035	0.31216	0.31216		11.035	1.65409	1.65409
	11.038	0.909291	0.909291		11.038	0.909291	0.909291		11.038	1.20763	1.20763		11.038	0.312241	0.312241		11.038	1.6543	1.6543
	11.041	0.909383	0.909383		11.041	0.909383	0.909383		11.041	1.20771	1.20771		11.041	0.312323	0.312323		11.041	1.65451	1.65451
	11.044	0.909475	0.909475		11.044	0.909475	0.909475		11.044	1.20778	1.20778		11.044	0.312404	0.312404		11.044	1.65471	1.65471
	11.047	0.909567	0.909567		11.047	0.909567	0.909567		11.047	1.20786	1.20786		11.047	0.312486	0.312486		11.047	1.65492	1.65492
	11.05	0.909659	0.909659		11.05	0.909659	0.909659		11.05	1.20794	1.20794		11.05	0.312567	0.312567		11.05	1.65513	1.65513
	11.053	0.909751	0.909751		11.053	0.909751	0.909751		11.053	1.20801	1.20801		11.053	0.312648	0.312648		11.053	1.65534	1.65534
	11.056	0.909843	0.909843		11.056	0.909843	0.909843		11.056	1.20809	1.20809		11.056	0.31273	0.31273		11.056	1.65555	1.65555
	11.059	0.909935	0.909935		11.059	0.909935	0.909935		11.059	1.20817	1.20817		11.059	0.312811	0.312811		11.059	1.65576	1.65576
	11.062	0.910027	0.910027		11.062	0.910027	0.910027		11.062	1.20824	1.20824		11.062	0.312893	0.312893		11.062	1.65596	1.65596
	11.065	0.910119	0.910119		11.065	0.910119	0.910119		11.065	1.20832	1.20832		11.065	0.312974	0.312974		11.065	1.65617	1.65617
	11.068	0.910211	0.910211		11.068	0.910211	0.910211		11.068	1.2084	1.2084		11.068	0.313056	0.313056		11.068	1.65638	1.65638
	11.071	0.910302	0.910302		11.071	0.910302	0.910302		11.071	1.20847	1.20847		11.071	0.313137	0.313137		11.071	1.65659	1.65659
	11.074	0.910394	0.910394		11.074	0.910394	0.910394		11.074	1.20855	1.20855		11.074	0.313218	0.313218		11.074	1.6568	1.6568
	11.077	0.910486	0.910486		11.077	0.910486	0.910486		11.077	1.20863	1.20863		11.077	0.3133	0.3133		11.077	1.657	1.657
	11.08	0.910578	0.910578		11.08	0.910578	0.910578		11.08	1.2087	1.2087		11.08	0.313381	0.313381		11.08	1.65721	1.65721
	11.083	0.91067	0.91067		11.083	0.91067	0.91067		11.083	1.20878	1.20878		11.083	0.313463	0.313463		11.083	1.65742	1.65742
	11.086	0.910762	0.910762		11.086	0.910762	0.910762		11.086	1.20886	1.20886		11.086	0.313544	0.313544		11.086	1.65763	1.65763
	11.089	0.910854	0.910854		11.089	0.910854	0.910854		11.089	1.20893	1.20893		11.089	0.313626	0.313626		11.089	1.65784	1.65784
	11.092	0.910946	0.910946		11.092	0.910946	0.910946		11.092	1.20901	1.20901		11.092	0.313707	0.313707		11.092	1.65804	1.65804
	11.095	0.911038	0.911038		11.095	0.911038	0.911038		11.095	1.20908	1.20908		11.095	0.313788	0.313788		11.095	1.65825	1.65825
	11.098	0.91113	0.91113		11.098	0.91113	0.91113		11.098	1.20916	1.20916		11.098	0.31387	0.31387		11.098	1.65846	1.65846
	11.101	0.911221	0.911221		11.101	0.911221	0.911221		11.101	1.20924	1.20924		11.101	0.313951	0.313951		11.101	1.65867	1.65867
	11.104	0.911313	0.911313		11.104	0.911313	0.911313		11.104	1.20931	1.20931		11.104	0.314033	0.314033		11.104	1.65888	1.65888
	11.107	0.911405	0.911405		11.107	0.911405	0.911405		11.107	1.20939	1.20939		11.107	0.314114	0.314114		11.107	1.65908	1.65908
	11.11	0.911497	0.911497		11.11	0.911497	0.911497		11.11	1.20947	1.20947		11.11	0.314196	0.314196		11.11	1.65929	1.65929
	11.113	0.911589	0.911589		11.113	0.911589	0.911589		11.113	1.20954	1.20954		11.113	0.314277	0.314277		11.113	1.6595	1.6595
	11.116	0.911681	0.911681		11.116	0.911681	0.911681		11.116	1.20962	1.20962		11.116	0.314358	0.314358		11.116	1.65971	1.65971
	11.119	0.911773	0.911773		11.119	0.911773	0.911773		11.119	1.2097	1.2097		11.119	0.31444	0.31444		11.119	1.65992	1.65992
	11.122	0.911865	0.911865		11.122	0.911865	0.911865		11.122	1.20977	1.20977		11.122	0.314521	0.314521		11.122	1.66012	1.66012
	11.125	0.911957	0.911957		11.125	0.911957	0.911957		11.125	1.20985	1.20985		11.125	0.314603	0.314603		11.125	1.66033	1.66033
	11.128	0.912048	0.912048		11.128	0.912048	0.912048		11.128	1.20993	1.20993		11.128	0.314684	0.314684		11.128	1.66054	1.66054
	11.131	0.91214	0.91214		11.131	0.91214	0.91214		11.131	1.21	1.21		11.131	0.314765	0.314765		11.131	1.66075	1.66075
	11.134	0.912232	0.912232		11.134	0.912232	0.912232		11.134	1.21008	1.21008		11.134	0.314847	0.314847		11.134	1.66096	1.66096
	11.137	0.912324	0.912324		11.137	0.912324	0.912324		11.137	1.21016	1.21016		11.137	0.314928	0.314928		11.137	1.66116	1.66116
	11.14	0.912416	0.912416		11.14	0.912416	0.912416		11.14	1.21023	1.21023		11.14	0.31501	0.31501		11.14	1.66137	1.66137
	11.143	0.912508	0.912508		11.143	0.912508	0.912508		11.143	1.21031	1.21031		11.143	0.315091	0.315091		11.143	1.66158	1.66158
	11.146	0.9126	0.9126		11.146	0.9126	0.9126		11.146	1.21039	1.21039		11.146	0.315173	0.315173		11.146	1.66179	1.66179
	11.149	0.912692	0.912692		11.149	0.912692	0.912692		11.149	1.21046	1.21046		11.149	0.315254	0.315254		11.149	1.662	1.662
	11.152	0.912783	0.912783		11.152	0.912783	0.912783		11.152	1.21054	1.21054		11.152	0.315335	0.315335		11.152	1.6622	1.6622
	11.155	0.912875	0.912875		11.155	0.912875	0.912875		11.155	1.21061	1.21061		11.155	0.315417	0.315417		11.155	1.66241	1.66241
	11.158	0.912967	0.912967		11.158	0.912967	0.912967		11.158	1.21069	1.21069		11.158	0.315498	0.315498		11.158	1.66262	1.66262
	11.161	0.913059	0.913059		11.161	0.913059	0.913059		11.161	1.21077	1.21077		11.161	0.31558	0.31558		11.161	1.66283	1.66283
	11.164	0.913151	0.913151		11.164	0.913151	0.913151		11.164	1.21084	1.21084		11.164	0.315661	0.315661		11.164	1.66304	1.66304
	11.167	0.913243	0.913243		11.167	0.913243	0.913243		11.167	1.21092	1.21092		11.167	0.315742	0.315742		11.167	1.66324	1.66324
	11.17	0.913335	0.913335		11.17	0.913335	0.913335		11.17	1.211	1.211		11.17	0.315824	0.315824		11.17	1.66345	1.66345
	11.173	0.913426	0.913426		11.173	0.913426	0.913426		11.173	1.21107	1.21107		11.173	0.315905	0.315905		11.173	1.66366	1.66366
	11.176	0.913518	0.913518		11.176	0.913518	0.913518		11.176	1.21115	1.21115		11.176	0.315987	0.315987		11.176	1.66387	1.66387
	11.179	0.91361	0.91361		11.179	0.91361	0.91361		11.179	1.21123	1.21123		11.179	0.316068	0.316068		11.179	1.66407	1.66407
	11.182	0.913702	0.913702		11.182	0.913702	0.913702		11.182	1.2113	1.2113		11.182	0.316149	0.316149		11.182	1.66428	1.66428
	11.185	0.913794	0.913794		11.185	0.913794	0.913794		11.185	1.21138	1.21138		11.185	0.316231	0.316231		11.185	1.66449	1.66449
	11.188	0.913886	0.913886		11.188	0.913886	0.913886		11.188	1.21146	1.21146		11.188	0.316312	0.316312		11.188	1.6647	1.6647
	11.191	0.913978	0.913978		11.191	0.913978	0.913978		11.191	1.21153	1.21153		11.191	0.316393	0.316393		11.191	1.66491	1.66491
	11.194	0.914069	0.914069		11.194	0.914069	0.914069		11.194	1.21161	1.21161		11.194	0.316475	0.316475		11.194	1.66511	1.66511
	11.197	0.914161	0.914161		11.197	0.914161	0.914161		11.197	1.21169	1.21169		11.197	0.316556	0.316556		11.197	1.66532	1.66532
	11.2	0.914253	0.914253		11.2	0.914253	0.914253		11.2	1.21176	1.21176		11.2	0.316638	0.316638		11.2	1.66553	1.66553
	11.203	0.914345	0.914345		11.203	0.914345	0.914345		11.203	1.21184	1.21184		11.203	0.316719	0.316719		11.203	1.66574	1.66574
	11.206	0.914437	0.914437		11.206	0.914437	0.914437		11.206	1.21192	1.21192		11.206	0.3168	0.3168		11.206	1.66594	1.66594
	11.209	0.914529	0.914529		11.209	0.914529	0.914529		11.209	1.21199	1.21199		11.209	0.316882	0.316882		11.209	1.66615	1.66615
	11.212	0.91462	0.91462		11.212	0.91462	0.91462		11.212	1.21207	1.21207		11.212	0.316963	0.316963		11.212	1.66636	1.66636
	11.215	0.914712	0.914712		11.215	0.914712	0.914712		11.215	1.21215	1.21215		11.215	0.317045	0.317045		11.215	1.66657	1.66657
	11.218	0.914804	0.914804		11.218	0.914804	0.914804		11.218	1.21222	1.21222		11.218	0.317126	0.317126		11.218	1.66677	1.66677
	11.221	0.914896	0.914896		11.221	0.914896	0.914896		11.221	1.2123	1.2123		11.221	0.317207	0.317207		11.221	1.66698	1.66698
	11.224	0.914988	0.914988		11.224	0.914988	0.914988		11.224	1.21237	1.21237		11.224	0.317289	0.317289		11.224	1.66719	1.66719
	11.227	0.91508	0.91508		11.227	0.91508	0.91508		11.227	1.21245	1.21245		11.227	0.31737	0.31737		11.227	1.6674	1.6674
	11.23	0.915171	0.915171		11.23	0.915171	0.915171		11.23	1.21253	1.21253		11.23	0.317451	0.317451		11.23	1.66761	1.66761
	11.233	0.915263	0.915263		11.233	0.915263	0.915263		11.233	1.2126	1.2126		11.233	0.317533	0.317533		11.233	1.66781	1.66781
	11.236	0.915355	0.915355		11.236	0.915355	0.915355		11.236	1.21268	1.21268		11.236	0.317614	0.317614		11.236	1.66802	1.66802
	11.239	0.915447	0.915447		11.239	0.915447	0.915447		11.239	1.21276	1.21276		11.239	0.317696	0.317696		11.239	1.66823	1.66823
	11.242	0.915539	0.915539		11.242	0.915539	0.915539		11.242	1.21283	1.21283		11.242	0.317777	0.317777		11.242	1.66844	1.66844
	11.245	0.915631	0.915631		11.245	0.915631	0.915631		11.245	1.21291	1.21291		11.245	0.317858	0.317858		11.245	1.66864	1.66864
	11.248	0.915722	0.915722		11.248	0.915722	0.915722		11.248	1.21299	1.21299		11.248	0.31794	0.31794		11.248	1.66885	1.66885
	11.251	0.915814	0.915814		11.251	0.915814	0.915814		11.251	1.21306	1.21306		11.251	0.318021	0.318021		11.251	1.66906	1.66906
	11.254	0.915906	0.915906		11.254	0.915906	0.915906		11.254	1.21314	1.21314		11.254	0.318102	0.318102		11.254	1.66927	1.66927
	11.257	0.915998	0.915998		11.257	0.915998	0.915998		11.257	1.21321	1.21321		11.257	0.318184	0.318184		11.257	1.66948	1.66948
	11.26	0.91609	0.91609		11.26	0.91609	0.91609		11.26	1.21329	1.21329		11.26	0.318265	0.318265		11.26	1.66968	1.66968
	11.263	0.916181	0.916181		11.263	0.916181	0.916181		11.263	1.21337	1.21337		11.263	0.318346	0.318346		11.263	1.66989	1.66989
	11.266	0.916273	0.916273		11.266	0.916273	0.916273		11.266	1.21345	1.21345		11.266	0.318428	0.318428		11.266	1.6701	1.6701
	11.269	0.916365	0.916365		11.269	0.916365	0.916365		11.269	1.21352	1.21352		11.269	0.318509	0.318509		11.269	1.6703	1.6703
	11.272	0.916457	0.916457		11.272	0.916457	0.916457		11.272	1.2136	1.2136		11.272	0.318591	0.318591		11.272	1.67051	1.67051
	11.275	0.916549	0.916549		11.275	0.916549	0.916549		11.275	1.21367	1.21367		11.275	0.318672	0.318672		11.275	1.67072	1.67072
	11.278	0.91664	0.91664		11.278	0.91664	0.91664		11.278	1.21375	1.21375		11.278	0.318753	0.318753		11.278	1.67093	1.67093
	11.281	0.916732	0.916732		11.281	0.916732	0.916732		11.281	1.21383	1.21383		11.281	0.318835	0.318835		11.281	1.67114	1.67114
	11.284	0.916824	0.916824		11.284	0.916824	0.916824		11.284	1.2139	1.2139		11.284	0.318916	0.318916		11.284	1.67134	1.67134
	11.287	0.916916	0.916916		11.287	0.916916	0.916916		11.287	1.21398	1.21398		11.287	0.318997	0.318997		11.287	1.67155	1.67155
	11.29	0.917008	0.917008		11.29	0.917008	0.917008		11.29	1.21406	1.21406		11.29	0.319079	0.319079		11.29	1.67176	1.67176
	11.293	0.917099	0.917099		11.293	0.917099	0.917099		11.293	1.21413	1.21413		11.293	0.31916	0.31916		11.293	1.67197	1.67197
	11.296	0.917191	0.917191		11.296	0.917191	0.917191		11.296	1.21421	1.21421		11.296	0.319241	0.319241		11.296	1.67217	1.67217
	11.299	0.917283	0.917283		11.299	0.917283	0.917283		11.299	1.21429	1.21429		11.299	0.319323	0.319323		11.299	1.67238	1.67238
	11.302	0.917375	0.917375		11.302	0.917375	0.917375		11.302	1.21436	1.21436		11.302	0.319404	0.319404		11.302	1.67259	1.67259
	11.305	0.917467	0.917467		11.305	0.917467	0.917467		11.305	1.21444	1.21444		11.305	0.319485	0.319485		11.305	1.6728	1.6728
	11.308	0.917558	0.917558		11.308	0.917558	0.917558		11.308	1.21452	1.21452		11.308	0.319567	0.319567		11.308	1.673	1.673
	11.311	0.91765	0.91765		11.311	0.91765	0.91765		11.311	1.21459	1.21459		11.311	0.319648	0.319648		11.311	1.67321	1.67321
	11.314	0.917742	0.917742		11.314	0.917742	0.917742		11.314	1.21467	1.21467		11.314	0.319729	0.319729		11.314	1.67342	1.67342
	11.317	0.917834	0.917834		11.317	0.917834	0.917834		11.317	1.21474	1.21474		11.317	0.319811	0.319811		11.317	1.67363	1.67363
	11.32	0.917926	0.917926		11.32	0.917926	0.917926		11.32	1.21482	1.21482		11.32	0.319892	0.319892		11.32	1.67383	1.67383
	11.323	0.918017	0.918017		11.323	0.918017	0.918017		11.323	1.2149	1.2149		11.323	0.319973	0.319973		11.323	1.67404	1.67404
	11.326	0.918109	0.918109		11.326	0.918109	0.918109		11.326	1.21497	1.21497		11.326	0.320055	0.320055		11.326	1.67425	1.67425
	11.329	0.918201	0.918201		11.329	0.918201	0.918201		11.329	1.21505	1.21505		11.329	0.320136	0.320136		11.329	1.67446	1.67446
	11.332	0.918293	0.918293		11.332	0.918293	0.918293		11.332	1.21513	1.21513		11.332	0.320217	0.320217		11.332	1.67466	1.67466
	11.335	0.918384	0.918384		11.335	0.918384	0.918384		11.335	1.2152	1.2152		11.335	0.320299	0.320299		11.335	1.67487	1.67487
	11.338	0.918476	0.918476		11.338	0.918476	0.918476		11.338	1.21528	1.21528		11.338	0.32038	0.32038		11.338	1.67508	1.67508
	11.341	0.918568	0.918568		11.341	0.918568	0.918568		11.341	1.21536	1.21536		11.341	0.320461	0.320461		11.341	1.67528	1.67528
	11.344	0.91866	0.91866		11.344	0.91866	0.91866		11.344	1.21543	1.21543		11.344	0.320543	0.320543		11.344	1.67549	1.67549
	11.347	0.918752	0.918752		11.347	0.918752	0.918752		11.347	1.21551	1.21551		11.347	0.320624	0.320624		11.347	1.6757	1.6757
	11.35	0.918843	0.918843		11.35	0.918843	0.918843		11.35	1.21558	1.21558		11.35	0.320705	0.320705		11.35	1.67591	1.67591
	11.353	0.918935	0.918935		11.353	0.918935	0.918935		11.353	1.21566	1.21566		11.353	0.320787	0.320787		11.353	1.67611	1.67611
	11.356	0.919027	0.919027		11.356	0.919027	0.919027		11.356	1.21574	1.21574		11.356	0.320868	0.320868		11.356	1.67632	1.67632
	11.359	0.919119	0.919119		11.359	0.919119	0.919119		11.359	1.21581	1.21581		11.359	0.320949	0.320949		11.359	1.67653	1.67653
	11.362	0.91921	0.91921		11.362	0.91921	0.91921		11.362	1.21589	1.21589		11.362	0.321031	0.321031		11.362	1.67674	1.67674
	11.365	0.919302	0.919302		11.365	0.919302	0.919302		11.365	1.21597	1.21597		11.365	0.321112	0.321112		11.365	1.67694	1.67694
	11.368	0.919394	0.919394		11.368	0.919394	0.919394		11.368	1.21604	1.21604		11.368	0.321193	0.321193		11.368	1.67715	1.67715
	11.371	0.919486	0.919486		11.371	0.919486	0.919486		11.371	1.21612	1.21612		11.371	0.321275	0.321275		11.371	1.67736	1.67736
	11.374	0.919577	0.919577		11.374	0.919577	0.919577		11.374	1.2162	1.2162		11.374	0.321356	0.321356		11.374	1.67757	1.67757
	11.377	0.919669	0.919669		11.377	0.919669	0.919669		11.377	1.21627	1.21627		11.377	0.321437	0.321437		11.377	1.67777	1.67777
	11.38	0.919761	0.919761		11.38	0.919761	0.919761		11.38	1.21635	1.21635		11.38	0.321519	0.321519		11.38	1.67798	1.67798
	11.383	0.919853	0.919853		11.383	0.919853	0.919853		11.383	1.21643	1.21643		11.383	0.3216	0.3216		11.383	1.67819	1.67819
	11.386	0.919944	0.919944		11.386	0.919944	0.919944		11.386	1.2165	1.2165		11.386	0.321681	0.321681		11.386	1.6784	1.6784
	11.389	0.920036	0.920036		11.389	0.920036	0.920036		11.389	1.21658	1.21658		11.389	0.321763	0.321763		11.389	1.6786	1.6786
	11.392	0.920128	0.920128		11.392	0.920128	0.920128		11.392	1.21666	1.21666		11.392	0.321844	0.321844		11.392	1.67881	1.67881
	11.395	0.92022	0.92022		11.395	0.92022	0.92022		11.395	1.21673	1.21673		11.395	0.321925	0.321925		11.395	1.67902	1.67902
	11.398	0.920311	0.920311		11.398	0.920311	0.920311		11.398	1.21681	1.21681		11.398	0.322007	0.322007		11.398	1.67922	1.67922
	11.401	0.920403	0.920403		11.401	0.920403	0.920403		11.401	1.21688	1.21688		11.401	0.322088	0.322088		11.401	1.67943	1.67943
	11.404	0.920495	0.920495		11.404	0.920495	0.920495		11.404	1.21696	1.21696		11.404	0.322169	0.322169		11.404	1.67964	1.67964
	11.407	0.920587	0.920587		11.407	0.920587	0.920587		11.407	1.21704	1.21704		11.407	0.322251	0.322251		11.407	1.67985	1.67985
	11.41	0.920678	0.920678		11.41	0.920678	0.920678		11.41	1.21711	1.21711		11.41	0.322332	0.322332		11.41	1.68005	1.68005
	11.413	0.92077	0.92077		11.413	0.92077	0.92077		11.413	1.21719	1.21719		11.413	0.322413	0.322413		11.413	1.68026	1.68026
	11.416	0.920862	0.920862		11.416	0.920862	0.920862		11.416	1.21727	1.21727		11.416	0.322494	0.322494		11.416	1.68047	1.68047
	11.419	0.920954	0.920954		11.419	0.920954	0.920954		11.419	1.21734	1.21734		11.419	0.322576	0.322576		11.419	1.68067	1.68067
	11.422	0.921045	0.921045		11.422	0.921045	0.921045		11.422	1.21742	1.21742		11.422	0.322657	0.322657		11.422	1.68088	1.68088
	11.425	0.921137	0.921137		11.425	0.921137	0.921137		11.425	1.21749	1.21749		11.425	0.322738	0.322738		11.425	1.68109	1.68109
	11.428	0.921229	0.921229		11.428	0.921229	0.921229		11.428	1.21757	1.21757		11.428	0.32282	0.32282		11.428	1.6813	1.6813
	11.431	0.92132	0.92132		11.431	0.92132	0.92132		11.431	1.21765	1.21765		11.431	0.322901	0.322901		11.431	1.6815	1.6815
	11.434	0.921412	0.921412		11.434	0.921412	0.921412		11.434	1.21772	1.21772		11.434	0.322982	0.322982		11.434	1.68171	1.68171
	11.437	0.921504	0.921504		11.437	0.921504	0.921504		11.437	1.2178	1.2178		11.437	0.323064	0.323064		11.437	1.68192	1.68192
	11.44	0.921596	0.921596		11.44	0.921596	0.921596		11.44	1.21788	1.21788		11.44	0.323145	0.323145		11.44	1.68212	1.68212
	11.443	0.921687	0.921687		11.443	0.921687	0.921687		11.443	1.21795	1.21795		11.443	0.323226	0.323226		11.443	1.68233	1.68233
	11.446	0.921779	0.921779		11.446	0.921779	0.921779		11.446	1.21803	1.21803		11.446	0.323307	0.323307		11.446	1.68254	1.68254
	11.449	0.921871	0.921871		11.449	0.921871	0.921871		11.449	1.21811	1.21811		11.449	0.323389	0.323389		11.449	1.68274	1.68274
	11.452	0.921962	0.921962		11.452	0.921962	0.921962		11.452	1.21818	1.21818		11.452	0.32347	0.32347		11.452	1.68295	1.68295
	11.455	0.922054	0.922054		11.455	0.922054	0.922054		11.455	1.21826	1.21826		11.455	0.323551	0.323551		11.455	1.68316	1.68316
	11.458	0.922146	0.922146		11.458	0.922146	0.922146		11.458	1.21833	1.21833		11.458	0.323633	0.323633		11.458	1.68337	1.68337
	11.461	0.922238	0.922238		11.461	0.922238	0.922238		11.461	1.21841	1.21841		11.461	0.323714	0.323714		11.461	1.68357	1.68357
	11.464	0.922329	0.922329		11.464	0.922329	0.922329		11.464	1.21849	1.21849		11.464	0.323795	0.323795		11.464	1.68378	1.68378
	11.467	0.922421	0.922421		11.467	0.922421	0.922421		11.467	1.21856	1.21856		11.467	0.323876	0.323876		11.467	1.68399	1.68399
	11.47	0.922513	0.922513		11.47	0.922513	0.922513		11.47	1.21864	1.21864		11.47	0.323958	0.323958		11.47	1.6842	1.6842
	11.473	0.922604	0.922604		11.473	0.922604	0.922604		11.473	1.21872	1.21872		11.473	0.324039	0.324039		11.473	1.6844	1.6844
	11.476	0.922696	0.922696		11.476	0.922696	0.922696		11.476	1.21879	1.21879		11.476	0.32412	0.32412		11.476	1.68461	1.68461
	11.479	0.922788	0.922788		11.479	0.922788	0.922788		11.479	1.21887	1.21887		11.479	0.324202	0.324202		11.479	1.68482	1.68482
	11.482	0.92288	0.92288		11.482	0.92288	0.92288		11.482	1.21895	1.21895		11.482	0.324283	0.324283		11.482	1.68502	1.68502
	11.485	0.922971	0.922971		11.485	0.922971	0.922971		11.485	1.21902	1.21902		11.485	0.324364	0.324364		11.485	1.68523	1.68523
	11.488	0.923063	0.923063		11.488	0.923063	0.923063		11.488	1.2191	1.2191		11.488	0.324445	0.324445		11.488	1.68544	1.68544
	11.491	0.923155	0.923155		11.491	0.923155	0.923155		11.491	1.21918	1.21918		11.491	0.324527	0.324527		11.491	1.68564	1.68564
	11.494	0.923246	0.923246		11.494	0.923246	0.923246		11.494	1.21925	1.21925		11.494	0.324608	0.324608		11.494	1.68585	1.68585
	11.497	0.923338	0.923338		11.497	0.923338	0.923338		11.497	1.21933	1.21933		11.497	0.324689	0.324689		11.497	1.68606	1.68606
	11.5	0.92343	0.92343		11.5	0.92343	0.92343		11.5	1.21941	1.21941		11.5	0.324771	0.324771		11.5	1.68626	1.68626
	11.503	0.923521	0.923521		11.503	0.923521	0.923521		11.503	1.21948	1.21948		11.503	0.324852	0.324852		11.503	1.68647	1.68647
	11.506	0.923613	0.923613		11.506	0.923613	0.923613		11.506	1.21956	1.21956		11.506	0.324933	0.324933		11.506	1.68668	1.68668
	11.509	0.923705	0.923705		11.509	0.923705	0.923705		11.509	1.21963	1.21963		11.509	0.325014	0.325014		11.509	1.68688	1.68688
	11.512	0.923796	0.923796		11.512	0.923796	0.923796		11.512	1.21971	1.21971		11.512	0.325096	0.325096		11.512	1.68709	1.68709
	11.515	0.923888	0.923888		11.515	0.923888	0.923888		11.515	1.21979	1.21979		11.515	0.325177	0.325177		11.515	1.6873	1.6873
	11.518	0.92398	0.92398		11.518	0.92398	0.92398		11.518	1.21986	1.21986		11.518	0.325258	0.325258		11.518	1.68751	1.68751
	11.521	0.924072	0.924072		11.521	0.924072	0.924072		11.521	1.21994	1.21994		11.521	0.325339	0.325339		11.521	1.68771	1.68771
	11.524	0.924163	0.924163		11.524	0.924163	0.924163		11.524	1.22002	1.22002		11.524	0.325421	0.325421		11.524	1.68792	1.68792
	11.527	0.924255	0.924255		11.527	0.924255	0.924255		11.527	1.22009	1.22009		11.527	0.325502	0.325502		11.527	1.68813	1.68813
	11.53	0.924347	0.924347		11.53	0.924347	0.924347		11.53	1.22017	1.22017		11.53	0.325583	0.325583		11.53	1.68833	1.68833
	11.533	0.924438	0.924438		11.533	0.924438	0.924438		11.533	1.22025	1.22025		11.533	0.325664	0.325664		11.533	1.68854	1.68854
	11.536	0.92453	0.92453		11.536	0.92453	0.92453		11.536	1.22032	1.22032		11.536	0.325746	0.325746		11.536	1.68875	1.68875
	11.539	0.924622	0.924622		11.539	0.924622	0.924622		11.539	1.2204	1.2204		11.539	0.325827	0.325827		11.539	1.68895	1.68895
	11.542	0.924713	0.924713		11.542	0.924713	0.924713		11.542	1.22047	1.22047		11.542	0.325908	0.325908		11.542	1.68916	1.68916
	11.545	0.924805	0.924805		11.545	0.924805	0.924805		11.545	1.22055	1.22055		11.545	0.32599	0.32599		11.545	1.68937	1.68937
	11.548	0.924897	0.924897		11.548	0.924897	0.924897		11.548	1.22063	1.22063		11.548	0.326071	0.326071		11.548	1.68958	1.68958
	11.551	0.924988	0.924988		11.551	0.924988	0.924988		11.551	1.2207	1.2207		11.551	0.326152	0.326152		11.551	1.68978	1.68978
	11.554	0.92508	0.92508		11.554	0.92508	0.92508		11.554	1.22078	1.22078		11.554	0.326233	0.326233		11.554	1.68999	1.68999
	11.557	0.925172	0.925172		11.557	0.925172	0.925172		11.557	1.22086	1.22086		11.557	0.326315	0.326315		11.557	1.69019	1.69019
	11.56	0.925263	0.925263		11.56	0.925263	0.925263		11.56	1.22093	1.22093		11.56	0.326396	0.326396		11.56	1.6904	1.6904
	11.563	0.925355	0.925355		11.563	0.925355	0.925355		11.563	1.22101	1.22101		11.563	0.326477	0.326477		11.563	1.69061	1.69061
	11.566	0.925447	0.925447		11.566	0.925447	0.925447		11.566	1.22108	1.22108		11.566	0.326558	0.326558		11.566	1.69081	1.69081
	11.569	0.925538	0.925538		11.569	0.925538	0.925538		11.569	1.22116	1.22116		11.569	0.32664	0.32664		11.569	1.69102	1.69102
	11.572	0.92563	0.92563		11.572	0.92563	0.92563		11.572	1.22124	1.22124		11.572	0.326721	0.326721		11.572	1.69123	1.69123
	11.575	0.925722	0.925722		11.575	0.925722	0.925722		11.575	1.22131	1.22131		11.575	0.326802	0.326802		11.575	1.69144	1.69144
	11.578	0.925813	0.925813		11.578	0.925813	0.925813		11.578	1.22139	1.22139		11.578	0.326883	0.326883		11.578	1.69164	1.69164
	11.581	0.925905	0.925905		11.581	0.925905	0.925905		11.581	1.22147	1.22147		11.581	0.326965	0.326965		11.581	1.69185	1.69185
	11.584	0.925997	0.925997		11.584	0.925997	0.925997		11.584	1.22154	1.22154		11.584	0.327046	0.327046		11.584	1.69206	1.69206
	11.587	0.926088	0.926088		11.587	0.926088	0.926088		11.587	1.22162	1.22162		11.587	0.327127	0.327127		11.587	1.69226	1.69226
	11.59	0.92618	0.92618		11.59	0.92618	0.92618		11.59	1.22169	1.22169		11.59	0.327208	0.327208		11.59	1.69247	1.69247
	11.593	0.926271	0.926271		11.593	0.926271	0.926271		11.593	1.22177	1.22177		11.593	0.327289	0.327289		11.593	1.69268	1.69268
	11.596	0.926363	0.926363		11.596	0.926363	0.926363		11.596	1.22185	1.22185		11.596	0.327371	0.327371		11.596	1.69288	1.69288
	11.599	0.926455	0.926455		11.599	0.926455	0.926455		11.599	1.22192	1.22192		11.599	0.327452	0.327452		11.599	1.69309	1.69309
	11.602	0.926546	0.926546		11.602	0.926546	0.926546		11.602	1.222	1.222		11.602	0.327533	0.327533		11.602	1.6933	1.6933
	11.605	0.926638	0.926638		11.605	0.926638	0.926638		11.605	1.22208	1.22208		11.605	0.327614	0.327614		11.605	1.6935	1.6935
	11.608	0.92673	0.92673		11.608	0.92673	0.92673		11.608	1.22215	1.22215		11.608	0.327696	0.327696		11.608	1.69371	1.69371
	11.611	0.926821	0.926821		11.611	0.926821	0.926821		11.611	1.22223	1.22223		11.611	0.327777	0.327777		11.611	1.69392	1.69392
	11.614	0.926913	0.926913		11.614	0.926913	0.926913		11.614	1.22231	1.22231		11.614	0.327858	0.327858		11.614	1.69412	1.69412
	11.617	0.927005	0.927005		11.617	0.927005	0.927005		11.617	1.22238	1.22238		11.617	0.327939	0.327939		11.617	1.69433	1.69433
	11.62	0.927096	0.927096		11.62	0.927096	0.927096		11.62	1.22246	1.22246		11.62	0.328021	0.328021		11.62	1.69454	1.69454
	11.623	0.927188	0.927188		11.623	0.927188	0.927188		11.623	1.22253	1.22253		11.623	0.328102	0.328102		11.623	1.69474	1.69474
	11.626	0.927279	0.927279		11.626	0.927279	0.927279		11.626	1.22261	1.22261		11.626	0.328183	0.328183		11.626	1.69495	1.69495
	11.629	0.927371	0.927371		11.629	0.927371	0.927371		11.629	1.22269	1.22269		11.629	0.328264	0.328264		11.629	1.69516	1.69516
	11.632	0.927463	0.927463		11.632	0.927463	0.927463		11.632	1.22276	1.22276		11.632	0.328345	0.328345		11.632	1.69536	1.69536
	11.635	0.927554	0.927554		11.635	0.927554	0.927554		11.635	1.22284	1.22284		11.635	0.328427	0.328427		11.635	1.69557	1.69557
	11.638	0.927646	0.927646		11.638	0.927646	0.927646		11.638	1.22292	1.22292		11.638	0.328508	0.328508		11.638	1.69578	1.69578
	11.641	0.927738	0.927738		11.641	0.927738	0.927738		11.641	1.22299	1.22299		11.641	0.328589	0.328589		11.641	1.69598	1.69598
	11.644	0.927829	0.927829		11.644	0.927829	0.927829		11.644	1.22307	1.22307		11.644	0.32867	0.32867		11.644	1.69619	1.69619
	11.647	0.927921	0.927921		11.647	0.927921	0.927921		11.647	1.22315	1.22315		11.647	0.328752	0.328752		11.647	1.6964	1.6964
	11.65	0.928012	0.928012		11.65	0.928012	0.928012		11.65	1.22322	1.22322		11.65	0.328833	0.328833		11.65	1.6966	1.6966
	11.653	0.928104	0.928104		11.653	0.928104	0.928104		11.653	1.2233	1.2233		11.653	0.328914	0.328914		11.653	1.69681	1.69681
	11.656	0.928196	0.928196		11.656	0.928196	0.928196		11.656	1.22337	1.22337		11.656	0.328995	0.328995		11.656	1.69701	1.69701
	11.659	0.928287	0.928287		11.659	0.928287	0.928287		11.659	1.22345	1.22345		11.659	0.329076	0.329076		11.659	1.69722	1.69722
	11.662	0.928379	0.928379		11.662	0.928379	0.928379		11.662	1.22353	1.22353		11.662	0.329158	0.329158		11.662	1.69743	1.69743
	11.665	0.928471	0.928471		11.665	0.928471	0.928471		11.665	1.2236	1.2236		11.665	0.329239	0.329239		11.665	1.69763	1.69763
	11.668	0.928562	0.928562		11.668	0.928562	0.928562		11.668	1.22368	1.22368		11.668	0.32932	0.32932		11.668	1.69784	1.69784
	11.671	0.928654	0.928654		11.671	0.928654	0.928654		11.671	1.22376	1.22376		11.671	0.329401	0.329401		11.671	1.69805	1.69805
	11.674	0.928745	0.928745		11.674	0.928745	0.928745		11.674	1.22383	1.22383		11.674	0.329483	0.329483		11.674	1.69825	1.69825
	11.677	0.928837	0.928837		11.677	0.928837	0.928837		11.677	1.22391	1.22391		11.677	0.329564	0.329564		11.677	1.69846	1.69846
	11.68	0.928929	0.928929		11.68	0.928929	0.928929		11.68	1.22399	1.22399		11.68	0.329645	0.329645		11.68	1.69867	1.69867
	11.683	0.92902	0.92902		11.683	0.92902	0.92902		11.683	1.22406	1.22406		11.683	0.329726	0.329726		11.683	1.69887	1.69887
	11.686	0.929112	0.929112		11.686	0.929112	0.929112		11.686	1.22414	1.22414		11.686	0.329807	0.329807		11.686	1.69908	1.69908
	11.689	0.929203	0.929203		11.689	0.929203	0.929203		11.689	1.22421	1.22421		11.689	0.329889	0.329889		11.689	1.69929	1.69929
	11.692	0.929295	0.929295		11.692	0.929295	0.929295		11.692	1.22429	1.22429		11.692	0.32997	0.32997		11.692	1.69949	1.69949
	11.695	0.929387	0.929387		11.695	0.929387	0.929387		11.695	1.22437	1.22437		11.695	0.330051	0.330051		11.695	1.6997	1.6997
	11.698	0.929478	0.929478		11.698	0.929478	0.929478		11.698	1.22444	1.22444		11.698	0.330132	0.330132		11.698	1.6999	1.6999
	11.701	0.92957	0.92957		11.701	0.92957	0.92957		11.701	1.22452	1.22452		11.701	0.330213	0.330213		11.701	1.70011	1.70011
	11.704	0.929661	0.929661		11.704	0.929661	0.929661		11.704	1.2246	1.2246		11.704	0.330295	0.330295		11.704	1.70032	1.70032
	11.707	0.929753	0.929753		11.707	0.929753	0.929753		11.707	1.22467	1.22467		11.707	0.330376	0.330376		11.707	1.70053	1.70053
	11.71	0.929845	0.929845		11.71	0.929845	0.929845		11.71	1.22475	1.22475		11.71	0.330457	0.330457		11.71	1.70073	1.70073
	11.713	0.929936	0.929936		11.713	0.929936	0.929936		11.713	1.22482	1.22482		11.713	0.330538	0.330538		11.713	1.70094	1.70094
	11.716	0.930028	0.930028		11.716	0.930028	0.930028		11.716	1.2249	1.2249		11.716	0.330619	0.330619		11.716	1.70114	1.70114
	11.719	0.930119	0.930119		11.719	0.930119	0.930119		11.719	1.22498	1.22498		11.719	0.330701	0.330701		11.719	1.70135	1.70135
	11.722	0.930211	0.930211		11.722	0.930211	0.930211		11.722	1.22505	1.22505		11.722	0.330782	0.330782		11.722	1.70156	1.70156
	11.725	0.930302	0.930302		11.725	0.930302	0.930302		11.725	1.22513	1.22513		11.725	0.330863	0.330863		11.725	1.70176	1.70176
	11.728	0.930394	0.930394		11.728	0.930394	0.930394		11.728	1.22521	1.22521		11.728	0.330944	0.330944		11.728	1.70197	1.70197
	11.731	0.930486	0.930486		11.731	0.930486	0.930486		11.731	1.22528	1.22528		11.731	0.331025	0.331025		11.731	1.70217	1.70217
	11.734	0.930577	0.930577		11.734	0.930577	0.930577		11.734	1.22536	1.22536		11.734	0.331106	0.331106		11.734	1.70238	1.70238
	11.737	0.930669	0.930669		11.737	0.930669	0.930669		11.737	1.22544	1.22544		11.737	0.331188	0.331188		11.737	1.70259	1.70259
	11.74	0.93076	0.93076		11.74	0.93076	0.93076		11.74	1.22551	1.22551		11.74	0.331269	0.331269		11.74	1.70279	1.70279
	11.743	0.930852	0.930852		11.743	0.930852	0.930852		11.743	1.22559	1.22559		11.743	0.33135	0.33135		11.743	1.703	1.703
	11.746	0.930943	0.930943		11.746	0.930943	0.930943		11.746	1.22566	1.22566		11.746	0.331431	0.331431		11.746	1.70321	1.70321
	11.749	0.931035	0.931035		11.749	0.931035	0.931035		11.749	1.22574	1.22574		11.749	0.331512	0.331512		11.749	1.70341	1.70341
	11.752	0.931127	0.931127		11.752	0.931127	0.931127		11.752	1.22582	1.22582		11.752	0.331594	0.331594		11.752	1.70362	1.70362
	11.755	0.931218	0.931218		11.755	0.931218	0.931218		11.755	1.22589	1.22589		11.755	0.331675	0.331675		11.755	1.70383	1.70383
	11.758	0.93131	0.93131		11.758	0.93131	0.93131		11.758	1.22597	1.22597		11.758	0.331756	0.331756		11.758	1.70403	1.70403
	11.761	0.931401	0.931401		11.761	0.931401	0.931401		11.761	1.22605	1.22605		11.761	0.331837	0.331837		11.761	1.70424	1.70424
	11.764	0.931493	0.931493		11.764	0.931493	0.931493		11.764	1.22612	1.22612		11.764	0.331918	0.331918		11.764	1.70444	1.70444
	11.767	0.931584	0.931584		11.767	0.931584	0.931584		11.767	1.2262	1.2262		11.767	0.331999	0.331999		11.767	1.70465	1.70465
	11.77	0.931676	0.931676		11.77	0.931676	0.931676		11.77	1.22627	1.22627		11.77	0.332081	0.332081		11.77	1.70486	1.70486
	11.773	0.931768	0.931768		11.773	0.931768	0.931768		11.773	1.22635	1.22635		11.773	0.332162	0.332162		11.773	1.70506	1.70506
	11.776	0.931859	0.931859		11.776	0.931859	0.931859		11.776	1.22643	1.22643		11.776	0.332243	0.332243		11.776	1.70527	1.70527
	11.779	0.931951	0.931951		11.779	0.931951	0.931951		11.779	1.2265	1.2265		11.779	0.332324	0.332324		11.779	1.70548	1.70548
	11.782	0.932042	0.932042		11.782	0.932042	0.932042		11.782	1.22658	1.22658		11.782	0.332405	0.332405		11.782	1.70568	1.70568
	11.785	0.932134	0.932134		11.785	0.932134	0.932134		11.785	1.22666	1.22666		11.785	0.332486	0.332486		11.785	1.70589	1.70589
	11.788	0.932225	0.932225		11.788	0.932225	0.932225		11.788	1.22673	1.22673		11.788	0.332568	0.332568		11.788	1.70609	1.70609
	11.791	0.932317	0.932317		11.791	0.932317	0.932317		11.791	1.22681	1.22681		11.791	0.332649	0.332649		11.791	1.7063	1.7063
	11.794	0.932408	0.932408		11.794	0.932408	0.932408		11.794	1.22688	1.22688		11.794	0.33273	0.33273		11.794	1.70651	1.70651
	11.797	0.9325	0.9325		11.797	0.9325	0.9325		11.797	1.22696	1.22696		11.797	0.332811	0.332811		11.797	1.70671	1.70671
	11.8	0.932591	0.932591		11.8	0.932591	0.932591		11.8	1.22704	1.22704		11.8	0.332892	0.332892		11.8	1.70692	1.70692
	11.803	0.932683	0.932683		11.803	0.932683	0.932683		11.803	1.22711	1.22711		11.803	0.332973	0.332973		11.803	1.70713	1.70713
	11.806	0.932775	0.932775		11.806	0.932775	0.932775		11.806	1.22719	1.22719		11.806	0.333055	0.333055		11.806	1.70733	1.70733
	11.809	0.932866	0.932866		11.809	0.932866	0.932866		11.809	1.22727	1.22727		11.809	0.333136	0.333136		11.809	1.70754	1.70754
	11.812	0.932958	0.932958		11.812	0.932958	0.932958		11.812	1.22734	1.22734		11.812	0.333217	0.333217		11.812	1.70774	1.70774
	11.815	0.933049	0.933049		11.815	0.933049	0.933049		11.815	1.22742	1.22742		11.815	0.333298	0.333298		11.815	1.70795	1.70795
	11.818	0.933141	0.933141		11.818	0.933141	0.933141		11.818	1.22749	1.22749		11.818	0.333379	0.333379		11.818	1.70816	1.70816
	11.821	0.933232	0.933232		11.821	0.933232	0.933232		11.821	1.22757	1.22757		11.821	0.33346	0.33346		11.821	1.70836	1.70836
	11.824	0.933324	0.933324		11.824	0.933324	0.933324		11.824	1.22765	1.22765		11.824	0.333542	0.333542		11.824	1.70857	1.70857
	11.827	0.933415	0.933415		11.827	0.933415	0.933415		11.827	1.22772	1.22772		11.827	0.333623	0.333623		11.827	1.70877	1.70877
	11.83	0.933507	0.933507		11.83	0.933507	0.933507		11.83	1.2278	1.2278		11.83	0.333704	0.333704		11.83	1.70898	1.70898
	11.833	0.933598	0.933598		11.833	0.933598	0.933598		11.833	1.22788	1.22788		11.833	0.333785	0.333785		11.833	1.70919	1.70919
	11.836	0.93369	0.93369		11.836	0.93369	0.93369		11.836	1.22795	1.22795		11.836	0.333866	0.333866		11.836	1.70939	1.70939
	11.839	0.933781	0.933781		11.839	0.933781	0.933781		11.839	1.22803	1.22803		11.839	0.333947	0.333947		11.839	1.7096	1.7096
	11.842	0.933873	0.933873		11.842	0.933873	0.933873		11.842	1.2281	1.2281		11.842	0.334028	0.334028		11.842	1.7098	1.7098
	11.845	0.933964	0.933964		11.845	0.933964	0.933964		11.845	1.22818	1.22818		11.845	0.33411	0.33411		11.845	1.71001	1.71001
	11.848	0.934056	0.934056		11.848	0.934056	0.934056		11.848	1.22826	1.22826		11.848	0.334191	0.334191		11.848	1.71022	1.71022
	11.851	0.934147	0.934147		11.851	0.934147	0.934147		11.851	1.22833	1.22833		11.851	0.334272	0.334272		11.851	1.71042	1.71042
	11.854	0.934239	0.934239		11.854	0.934239	0.934239		11.854	1.22841	1.22841		11.854	0.334353	0.334353		11.854	1.71063	1.71063
	11.857	0.93433	0.93433		11.857	0.93433	0.93433		11.857	1.22849	1.22849		11.857	0.334434	0.334434		11.857	1.71083	1.71083
	11.86	0.934422	0.934422		11.86	0.934422	0.934422		11.86	1.22856	1.22856		11.86	0.334515	0.334515		11.86	1.71104	1.71104
	11.863	0.934514	0.934514		11.863	0.934514	0.934514		11.863	1.22864	1.22864		11.863	0.334596	0.334596		11.863	1.71125	1.71125
	11.866	0.934605	0.934605		11.866	0.934605	0.934605		11.866	1.22871	1.22871		11.866	0.334678	0.334678		11.866	1.71145	1.71145
	11.869	0.934697	0.934697		11.869	0.934697	0.934697		11.869	1.22879	1.22879		11.869	0.334759	0.334759		11.869	1.71166	1.71166
	11.872	0.934788	0.934788		11.872	0.934788	0.934788		11.872	1.22887	1.22887		11.872	0.33484	0.33484		11.872	1.71186	1.71186
	11.875	0.93488	0.93488		11.875	0.93488	0.93488		11.875	1.22894	1.22894		11.875	0.334921	0.334921		11.875	1.71207	1.71207
	11.878	0.934971	0.934971		11.878	0.934971	0.934971		11.878	1.22902	1.22902		11.878	0.335002	0.335002		11.878	1.71227	1.71227
	11.881	0.935063	0.935063		11.881	0.935063	0.935063		11.881	1.2291	1.2291		11.881	0.335083	0.335083		11.881	1.71248	1.71248
	11.884	0.935154	0.935154		11.884	0.935154	0.935154		11.884	1.22917	1.22917		11.884	0.335164	0.335164		11.884	1.71269	1.71269
	11.887	0.935246	0.935246		11.887	0.935246	0.935246		11.887	1.22925	1.22925		11.887	0.335246	0.335246		11.887	1.71289	1.71289
	11.89	0.935337	0.935337		11.89	0.935337	0.935337		11.89	1.22932	1.22932		11.89	0.335327	0.335327		11.89	1.7131	1.7131
	11.893	0.935429	0.935429		11.893	0.935429	0.935429		11.893	1.2294	1.2294		11.893	0.335408	0.335408		11.893	1.71331	1.71331
	11.896	0.93552	0.93552		11.896	0.93552	0.93552		11.896	1.22948	1.22948		11.896	0.335489	0.335489		11.896	1.71351	1.71351
	11.899	0.935612	0.935612		11.899	0.935612	0.935612		11.899	1.22955	1.22955		11.899	0.33557	0.33557		11.899	1.71372	1.71372
	11.902	0.935703	0.935703		11.902	0.935703	0.935703		11.902	1.22963	1.22963		11.902	0.335651	0.335651		11.902	1.71392	1.71392
	11.905	0.935795	0.935795		11.905	0.935795	0.935795		11.905	1.22971	1.22971		11.905	0.335732	0.335732		11.905	1.71413	1.71413
	11.908	0.935886	0.935886		11.908	0.935886	0.935886		11.908	1.22978	1.22978		11.908	0.335813	0.335813		11.908	1.71433	1.71433
	11.911	0.935978	0.935978		11.911	0.935978	0.935978		11.911	1.22986	1.22986		11.911	0.335895	0.335895		11.911	1.71454	1.71454
	11.914	0.936069	0.936069		11.914	0.936069	0.936069		11.914	1.22993	1.22993		11.914	0.335976	0.335976		11.914	1.71475	1.71475
	11.917	0.93616	0.93616		11.917	0.93616	0.93616		11.917	1.23001	1.23001		11.917	0.336057	0.336057		11.917	1.71495	1.71495
	11.92	0.936252	0.936252		11.92	0.936252	0.936252		11.92	1.23009	1.23009		11.92	0.336138	0.336138		11.92	1.71516	1.71516
	11.923	0.936343	0.936343		11.923	0.936343	0.936343		11.923	1.23016	1.23016		11.923	0.336219	0.336219		11.923	1.71536	1.71536
	11.926	0.936435	0.936435		11.926	0.936435	0.936435		11.926	1.23024	1.23024		11.926	0.3363	0.3363		11.926	1.71557	1.71557
	11.929	0.936526	0.936526		11.929	0.936526	0.936526		11.929	1.23032	1.23032		11.929	0.336381	0.336381		11.929	1.71578	1.71578
	11.932	0.936618	0.936618		11.932	0.936618	0.936618		11.932	1.23039	1.23039		11.932	0.336462	0.336462		11.932	1.71598	1.71598
	11.935	0.936709	0.936709		11.935	0.936709	0.936709		11.935	1.23047	1.23047		11.935	0.336543	0.336543		11.935	1.71619	1.71619
	11.938	0.936801	0.936801		11.938	0.936801	0.936801		11.938	1.23054	1.23054		11.938	0.336625	0.336625		11.938	1.71639	1.71639
	11.941	0.936892	0.936892		11.941	0.936892	0.936892		11.941	1.23062	1.23062		11.941	0.336706	0.336706		11.941	1.7166	1.7166
	11.944	0.936984	0.936984		11.944	0.936984	0.936984		11.944	1.2307	1.2307		11.944	0.336787	0.336787		11.944	1.7168	1.7168
	11.947	0.937075	0.937075		11.947	0.937075	0.937075		11.947	1.23077	1.23077		11.947	0.336868	0.336868		11.947	1.71701	1.71701
	11.95	0.937167	0.937167		11.95	0.937167	0.937167		11.95	1.23085	1.23085		11.95	0.336949	0.336949		11.95	1.71721	1.71721
	11.953	0.937258	0.937258		11.953	0.937258	0.937258		11.953	1.23092	1.23092		11.953	0.33703	0.33703		11.953	1.71742	1.71742
	11.956	0.93735	0.93735		11.956	0.93735	0.93735		11.956	1.231	1.231		11.956	0.337111	0.337111		11.956	1.71763	1.71763
	11.959	0.937441	0.937441		11.959	0.937441	0.937441		11.959	1.23108	1.23108		11.959	0.337192	0.337192		11.959	1.71783	1.71783
	11.962	0.937533	0.937533		11.962	0.937533	0.937533		11.962	1.23115	1.23115		11.962	0.337273	0.337273		11.962	1.71804	1.71804
	11.965	0.937624	0.937624		11.965	0.937624	0.937624		11.965	1.23123	1.23123		11.965	0.337355	0.337355		11.965	1.71824	1.71824
	11.968	0.937715	0.937715		11.968	0.937715	0.937715		11.968	1.23131	1.23131		11.968	0.337436	0.337436		11.968	1.71845	1.71845
	11.971	0.937807	0.937807		11.971	0.937807	0.937807		11.971	1.23138	1.23138		11.971	0.337517	0.337517		11.971	1.71866	1.71866
	11.974	0.937898	0.937898		11.974	0.937898	0.937898		11.974	1.23146	1.23146		11.974	0.337598	0.337598		11.974	1.71886	1.71886
	11.977	0.93799	0.93799		11.977	0.93799	0.93799		11.977	1.23153	1.23153		11.977	0.337679	0.337679		11.977	1.71907	1.71907
	11.98	0.938081	0.938081		11.98	0.938081	0.938081		11.98	1.23161	1.23161		11.98	0.33776	0.33776		11.98	1.71927	1.71927
	11.983	0.938173	0.938173		11.983	0.938173	0.938173		11.983	1.23169	1.23169		11.983	0.337841	0.337841		11.983	1.71948	1.71948
	11.986	0.938264	0.938264		11.986	0.938264	0.938264		11.986	1.23176	1.23176		11.986	0.337922	0.337922		11.986	1.71968	1.71968
	11.989	0.938356	0.938356		11.989	0.938356	0.938356		11.989	1.23184	1.23184		11.989	0.338003	0.338003		11.989	1.71989	1.71989
	11.992	0.938447	0.938447		11.992	0.938447	0.938447		11.992	1.23192	1.23192		11.992	0.338084	0.338084		11.992	1.72009	1.72009
	11.995	0.938539	0.938539		11.995	0.938539	0.938539		11.995	1.23199	1.23199		11.995	0.338165	0.338165		11.995	1.7203	1.7203
	11.998	0.93863	0.93863		11.998	0.93863	0.93863		11.998	1.23207	1.23207		11.998	0.338247	0.338247		11.998	1.72051	1.72051
	12.001	0.938721	0.938721		12.001	0.938721	0.938721		12.001	1.23214	1.23214		12.001	0.338328	0.338328		12.001	1.72071	1.72071
	12.004	0.938813	0.938813		12.004	0.938813	0.938813		12.004	1.23222	1.23222		12.004	0.338409	0.338409		12.004	1.72092	1.72092
	12.007	0.938904	0.938904		12.007	0.938904	0.938904		12.007	1.2323	1.2323		12.007	0.33849	0.33849		12.007	1.72112	1.72112
	12.01	0.938996	0.938996		12.01	0.938996	0.938996		12.01	1.23237	1.23237		12.01	0.338571	0.338571		12.01	1.72133	1.72133
	12.013	0.939087	0.939087		12.013	0.939087	0.939087		12.013	1.23245	1.23245		12.013	0.338652	0.338652		12.013	1.72153	1.72153
	12.016	0.939179	0.939179		12.016	0.939179	0.939179		12.016	1.23252	1.23252		12.016	0.338733	0.338733		12.016	1.72174	1.72174
	12.019	0.93927	0.93927		12.019	0.93927	0.93927		12.019	1.2326	1.2326		12.019	0.338814	0.338814		12.019	1.72195	1.72195
	12.022	0.939362	0.939362		12.022	0.939362	0.939362		12.022	1.23268	1.23268		12.022	0.338895	0.338895		12.022	1.72215	1.72215
	12.025	0.939453	0.939453		12.025	0.939453	0.939453		12.025	1.23275	1.23275		12.025	0.338976	0.338976		12.025	1.72236	1.72236
	12.028	0.939544	0.939544		12.028	0.939544	0.939544		12.028	1.23283	1.23283		12.028	0.339057	0.339057		12.028	1.72256	1.72256
	12.031	0.939636	0.939636		12.031	0.939636	0.939636		12.031	1.2329	1.2329		12.031	0.339138	0.339138		12.031	1.72277	1.72277
	12.034	0.939727	0.939727		12.034	0.939727	0.939727		12.034	1.23298	1.23298		12.034	0.33922	0.33922		12.034	1.72297	1.72297
	12.037	0.939819	0.939819		12.037	0.939819	0.939819		12.037	1.23306	1.23306		12.037	0.339301	0.339301		12.037	1.72318	1.72318
	12.04	0.93991	0.93991		12.04	0.93991	0.93991		12.04	1.23313	1.23313		12.04	0.339382	0.339382		12.04	1.72338	1.72338
	12.043	0.940001	0.940001		12.043	0.940001	0.940001		12.043	1.23321	1.23321		12.043	0.339463	0.339463		12.043	1.72359	1.72359
	12.046	0.940093	0.940093		12.046	0.940093	0.940093		12.046	1.23329	1.23329		12.046	0.339544	0.339544		12.046	1.72379	1.72379
	12.049	0.940184	0.940184		12.049	0.940184	0.940184		12.049	1.23336	1.23336		12.049	0.339625	0.339625		12.049	1.724	1.724
	12.052	0.940276	0.940276		12.052	0.940276	0.940276		12.052	1.23344	1.23344		12.052	0.339706	0.339706		12.052	1.7242	1.7242
	12.055	0.940367	0.940367		12.055	0.940367	0.940367		12.055	1.23351	1.23351		12.055	0.339787	0.339787		12.055	1.72441	1.72441
	12.058	0.940459	0.940459		12.058	0.940459	0.940459		12.058	1.23359	1.23359		12.058	0.339868	0.339868		12.058	1.72462	1.72462
	12.061	0.94055	0.94055		12.061	0.94055	0.94055		12.061	1.23367	1.23367		12.061	0.339949	0.339949		12.061	1.72482	1.72482
	12.064	0.940641	0.940641		12.064	0.940641	0.940641		12.064	1.23374	1.23374		12.064	0.34003	0.34003		12.064	1.72503	1.72503
	12.067	0.940733	0.940733		12.067	0.940733	0.940733		12.067	1.23382	1.23382		12.067	0.340111	0.340111		12.067	1.72523	1.72523
	12.07	0.940824	0.940824		12.07	0.940824	0.940824		12.07	1.2339	1.2339		12.07	0.340192	0.340192		12.07	1.72544	1.72544
	12.073	0.940916	0.940916		12.073	0.940916	0.940916		12.073	1.23397	1.23397		12.073	0.340273	0.340273		12.073	1.72564	1.72564
	12.076	0.941007	0.941007		12.076	0.941007	0.941007		12.076	1.23405	1.23405		12.076	0.340354	0.340354		12.076	1.72585	1.72585
	12.079	0.941098	0.941098		12.079	0.941098	0.941098		12.079	1.23412	1.23412		12.079	0.340436	0.340436		12.079	1.72605	1.72605
	12.082	0.94119	0.94119		12.082	0.94119	0.94119		12.082	1.2342	1.2342		12.082	0.340517	0.340517		12.082	1.72626	1.72626
	12.085	0.941281	0.941281		12.085	0.941281	0.941281		12.085	1.23428	1.23428		12.085	0.340598	0.340598		12.085	1.72646	1.72646
	12.088	0.941373	0.941373		12.088	0.941373	0.941373		12.088	1.23435	1.23435		12.088	0.340679	0.340679		12.088	1.72667	1.72667
	12.091	0.941464	0.941464		12.091	0.941464	0.941464		12.091	1.23443	1.23443		12.091	0.34076	0.34076		12.091	1.72687	1.72687
	12.094	0.941555	0.941555		12.094	0.941555	0.941555		12.094	1.2345	1.2345		12.094	0.340841	0.340841		12.094	1.72708	1.72708
	12.097	0.941647	0.941647		12.097	0.941647	0.941647		12.097	1.23458	1.23458		12.097	0.340922	0.340922		12.097	1.72729	1.72729
	12.1	0.941738	0.941738		12.1	0.941738	0.941738		12.1	1.23466	1.23466		12.1	0.341003	0.341003		12.1	1.72749	1.72749
	12.103	0.94183	0.94183		12.103	0.94183	0.94183		12.103	1.23473	1.23473		12.103	0.341084	0.341084		12.103	1.7277	1.7277
	12.106	0.941921	0.941921		12.106	0.941921	0.941921		12.106	1.23481	1.23481		12.106	0.341165	0.341165		12.106	1.7279	1.7279
	12.109	0.942012	0.942012		12.109	0.942012	0.942012		12.109	1.23489	1.23489		12.109	0.341246	0.341246		12.109	1.72811	1.72811
	12.112	0.942104	0.942104		12.112	0.942104	0.942104		12.112	1.23496	1.23496		12.112	0.341327	0.341327		12.112	1.72831	1.72831
	12.115	0.942195	0.942195		12.115	0.942195	0.942195		12.115	1.23504	1.23504		12.115	0.341408	0.341408		12.115	1.72852	1.72852
	12.118	0.942287	0.942287		12.118	0.942287	0.942287		12.118	1.23511	1.23511		12.118	0.341489	0.341489		12.118	1.72872	1.72872
	12.121	0.942378	0.942378		12.121	0.942378	0.942378		12.121	1.23519	1.23519		12.121	0.34157	0.34157		12.121	1.72893	1.72893
	12.124	0.942469	0.942469		12.124	0.942469	0.942469		12.124	1.23527	1.23527		12.124	0.341651	0.341651		12.124	1.72913	1.72913
	12.127	0.942561	0.942561		12.127	0.942561	0.942561		12.127	1.23534	1.23534		12.127	0.341732	0.341732		12.127	1.72934	1.72934
	12.13	0.942652	0.942652		12.13	0.942652	0.942652		12.13	1.23542	1.23542		12.13	0.341813	0.341813		12.13	1.72954	1.72954
	12.133	0.942743	0.942743		12.133	0.942743	0.942743		12.133	1.2355	1.2355		12.133	0.341894	0.341894		12.133	1.72975	1.72975
	12.136	0.942835	0.942835		12.136	0.942835	0.942835		12.136	1.23557	1.23557		12.136	0.341975	0.341975		12.136	1.72995	1.72995
	12.139	0.942926	0.942926		12.139	0.942926	0.942926		12.139	1.23565	1.23565		12.139	0.342056	0.342056		12.139	1.73016	1.73016
	12.142	0.943018	0.943018		12.142	0.943018	0.943018		12.142	1.23572	1.23572		12.142	0.342138	0.342138		12.142	1.73036	1.73036
	12.145	0.943109	0.943109		12.145	0.943109	0.943109		12.145	1.2358	1.2358		12.145	0.342219	0.342219		12.145	1.73057	1.73057
	12.148	0.9432	0.9432		12.148	0.9432	0.9432		12.148	1.23588	1.23588		12.148	0.3423	0.3423		12.148	1.73077	1.73077
	12.151	0.943292	0.943292		12.151	0.943292	0.943292		12.151	1.23595	1.23595		12.151	0.342381	0.342381		12.151	1.73098	1.73098
	12.154	0.943383	0.943383		12.154	0.943383	0.943383		12.154	1.23603	1.23603		12.154	0.342462	0.342462		12.154	1.73119	1.73119
	12.157	0.943474	0.943474		12.157	0.943474	0.943474		12.157	1.2361	1.2361		12.157	0.342543	0.342543		12.157	1.73139	1.73139
	12.16	0.943566	0.943566		12.16	0.943566	0.943566		12.16	1.23618	1.23618		12.16	0.342624	0.342624		12.16	1.7316	1.7316
	12.163	0.943657	0.943657		12.163	0.943657	0.943657		12.163	1.23626	1.23626		12.163	0.342705	0.342705		12.163	1.7318	1.7318
	12.166	0.943749	0.943749		12.166	0.943749	0.943749		12.166	1.23633	1.23633		12.166	0.342786	0.342786		12.166	1.73201	1.73201
	12.169	0.94384	0.94384		12.169	0.94384	0.94384		12.169	1.23641	1.23641		12.169	0.342867	0.342867		12.169	1.73221	1.73221
	12.172	0.943931	0.943931		12.172	0.943931	0.943931		12.172	1.23649	1.23649		12.172	0.342948	0.342948		12.172	1.73242	1.73242
	12.175	0.944023	0.944023		12.175	0.944023	0.944023		12.175	1.23656	1.23656		12.175	0.343029	0.343029		12.175	1.73262	1.73262
	12.178	0.944114	0.944114		12.178	0.944114	0.944114		12.178	1.23664	1.23664		12.178	0.34311	0.34311		12.178	1.73283	1.73283
	12.181	0.944205	0.944205		12.181	0.944205	0.944205		12.181	1.23671	1.23671		12.181	0.343191	0.343191		12.181	1.73303	1.73303
	12.184	0.944297	0.944297		12.184	0.944297	0.944297		12.184	1.23679	1.23679		12.184	0.343272	0.343272		12.184	1.73324	1.73324
	12.187	0.944388	0.944388		12.187	0.944388	0.944388		12.187	1.23687	1.23687		12.187	0.343353	0.343353		12.187	1.73344	1.73344
	12.19	0.944479	0.944479		12.19	0.944479	0.944479		12.19	1.23694	1.23694		12.19	0.343434	0.343434		12.19	1.73365	1.73365
	12.193	0.944571	0.944571		12.193	0.944571	0.944571		12.193	1.23702	1.23702		12.193	0.343515	0.343515		12.193	1.73385	1.73385
	12.196	0.944662	0.944662		12.196	0.944662	0.944662		12.196	1.23709	1.23709		12.196	0.343596	0.343596		12.196	1.73406	1.73406
	12.199	0.944753	0.944753		12.199	0.944753	0.944753		12.199	1.23717	1.23717		12.199	0.343677	0.343677		12.199	1.73426	1.73426
	12.202	0.944845	0.944845		12.202	0.944845	0.944845		12.202	1.23725	1.23725		12.202	0.343758	0.343758		12.202	1.73447	1.73447
	12.205	0.944936	0.944936		12.205	0.944936	0.944936		12.205	1.23732	1.23732		12.205	0.343839	0.343839		12.205	1.73467	1.73467
	12.208	0.945027	0.945027		12.208	0.945027	0.945027		12.208	1.2374	1.2374		12.208	0.34392	0.34392		12.208	1.73488	1.73488
	12.211	0.945119	0.945119		12.211	0.945119	0.945119		12.211	1.23747	1.23747		12.211	0.344001	0.344001		12.211	1.73508	1.73508
	12.214	0.94521	0.94521		12.214	0.94521	0.94521		12.214	1.23755	1.23755		12.214	0.344082	0.344082		12.214	1.73529	1.73529
	12.217	0.945301	0.945301		12.217	0.945301	0.945301		12.217	1.23763	1.23763		12.217	0.344163	0.344163		12.217	1.73549	1.73549
	12.22	0.945393	0.945393		12.22	0.945393	0.945393		12.22	1.2377	1.2377		12.22	0.344244	0.344244		12.22	1.7357	1.7357
	12.223	0.945484	0.945484		12.223	0.945484	0.945484		12.223	1.23778	1.23778		12.223	0.344325	0.344325		12.223	1.7359	1.7359
	12.226	0.945575	0.945575		12.226	0.945575	0.945575		12.226	1.23785	1.23785		12.226	0.344406	0.344406		12.226	1.73611	1.73611
	12.229	0.945667	0.945667		12.229	0.945667	0.945667		12.229	1.23793	1.23793		12.229	0.344487	0.344487		12.229	1.73631	1.73631
	12.232	0.945758	0.945758		12.232	0.945758	0.945758		12.232	1.23801	1.23801		12.232	0.344568	0.344568		12.232	1.73652	1.73652
	12.235	0.945849	0.945849		12.235	0.945849	0.945849		12.235	1.23808	1.23808		12.235	0.344649	0.344649		12.235	1.73672	1.73672
	12.238	0.945941	0.945941		12.238	0.945941	0.945941		12.238	1.23816	1.23816		12.238	0.34473	0.34473		12.238	1.73693	1.73693
	12.241	0.946032	0.946032		12.241	0.946032	0.946032		12.241	1.23823	1.23823		12.241	0.344811	0.344811		12.241	1.73713	1.73713
	12.244	0.946123	0.946123		12.244	0.946123	0.946123		12.244	1.23831	1.23831		12.244	0.344892	0.344892		12.244	1.73734	1.73734
	12.247	0.946215	0.946215		12.247	0.946215	0.946215		12.247	1.23839	1.23839		12.247	0.344973	0.344973		12.247	1.73754	1.73754
	12.25	0.946306	0.946306		12.25	0.946306	0.946306		12.25	1.23846	1.23846		12.25	0.345054	0.345054		12.25	1.73775	1.73775
	12.253	0.946397	0.946397		12.253	0.946397	0.946397		12.253	1.23854	1.23854		12.253	0.345135	0.345135		12.253	1.73795	1.73795
	12.256	0.946489	0.946489		12.256	0.946489	0.946489		12.256	1.23862	1.23862		12.256	0.345216	0.345216		12.256	1.73816	1.73816
	12.259	0.94658	0.94658		12.259	0.94658	0.94658		12.259	1.23869	1.23869		12.259	0.345297	0.345297		12.259	1.73836	1.73836
	12.262	0.946671	0.946671		12.262	0.946671	0.946671		12.262	1.23877	1.23877		12.262	0.345378	0.345378		12.262	1.73857	1.73857
	12.265	0.946763	0.946763		12.265	0.946763	0.946763		12.265	1.23884	1.23884		12.265	0.345459	0.345459		12.265	1.73877	1.73877
	12.268	0.946854	0.946854		12.268	0.946854	0.946854		12.268	1.23892	1.23892		12.268	0.34554	0.34554		12.268	1.73898	1.73898
	12.271	0.946945	0.946945		12.271	0.946945	0.946945		12.271	1.239	1.239		12.271	0.345621	0.345621		12.271	1.73918	1.73918
	12.274	0.947037	0.947037		12.274	0.947037	0.947037		12.274	1.23907	1.23907		12.274	0.345702	0.345702		12.274	1.73939	1.73939
	12.277	0.947128	0.947128		12.277	0.947128	0.947128		12.277	1.23915	1.23915		12.277	0.345783	0.345783		12.277	1.73959	1.73959
	12.28	0.947219	0.947219		12.28	0.947219	0.947219		12.28	1.23923	1.23923		12.28	0.345864	0.345864		12.28	1.7398	1.7398
	12.283	0.94731	0.94731		12.283	0.94731	0.94731		12.283	1.2393	1.2393		12.283	0.345945	0.345945		12.283	1.74	1.74
	12.286	0.947402	0.947402		12.286	0.947402	0.947402		12.286	1.23938	1.23938		12.286	0.346026	0.346026		12.286	1.74021	1.74021
	12.289	0.947493	0.947493		12.289	0.947493	0.947493		12.289	1.23945	1.23945		12.289	0.346107	0.346107		12.289	1.74041	1.74041
	12.292	0.947584	0.947584		12.292	0.947584	0.947584		12.292	1.23953	1.23953		12.292	0.346188	0.346188		12.292	1.74062	1.74062
	12.295	0.947676	0.947676		12.295	0.947676	0.947676		12.295	1.23961	1.23961		12.295	0.346269	0.346269		12.295	1.74082	1.74082
	12.298	0.947767	0.947767		12.298	0.947767	0.947767		12.298	1.23968	1.23968		12.298	0.34635	0.34635		12.298	1.74103	1.74103
	12.301	0.947858	0.947858		12.301	0.947858	0.947858		12.301	1.23976	1.23976		12.301	0.346431	0.346431		12.301	1.74123	1.74123
	12.304	0.94795	0.94795		12.304	0.94795	0.94795		12.304	1.23983	1.23983		12.304	0.346512	0.346512		12.304	1.74143	1.74143
	12.307	0.948041	0.948041		12.307	0.948041	0.948041		12.307	1.23991	1.23991		12.307	0.346593	0.346593		12.307	1.74164	1.74164
	12.31	0.948132	0.948132		12.31	0.948132	0.948132		12.31	1.23998	1.23998		12.31	0.346674	0.346674		12.31	1.74184	1.74184
	12.313	0.948223	0.948223		12.313	0.948223	0.948223		12.313	1.24006	1.24006		12.313	0.346755	0.346755		12.313	1.74205	1.74205
	12.316	0.948315	0.948315		12.316	0.948315	0.948315		12.316	1.24014	1.24014		12.316	0.346836	0.346836		12.316	1.74225	1.74225
	12.319	0.948406	0.948406		12.319	0.948406	0.948406		12.319	1.24021	1.24021		12.319	0.346917	0.346917		12.319	1.74246	1.74246
	12.322	0.948497	0.948497		12.322	0.948497	0.948497		12.322	1.24029	1.24029		12.322	0.346998	0.346998		12.322	1.74266	1.74266
	12.325	0.948589	0.948589		12.325	0.948589	0.948589		12.325	1.24037	1.24037		12.325	0.347079	0.347079		12.325	1.74287	1.74287
	12.328	0.94868	0.94868		12.328	0.94868	0.94868		12.328	1.24044	1.24044		12.328	0.34716	0.34716		12.328	1.74307	1.74307
	12.331	0.948771	0.948771		12.331	0.948771	0.948771		12.331	1.24052	1.24052		12.331	0.347241	0.347241		12.331	1.74328	1.74328
	12.334	0.948862	0.948862		12.334	0.948862	0.948862		12.334	1.24059	1.24059		12.334	0.347321	0.347321		12.334	1.74348	1.74348
	12.337	0.948954	0.948954		12.337	0.948954	0.948954		12.337	1.24067	1.24067		12.337	0.347402	0.347402		12.337	1.74369	1.74369
	12.34	0.949045	0.949045		12.34	0.949045	0.949045		12.34	1.24075	1.24075		12.34	0.347483	0.347483		12.34	1.74389	1.74389
	12.343	0.949136	0.949136		12.343	0.949136	0.949136		12.343	1.24082	1.24082		12.343	0.347564	0.347564		12.343	1.7441	1.7441
	12.346	0.949228	0.949228		12.346	0.949228	0.949228		12.346	1.2409	1.2409		12.346	0.347645	0.347645		12.346	1.7443	1.7443
	12.349	0.949319	0.949319		12.349	0.949319	0.949319		12.349	1.24097	1.24097		12.349	0.347726	0.347726		12.349	1.7445	1.7445
	12.352	0.94941	0.94941		12.352	0.94941	0.94941		12.352	1.24105	1.24105		12.352	0.347807	0.347807		12.352	1.74471	1.74471
	12.355	0.949501	0.949501		12.355	0.949501	0.949501		12.355	1.24113	1.24113		12.355	0.347888	0.347888		12.355	1.74491	1.74491
	12.358	0.949593	0.949593		12.358	0.949593	0.949593		12.358	1.2412	1.2412		12.358	0.347969	0.347969		12.358	1.74512	1.74512
	12.361	0.949684	0.949684		12.361	0.949684	0.949684		12.361	1.24128	1.24128		12.361	0.34805	0.34805		12.361	1.74532	1.74532
	12.364	0.949775	0.949775		12.364	0.949775	0.949775		12.364	1.24135	1.24135		12.364	0.348131	0.348131		12.364	1.74553	1.74553
	12.367	0.949866	0.949866		12.367	0.949866	0.949866		12.367	1.24143	1.24143		12.367	0.348212	0.348212		12.367	1.74573	1.74573
	12.37	0.949958	0.949958		12.37	0.949958	0.949958		12.37	1.24151	1.24151		12.37	0.348293	0.348293		12.37	1.74594	1.74594
	12.373	0.950049	0.950049		12.373	0.950049	0.950049		12.373	1.24158	1.24158		12.373	0.348374	0.348374		12.373	1.74614	1.74614
	12.376	0.95014	0.95014		12.376	0.95014	0.95014		12.376	1.24166	1.24166		12.376	0.348455	0.348455		12.376	1.74635	1.74635
	12.379	0.950231	0.950231		12.379	0.950231	0.950231		12.379	1.24174	1.24174		12.379	0.348536	0.348536		12.379	1.74655	1.74655
	12.382	0.950323	0.950323		12.382	0.950323	0.950323		12.382	1.24181	1.24181		12.382	0.348617	0.348617		12.382	1.74676	1.74676
	12.385	0.950414	0.950414		12.385	0.950414	0.950414		12.385	1.24189	1.24189		12.385	0.348698	0.348698		12.385	1.74696	1.74696
	12.388	0.950505	0.950505		12.388	0.950505	0.950505		12.388	1.24196	1.24196		12.388	0.348779	0.348779		12.388	1.74717	1.74717
	12.391	0.950596	0.950596		12.391	0.950596	0.950596		12.391	1.24204	1.24204		12.391	0.34886	0.34886		12.391	1.74737	1.74737
	12.394	0.950688	0.950688		12.394	0.950688	0.950688		12.394	1.24212	1.24212		12.394	0.348941	0.348941		12.394	1.74757	1.74757
	12.397	0.950779	0.950779		12.397	0.950779	0.950779		12.397	1.24219	1.24219		12.397	0.349021	0.349021		12.397	1.74778	1.74778
	12.4	0.95087	0.95087		12.4	0.95087	0.95087		12.4	1.24227	1.24227		12.4	0.349102	0.349102		12.4	1.74798	1.74798
	12.403	0.950961	0.950961		12.403	0.950961	0.950961		12.403	1.24234	1.24234		12.403	0.349183	0.349183		12.403	1.74819	1.74819
	12.406	0.951053	0.951053		12.406	0.951053	0.951053		12.406	1.24242	1.24242		12.406	0.349264	0.349264		12.406	1.74839	1.74839
	12.409	0.951144	0.951144		12.409	0.951144	0.951144		12.409	1.2425	1.2425		12.409	0.349345	0.349345		12.409	1.7486	1.7486
	12.412	0.951235	0.951235		12.412	0.951235	0.951235		12.412	1.24257	1.24257		12.412	0.349426	0.349426		12.412	1.7488	1.7488
	12.415	0.951326	0.951326		12.415	0.951326	0.951326		12.415	1.24265	1.24265		12.415	0.349507	0.349507		12.415	1.74901	1.74901
	12.418	0.951418	0.951418		12.418	0.951418	0.951418		12.418	1.24272	1.24272		12.418	0.349588	0.349588		12.418	1.74921	1.74921
	12.421	0.951509	0.951509		12.421	0.951509	0.951509		12.421	1.2428	1.2428		12.421	0.349669	0.349669		12.421	1.74941	1.74941
	12.424	0.9516	0.9516		12.424	0.9516	0.9516		12.424	1.24288	1.24288		12.424	0.34975	0.34975		12.424	1.74962	1.74962
	12.427	0.951691	0.951691		12.427	0.951691	0.951691		12.427	1.24295	1.24295		12.427	0.349831	0.349831		12.427	1.74982	1.74982
	12.43	0.951783	0.951783		12.43	0.951783	0.951783		12.43	1.24303	1.24303		12.43	0.349912	0.349912		12.43	1.75003	1.75003
	12.433	0.951874	0.951874		12.433	0.951874	0.951874		12.433	1.2431	1.2431		12.433	0.349993	0.349993		12.433	1.75023	1.75023
	12.436	0.951965	0.951965		12.436	0.951965	0.951965		12.436	1.24318	1.24318		12.436	0.350074	0.350074		12.436	1.75044	1.75044
	12.439	0.952056	0.952056		12.439	0.952056	0.952056		12.439	1.24326	1.24326		12.439	0.350155	0.350155		12.439	1.75064	1.75064
	12.442	0.952147	0.952147		12.442	0.952147	0.952147		12.442	1.24333	1.24333		12.442	0.350235	0.350235		12.442	1.75085	1.75085
	12.445	0.952239	0.952239		12.445	0.952239	0.952239		12.445	1.24341	1.24341		12.445	0.350316	0.350316		12.445	1.75105	1.75105
	12.448	0.95233	0.95233		12.448	0.95233	0.95233		12.448	1.24348	1.24348		12.448	0.350397	0.350397		12.448	1.75125	1.75125
	12.451	0.952421	0.952421		12.451	0.952421	0.952421		12.451	1.24356	1.24356		12.451	0.350478	0.350478		12.451	1.75146	1.75146
	12.454	0.952512	0.952512		12.454	0.952512	0.952512		12.454	1.24364	1.24364		12.454	0.350559	0.350559		12.454	1.75166	1.75166
	12.457	0.952604	0.952604		12.457	0.952604	0.952604		12.457	1.24371	1.24371		12.457	0.35064	0.35064		12.457	1.75187	1.75187
	12.46	0.952695	0.952695		12.46	0.952695	0.952695		12.46	1.24379	1.24379		12.46	0.350721	0.350721		12.46	1.75207	1.75207
	12.463	0.952786	0.952786		12.463	0.952786	0.952786		12.463	1.24386	1.24386		12.463	0.350802	0.350802		12.463	1.75228	1.75228
	12.466	0.952877	0.952877		12.466	0.952877	0.952877		12.466	1.24394	1.24394		12.466	0.350883	0.350883		12.466	1.75248	1.75248
	12.469	0.952968	0.952968		12.469	0.952968	0.952968		12.469	1.24402	1.24402		12.469	0.350964	0.350964		12.469	1.75269	1.75269
	12.472	0.95306	0.95306		12.472	0.95306	0.95306		12.472	1.24409	1.24409		12.472	0.351045	0.351045		12.472	1.75289	1.75289
	12.475	0.953151	0.953151		12.475	0.953151	0.953151		12.475	1.24417	1.24417		12.475	0.351126	0.351126		12.475	1.75309	1.75309
	12.478	0.953242	0.953242		12.478	0.953242	0.953242		12.478	1.24424	1.24424		12.478	0.351206	0.351206		12.478	1.7533	1.7533
	12.481	0.953333	0.953333		12.481	0.953333	0.953333		12.481	1.24432	1.24432		12.481	0.351287	0.351287		12.481	1.7535	1.7535
	12.484	0.953424	0.953424		12.484	0.953424	0.953424		12.484	1.2444	1.2444		12.484	0.351368	0.351368		12.484	1.75371	1.75371
	12.487	0.953516	0.953516		12.487	0.953516	0.953516		12.487	1.24447	1.24447		12.487	0.351449	0.351449		12.487	1.75391	1.75391
	12.49	0.953607	0.953607		12.49	0.953607	0.953607		12.49	1.24455	1.24455		12.49	0.35153	0.35153		12.49	1.75412	1.75412
	12.493	0.953698	0.953698		12.493	0.953698	0.953698		12.493	1.24462	1.24462		12.493	0.351611	0.351611		12.493	1.75432	1.75432
	12.496	0.953789	0.953789		12.496	0.953789	0.953789		12.496	1.2447	1.2447		12.496	0.351692	0.351692		12.496	1.75452	1.75452
	12.499	0.95388	0.95388		12.499	0.95388	0.95388		12.499	1.24478	1.24478		12.499	0.351773	0.351773		12.499	1.75473	1.75473
	12.502	0.953972	0.953972		12.502	0.953972	0.953972		12.502	1.24485	1.24485		12.502	0.351854	0.351854		12.502	1.75493	1.75493
	12.505	0.954063	0.954063		12.505	0.954063	0.954063		12.505	1.24493	1.24493		12.505	0.351935	0.351935		12.505	1.75514	1.75514
	12.508	0.954154	0.954154		12.508	0.954154	0.954154		12.508	1.245	1.245		12.508	0.352016	0.352016		12.508	1.75534	1.75534
	12.511	0.954245	0.954245		12.511	0.954245	0.954245		12.511	1.24508	1.24508		12.511	0.352096	0.352096		12.511	1.75554	1.75554
	12.514	0.954336	0.954336		12.514	0.954336	0.954336		12.514	1.24516	1.24516		12.514	0.352177	0.352177		12.514	1.75575	1.75575
	12.517	0.954428	0.954428		12.517	0.954428	0.954428		12.517	1.24523	1.24523		12.517	0.352258	0.352258		12.517	1.75595	1.75595
	12.52	0.954519	0.954519		12.52	0.954519	0.954519		12.52	1.24531	1.24531		12.52	0.352339	0.352339		12.52	1.75616	1.75616
	12.523	0.95461	0.95461		12.523	0.95461	0.95461		12.523	1.24538	1.24538		12.523	0.35242	0.35242		12.523	1.75636	1.75636
	12.526	0.954701	0.954701		12.526	0.954701	0.954701		12.526	1.24546	1.24546		12.526	0.352501	0.352501		12.526	1.75657	1.75657
	12.529	0.954792	0.954792		12.529	0.954792	0.954792		12.529	1.24554	1.24554		12.529	0.352582	0.352582		12.529	1.75677	1.75677
	12.532	0.954883	0.954883		12.532	0.954883	0.954883		12.532	1.24561	1.24561		12.532	0.352663	0.352663		12.532	1.75697	1.75697
	12.535	0.954975	0.954975		12.535	0.954975	0.954975		12.535	1.24569	1.24569		12.535	0.352744	0.352744		12.535	1.75718	1.75718
	12.538	0.955066	0.955066		12.538	0.955066	0.955066		12.538	1.24577	1.24577		12.538	0.352824	0.352824		12.538	1.75738	1.75738
	12.541	0.955157	0.955157		12.541	0.955157	0.955157		12.541	1.24584	1.24584		12.541	0.352905	0.352905		12.541	1.75759	1.75759
	12.544	0.955248	0.955248		12.544	0.955248	0.955248		12.544	1.24592	1.24592		12.544	0.352986	0.352986		12.544	1.75779	1.75779
	12.547	0.955339	0.955339		12.547	0.955339	0.955339		12.547	1.24599	1.24599		12.547	0.353067	0.353067		12.547	1.75799	1.75799
	12.55	0.955431	0.955431		12.55	0.955431	0.955431		12.55	1.24607	1.24607		12.55	0.353148	0.353148		12.55	1.7582	1.7582
	12.553	0.955522	0.955522		12.553	0.955522	0.955522		12.553	1.24615	1.24615		12.553	0.353229	0.353229		12.553	1.7584	1.7584
	12.556	0.955613	0.955613		12.556	0.955613	0.955613		12.556	1.24622	1.24622		12.556	0.35331	0.35331		12.556	1.75861	1.75861
	12.559	0.955704	0.955704		12.559	0.955704	0.955704		12.559	1.2463	1.2463		12.559	0.353391	0.353391		12.559	1.75881	1.75881
	12.562	0.955795	0.955795		12.562	0.955795	0.955795		12.562	1.24637	1.24637		12.562	0.353472	0.353472		12.562	1.75901	1.75901
	12.565	0.955886	0.955886		12.565	0.955886	0.955886		12.565	1.24645	1.24645		12.565	0.353552	0.353552		12.565	1.75922	1.75922
	12.568	0.955978	0.955978		12.568	0.955978	0.955978		12.568	1.24653	1.24653		12.568	0.353633	0.353633		12.568	1.75942	1.75942
	12.571	0.956069	0.956069		12.571	0.956069	0.956069		12.571	1.2466	1.2466		12.571	0.353714	0.353714		12.571	1.75963	1.75963
	12.574	0.95616	0.95616		12.574	0.95616	0.95616		12.574	1.24668	1.24668		12.574	0.353795	0.353795		12.574	1.75983	1.75983
	12.577	0.956251	0.956251		12.577	0.956251	0.956251		12.577	1.24675	1.24675		12.577	0.353876	0.353876		12.577	1.76004	1.76004
	12.58	0.956342	0.956342		12.58	0.956342	0.956342		12.58	1.24683	1.24683		12.58	0.353957	0.353957		12.58	1.76024	1.76024
	12.583	0.956433	0.956433		12.583	0.956433	0.956433		12.583	1.2469	1.2469		12.583	0.354038	0.354038		12.583	1.76044	1.76044
	12.586	0.956524	0.956524		12.586	0.956524	0.956524		12.586	1.24698	1.24698		12.586	0.354119	0.354119		12.586	1.76065	1.76065
	12.589	0.956616	0.956616		12.589	0.956616	0.956616		12.589	1.24706	1.24706		12.589	0.354199	0.354199		12.589	1.76085	1.76085
	12.592	0.956707	0.956707		12.592	0.956707	0.956707		12.592	1.24713	1.24713		12.592	0.35428	0.35428		12.592	1.76106	1.76106
	12.595	0.956798	0.956798		12.595	0.956798	0.956798		12.595	1.24721	1.24721		12.595	0.354361	0.354361		12.595	1.76126	1.76126
	12.598	0.956889	0.956889		12.598	0.956889	0.956889		12.598	1.24728	1.24728		12.598	0.354442	0.354442		12.598	1.76146	1.76146
	12.601	0.95698	0.95698		12.601	0.95698	0.95698		12.601	1.24736	1.24736		12.601	0.354523	0.354523		12.601	1.76167	1.76167
	12.604	0.957071	0.957071		12.604	0.957071	0.957071		12.604	1.24744	1.24744		12.604	0.354604	0.354604		12.604	1.76187	1.76187
	12.607	0.957163	0.957163		12.607	0.957163	0.957163		12.607	1.24751	1.24751		12.607	0.354685	0.354685		12.607	1.76208	1.76208
	12.61	0.957254	0.957254		12.61	0.957254	0.957254		12.61	1.24759	1.24759		12.61	0.354765	0.354765		12.61	1.76228	1.76228
	12.613	0.957345	0.957345		12.613	0.957345	0.957345		12.613	1.24766	1.24766		12.613	0.354846	0.354846		12.613	1.76248	1.76248
	12.616	0.957436	0.957436		12.616	0.957436	0.957436		12.616	1.24774	1.24774		12.616	0.354927	0.354927		12.616	1.76269	1.76269
	12.619	0.957527	0.957527		12.619	0.957527	0.957527		12.619	1.24782	1.24782		12.619	0.355008	0.355008		12.619	1.76289	1.76289
	12.622	0.957618	0.957618		12.622	0.957618	0.957618		12.622	1.24789	1.24789		12.622	0.355089	0.355089		12.622	1.7631	1.7631
	12.625	0.957709	0.957709		12.625	0.957709	0.957709		12.625	1.24797	1.24797		12.625	0.35517	0.35517		12.625	1.7633	1.7633
	12.628	0.9578	0.9578		12.628	0.9578	0.9578		12.628	1.24804	1.24804		12.628	0.355251	0.355251		12.628	1.7635	1.7635
	12.631	0.957892	0.957892		12.631	0.957892	0.957892		12.631	1.24812	1.24812		12.631	0.355331	0.355331		12.631	1.76371	1.76371
	12.634	0.957983	0.957983		12.634	0.957983	0.957983		12.634	1.2482	1.2482		12.634	0.355412	0.355412		12.634	1.76391	1.76391
	12.637	0.958074	0.958074		12.637	0.958074	0.958074		12.637	1.24827	1.24827		12.637	0.355493	0.355493		12.637	1.76412	1.76412
	12.64	0.958165	0.958165		12.64	0.958165	0.958165		12.64	1.24835	1.24835		12.64	0.355574	0.355574		12.64	1.76432	1.76432
	12.643	0.958256	0.958256		12.643	0.958256	0.958256		12.643	1.24842	1.24842		12.643	0.355655	0.355655		12.643	1.76452	1.76452
	12.646	0.958347	0.958347		12.646	0.958347	0.958347		12.646	1.2485	1.2485		12.646	0.355736	0.355736		12.646	1.76473	1.76473
	12.649	0.958438	0.958438		12.649	0.958438	0.958438		12.649	1.24858	1.24858		12.649	0.355817	0.355817		12.649	1.76493	1.76493
	12.652	0.958529	0.958529		12.652	0.958529	0.958529		12.652	1.24865	1.24865		12.652	0.355897	0.355897		12.652	1.76513	1.76513
	12.655	0.958621	0.958621		12.655	0.958621	0.958621		12.655	1.24873	1.24873		12.655	0.355978	0.355978		12.655	1.76534	1.76534
	12.658	0.958712	0.958712		12.658	0.958712	0.958712		12.658	1.2488	1.2488		12.658	0.356059	0.356059		12.658	1.76554	1.76554
	12.661	0.958803	0.958803		12.661	0.958803	0.958803		12.661	1.24888	1.24888		12.661	0.35614	0.35614		12.661	1.76575	1.76575
	12.664	0.958894	0.958894		12.664	0.958894	0.958894		12.664	1.24896	1.24896		12.664	0.356221	0.356221		12.664	1.76595	1.76595
	12.667	0.958985	0.958985		12.667	0.958985	0.958985		12.667	1.24903	1.24903		12.667	0.356302	0.356302		12.667	1.76615	1.76615
	12.67	0.959076	0.959076		12.67	0.959076	0.959076		12.67	1.24911	1.24911		12.67	0.356383	0.356383		12.67	1.76636	1.76636
	12.673	0.959167	0.959167		12.673	0.959167	0.959167		12.673	1.24918	1.24918		12.673	0.356463	0.356463		12.673	1.76656	1.76656
	12.676	0.959258	0.959258		12.676	0.959258	0.959258		12.676	1.24926	1.24926		12.676	0.356544	0.356544		12.676	1.76676	1.76676
	12.679	0.95935	0.95935		12.679	0.95935	0.95935		12.679	1.24934	1.24934		12.679	0.356625	0.356625		12.679	1.76697	1.76697
	12.682	0.959441	0.959441		12.682	0.959441	0.959441		12.682	1.24941	1.24941		12.682	0.356706	0.356706		12.682	1.76717	1.76717
	12.685	0.959532	0.959532		12.685	0.959532	0.959532		12.685	1.24949	1.24949		12.685	0.356787	0.356787		12.685	1.76738	1.76738
	12.688	0.959623	0.959623		12.688	0.959623	0.959623		12.688	1.24956	1.24956		12.688	0.356868	0.356868		12.688	1.76758	1.76758
	12.691	0.959714	0.959714		12.691	0.959714	0.959714		12.691	1.24964	1.24964		12.691	0.356948	0.356948		12.691	1.76778	1.76778
	12.694	0.959805	0.959805		12.694	0.959805	0.959805		12.694	1.24971	1.24971		12.694	0.357029	0.357029		12.694	1.76799	1.76799
	12.697	0.959896	0.959896		12.697	0.959896	0.959896		12.697	1.24979	1.24979		12.697	0.35711	0.35711		12.697	1.76819	1.76819
	12.7	0.959987	0.959987		12.7	0.959987	0.959987		12.7	1.24987	1.24987		12.7	0.357191	0.357191		12.7	1.76839	1.76839
	12.703	0.960078	0.960078		12.703	0.960078	0.960078		12.703	1.24994	1.24994		12.703	0.357272	0.357272		12.703	1.7686	1.7686
	12.706	0.960169	0.960169		12.706	0.960169	0.960169		12.706	1.25002	1.25002		12.706	0.357353	0.357353		12.706	1.7688	1.7688
	12.709	0.960261	0.960261		12.709	0.960261	0.960261		12.709	1.25009	1.25009		12.709	0.357433	0.357433		12.709	1.76901	1.76901
	12.712	0.960352	0.960352		12.712	0.960352	0.960352		12.712	1.25017	1.25017		12.712	0.357514	0.357514		12.712	1.76921	1.76921
	12.715	0.960443	0.960443		12.715	0.960443	0.960443		12.715	1.25025	1.25025		12.715	0.357595	0.357595		12.715	1.76941	1.76941
	12.718	0.960534	0.960534		12.718	0.960534	0.960534		12.718	1.25032	1.25032		12.718	0.357676	0.357676		12.718	1.76962	1.76962
	12.721	0.960625	0.960625		12.721	0.960625	0.960625		12.721	1.2504	1.2504		12.721	0.357757	0.357757		12.721	1.76982	1.76982
	12.724	0.960716	0.960716		12.724	0.960716	0.960716		12.724	1.25048	1.25048		12.724	0.357837	0.357837		12.724	1.77002	1.77002
	12.727	0.960807	0.960807		12.727	0.960807	0.960807		12.727	1.25055	1.25055		12.727	0.357918	0.357918		12.727	1.77023	1.77023
	12.73	0.960898	0.960898		12.73	0.960898	0.960898		12.73	1.25063	1.25063		12.73	0.357999	0.357999		12.73	1.77043	1.77043
	12.733	0.960989	0.960989		12.733	0.960989	0.960989		12.733	1.2507	1.2507		12.733	0.35808	0.35808		12.733	1.77063	1.77063
	12.736	0.96108	0.96108		12.736	0.96108	0.96108		12.736	1.25078	1.25078		12.736	0.358161	0.358161		12.736	1.77084	1.77084
	12.739	0.961171	0.961171		12.739	0.961171	0.961171		12.739	1.25085	1.25085		12.739	0.358242	0.358242		12.739	1.77104	1.77104
	12.742	0.961262	0.961262		12.742	0.961262	0.961262		12.742	1.25093	1.25093		12.742	0.358322	0.358322		12.742	1.77125	1.77125
	12.745	0.961353	0.961353		12.745	0.961353	0.961353		12.745	1.25101	1.25101		12.745	0.358403	0.358403		12.745	1.77145	1.77145
	12.748	0.961445	0.961445		12.748	0.961445	0.961445		12.748	1.25108	1.25108		12.748	0.358484	0.358484		12.748	1.77165	1.77165
	12.751	0.961536	0.961536		12.751	0.961536	0.961536		12.751	1.25116	1.25116		12.751	0.358565	0.358565		12.751	1.77186	1.77186
	12.754	0.961627	0.961627		12.754	0.961627	0.961627		12.754	1.25123	1.25123		12.754	0.358646	0.358646		12.754	1.77206	1.77206
	12.757	0.961718	0.961718		12.757	0.961718	0.961718		12.757	1.25131	1.25131		12.757	0.358726	0.358726		12.757	1.77226	1.77226
	12.76	0.961809	0.961809		12.76	0.961809	0.961809		12.76	1.25139	1.25139		12.76	0.358807	0.358807		12.76	1.77247	1.77247
	12.763	0.9619	0.9619		12.763	0.9619	0.9619		12.763	1.25146	1.25146		12.763	0.358888	0.358888		12.763	1.77267	1.77267
	12.766	0.961991	0.961991		12.766	0.961991	0.961991		12.766	1.25154	1.25154		12.766	0.358969	0.358969		12.766	1.77287	1.77287
	12.769	0.962082	0.962082		12.769	0.962082	0.962082		12.769	1.25161	1.25161		12.769	0.35905	0.35905		12.769	1.77308	1.77308
	12.772	0.962173	0.962173		12.772	0.962173	0.962173		12.772	1.25169	1.25169		12.772	0.35913	0.35913		12.772	1.77328	1.77328
	12.775	0.962264	0.962264		12.775	0.962264	0.962264		12.775	1.25177	1.25177		12.775	0.359211	0.359211		12.775	1.77348	1.77348
	12.778	0.962355	0.962355		12.778	0.962355	0.962355		12.778	1.25184	1.25184		12.778	0.359292	0.359292		12.778	1.77369	1.77369
	12.781	0.962446	0.962446		12.781	0.962446	0.962446		12.781	1.25192	1.25192		12.781	0.359373	0.359373		12.781	1.77389	1.77389
	12.784	0.962537	0.962537		12.784	0.962537	0.962537		12.784	1.25199	1.25199		12.784	0.359454	0.359454		12.784	1.7741	1.7741
	12.787	0.962628	0.962628		12.787	0.962628	0.962628		12.787	1.25207	1.25207		12.787	0.359534	0.359534		12.787	1.7743	1.7743
	12.79	0.962719	0.962719		12.79	0.962719	0.962719		12.79	1.25215	1.25215		12.79	0.359615	0.359615		12.79	1.7745	1.7745
	12.793	0.96281	0.96281		12.793	0.96281	0.96281		12.793	1.25222	1.25222		12.793	0.359696	0.359696		12.793	1.77471	1.77471
	12.796	0.962902	0.962902		12.796	0.962902	0.962902		12.796	1.2523	1.2523		12.796	0.359777	0.359777		12.796	1.77491	1.77491
	12.799	0.962993	0.962993		12.799	0.962993	0.962993		12.799	1.25237	1.25237		12.799	0.359858	0.359858		12.799	1.77511	1.77511
	12.802	0.963084	0.963084		12.802	0.963084	0.963084		12.802	1.25245	1.25245		12.802	0.359938	0.359938		12.802	1.77532	1.77532
	12.805	0.963175	0.963175		12.805	0.963175	0.963175		12.805	1.25253	1.25253		12.805	0.360019	0.360019		12.805	1.77552	1.77552
	12.808	0.963266	0.963266		12.808	0.963266	0.963266		12.808	1.2526	1.2526		12.808	0.3601	0.3601		12.808	1.77572	1.77572
	12.811	0.963357	0.963357		12.811	0.963357	0.963357		12.811	1.25268	1.25268		12.811	0.360181	0.360181		12.811	1.77593	1.77593
	12.814	0.963448	0.963448		12.814	0.963448	0.963448		12.814	1.25275	1.25275		12.814	0.360262	0.360262		12.814	1.77613	1.77613
	12.817	0.963539	0.963539		12.817	0.963539	0.963539		12.817	1.25283	1.25283		12.817	0.360342	0.360342		12.817	1.77633	1.77633
	12.82	0.96363	0.96363		12.82	0.96363	0.96363		12.82	1.2529	1.2529		12.82	0.360423	0.360423		12.82	1.77654	1.77654
	12.823	0.963721	0.963721		12.823	0.963721	0.963721		12.823	1.25298	1.25298		12.823	0.360504	0.360504		12.823	1.77674	1.77674
	12.826	0.963812	0.963812		12.826	0.963812	0.963812		12.826	1.25306	1.25306		12.826	0.360585	0.360585		12.826	1.77694	1.77694
	12.829	0.963903	0.963903		12.829	0.963903	0.963903		12.829	1.25313	1.25313		12.829	0.360665	0.360665		12.829	1.77715	1.77715
	12.832	0.963994	0.963994		12.832	0.963994	0.963994		12.832	1.25321	1.25321		12.832	0.360746	0.360746		12.832	1.77735	1.77735
	12.835	0.964085	0.964085		12.835	0.964085	0.964085		12.835	1.25328	1.25328		12.835	0.360827	0.360827		12.835	1.77755	1.77755
	12.838	0.964176	0.964176		12.838	0.964176	0.964176		12.838	1.25336	1.25336		12.838	0.360908	0.360908		12.838	1.77776	1.77776
	12.841	0.964267	0.964267		12.841	0.964267	0.964267		12.841	1.25344	1.25344		12.841	0.360989	0.360989		12.841	1.77796	1.77796
	12.844	0.964358	0.964358		12.844	0.964358	0.964358		12.844	1.25351	1.25351		12.844	0.361069	0.361069		12.844	1.77816	1.77816
	12.847	0.964449	0.964449		12.847	0.964449	0.964449		12.847	1.25359	1.25359		12.847	0.36115	0.36115		12.847	1.77837	1.77837
	12.85	0.96454	0.96454		12.85	0.96454	0.96454		12.85	1.25366	1.25366		12.85	0.361231	0.361231		12.85	1.77857	1.77857
	12.853	0.964631	0.964631		12.853	0.964631	0.964631		12.853	1.25374	1.25374		12.853	0.361312	0.361312		12.853	1.77877	1.77877
	12.856	0.964722	0.964722		12.856	0.964722	0.964722		12.856	1.25381	1.25381		12.856	0.361392	0.361392		12.856	1.77898	1.77898
	12.859	0.964813	0.964813		12.859	0.964813	0.964813		12.859	1.25389	1.25389		12.859	0.361473	0.361473		12.859	1.77918	1.77918
	12.862	0.964904	0.964904		12.862	0.964904	0.964904		12.862	1.25397	1.25397		12.862	0.361554	0.361554		12.862	1.77938	1.77938
	12.865	0.964995	0.964995		12.865	0.964995	0.964995		12.865	1.25404	1.25404		12.865	0.361635	0.361635		12.865	1.77959	1.77959
	12.868	0.965086	0.965086		12.868	0.965086	0.965086		12.868	1.25412	1.25412		12.868	0.361716	0.361716		12.868	1.77979	1.77979
	12.871	0.965177	0.965177		12.871	0.965177	0.965177		12.871	1.25419	1.25419		12.871	0.361796	0.361796		12.871	1.77999	1.77999
	12.874	0.965268	0.965268		12.874	0.965268	0.965268		12.874	1.25427	1.25427		12.874	0.361877	0.361877		12.874	1.7802	1.7802
	12.877	0.965359	0.965359		12.877	0.965359	0.965359		12.877	1.25435	1.25435		12.877	0.361958	0.361958		12.877	1.7804	1.7804
	12.88	0.96545	0.96545		12.88	0.96545	0.96545		12.88	1.25442	1.25442		12.88	0.362039	0.362039		12.88	1.7806	1.7806
	12.883	0.965541	0.965541		12.883	0.965541	0.965541		12.883	1.2545	1.2545		12.883	0.362119	0.362119		12.883	1.78081	1.78081
	12.886	0.965632	0.965632		12.886	0.965632	0.965632		12.886	1.25457	1.25457		12.886	0.3622	0.3622		12.886	1.78101	1.78101
	12.889	0.965723	0.965723		12.889	0.965723	0.965723		12.889	1.25465	1.25465		12.889	0.362281	0.362281		12.889	1.78121	1.78121
	12.892	0.965814	0.965814		12.892	0.965814	0.965814		12.892	1.25473	1.25473		12.892	0.362362	0.362362		12.892	1.78142	1.78142
	12.895	0.965905	0.965905		12.895	0.965905	0.965905		12.895	1.2548	1.2548		12.895	0.362442	0.362442		12.895	1.78162	1.78162
	12.898	0.965996	0.965996		12.898	0.965996	0.965996		12.898	1.25488	1.25488		12.898	0.362523	0.362523		12.898	1.78182	1.78182
	12.901	0.966087	0.966087		12.901	0.966087	0.966087		12.901	1.25495	1.25495		12.901	0.362604	0.362604		12.901	1.78203	1.78203
	12.904	0.966178	0.966178		12.904	0.966178	0.966178		12.904	1.25503	1.25503		12.904	0.362685	0.362685		12.904	1.78223	1.78223
	12.907	0.966269	0.966269		12.907	0.966269	0.966269		12.907	1.2551	1.2551		12.907	0.362765	0.362765		12.907	1.78243	1.78243
	12.91	0.96636	0.96636		12.91	0.96636	0.96636		12.91	1.25518	1.25518		12.91	0.362846	0.362846		12.91	1.78263	1.78263
	12.913	0.966451	0.966451		12.913	0.966451	0.966451		12.913	1.25526	1.25526		12.913	0.362927	0.362927		12.913	1.78284	1.78284
	12.916	0.966542	0.966542		12.916	0.966542	0.966542		12.916	1.25533	1.25533		12.916	0.363008	0.363008		12.916	1.78304	1.78304
	12.919	0.966633	0.966633		12.919	0.966633	0.966633		12.919	1.25541	1.25541		12.919	0.363088	0.363088		12.919	1.78324	1.78324
	12.922	0.966724	0.966724		12.922	0.966724	0.966724		12.922	1.25548	1.25548		12.922	0.363169	0.363169		12.922	1.78345	1.78345
	12.925	0.966815	0.966815		12.925	0.966815	0.966815		12.925	1.25556	1.25556		12.925	0.36325	0.36325		12.925	1.78365	1.78365
	12.928	0.966906	0.966906		12.928	0.966906	0.966906		12.928	1.25564	1.25564		12.928	0.363331	0.363331		12.928	1.78385	1.78385
	12.931	0.966997	0.966997		12.931	0.966997	0.966997		12.931	1.25571	1.25571		12.931	0.363411	0.363411		12.931	1.78406	1.78406
	12.934	0.967088	0.967088		12.934	0.967088	0.967088		12.934	1.25579	1.25579		12.934	0.363492	0.363492		12.934	1.78426	1.78426
	12.937	0.967179	0.967179		12.937	0.967179	0.967179		12.937	1.25586	1.25586		12.937	0.363573	0.363573		12.937	1.78446	1.78446
	12.94	0.96727	0.96727		12.94	0.96727	0.96727		12.94	1.25594	1.25594		12.94	0.363654	0.363654		12.94	1.78467	1.78467
	12.943	0.967361	0.967361		12.943	0.967361	0.967361		12.943	1.25602	1.25602		12.943	0.363734	0.363734		12.943	1.78487	1.78487
	12.946	0.967452	0.967452		12.946	0.967452	0.967452		12.946	1.25609	1.25609		12.946	0.363815	0.363815		12.946	1.78507	1.78507
	12.949	0.967543	0.967543		12.949	0.967543	0.967543		12.949	1.25617	1.25617		12.949	0.363896	0.363896		12.949	1.78528	1.78528
	12.952	0.967634	0.967634		12.952	0.967634	0.967634		12.952	1.25624	1.25624		12.952	0.363977	0.363977		12.952	1.78548	1.78548
	12.955	0.967725	0.967725		12.955	0.967725	0.967725		12.955	1.25632	1.25632		12.955	0.364057	0.364057		12.955	1.78568	1.78568
	12.958	0.967816	0.967816		12.958	0.967816	0.967816		12.958	1.25639	1.25639		12.958	0.364138	0.364138		12.958	1.78588	1.78588
	12.961	0.967907	0.967907		12.961	0.967907	0.967907		12.961	1.25647	1.25647		12.961	0.364219	0.364219		12.961	1.78609	1.78609
	12.964	0.967998	0.967998		12.964	0.967998	0.967998		12.964	1.25655	1.25655		12.964	0.3643	0.3643		12.964	1.78629	1.78629
	12.967	0.968089	0.968089		12.967	0.968089	0.968089		12.967	1.25662	1.25662		12.967	0.36438	0.36438		12.967	1.78649	1.78649
	12.97	0.96818	0.96818		12.97	0.96818	0.96818		12.97	1.2567	1.2567		12.97	0.364461	0.364461		12.97	1.7867	1.7867
	12.973	0.968271	0.968271		12.973	0.968271	0.968271		12.973	1.25677	1.25677		12.973	0.364542	0.364542		12.973	1.7869	1.7869
	12.976	0.968362	0.968362		12.976	0.968362	0.968362		12.976	1.25685	1.25685		12.976	0.364622	0.364622		12.976	1.7871	1.7871
	12.979	0.968453	0.968453		12.979	0.968453	0.968453		12.979	1.25693	1.25693		12.979	0.364703	0.364703		12.979	1.78731	1.78731
	12.982	0.968544	0.968544		12.982	0.968544	0.968544		12.982	1.257	1.257		12.982	0.364784	0.364784		12.982	1.78751	1.78751
	12.985	0.968635	0.968635		12.985	0.968635	0.968635		12.985	1.25708	1.25708		12.985	0.364865	0.364865		12.985	1.78771	1.78771
	12.988	0.968726	0.968726		12.988	0.968726	0.968726		12.988	1.25715	1.25715		12.988	0.364945	0.364945		12.988	1.78791	1.78791
	12.991	0.968817	0.968817		12.991	0.968817	0.968817		12.991	1.25723	1.25723		12.991	0.365026	0.365026		12.991	1.78812	1.78812
	12.994	0.968908	0.968908		12.994	0.968908	0.968908		12.994	1.2573	1.2573		12.994	0.365107	0.365107		12.994	1.78832	1.78832
	12.997	0.968999	0.968999		12.997	0.968999	0.968999		12.997	1.25738	1.25738		12.997	0.365187	0.365187		12.997	1.78852	1.78852
	13	0.969089	0.969089		13	0.969089	0.969089		13	1.25746	1.25746		13	0.365268	0.365268		13	1.78873	1.78873
	13.003	0.96918	0.96918		13.003	0.96918	0.96918		13.003	1.25753	1.25753		13.003	0.365349	0.365349		13.003	1.78893	1.78893
	13.006	0.969271	0.969271		13.006	0.969271	0.969271		13.006	1.25761	1.25761		13.006	0.36543	0.36543		13.006	1.78913	1.78913
	13.009	0.969362	0.969362		13.009	0.969362	0.969362		13.009	1.25768	1.25768		13.009	0.36551	0.36551		13.009	1.78933	1.78933
	13.012	0.969453	0.969453		13.012	0.969453	0.969453		13.012	1.25776	1.25776		13.012	0.365591	0.365591		13.012	1.78954	1.78954
	13.015	0.969544	0.969544		13.015	0.969544	0.969544		13.015	1.25784	1.25784		13.015	0.365672	0.365672		13.015	1.78974	1.78974
	13.018	0.969635	0.969635		13.018	0.969635	0.969635		13.018	1.25791	1.25791		13.018	0.365753	0.365753		13.018	1.78994	1.78994
	13.021	0.969726	0.969726		13.021	0.969726	0.969726		13.021	1.25799	1.25799		13.021	0.365833	0.365833		13.021	1.79015	1.79015
	13.024	0.969817	0.969817		13.024	0.969817	0.969817		13.024	1.25806	1.25806		13.024	0.365914	0.365914		13.024	1.79035	1.79035
	13.027	0.969908	0.969908		13.027	0.969908	0.969908		13.027	1.25814	1.25814		13.027	0.365995	0.365995		13.027	1.79055	1.79055
	13.03	0.969999	0.969999		13.03	0.969999	0.969999		13.03	1.25822	1.25822		13.03	0.366075	0.366075		13.03	1.79076	1.79076
	13.033	0.97009	0.97009		13.033	0.97009	0.97009		13.033	1.25829	1.25829		13.033	0.366156	0.366156		13.033	1.79096	1.79096
	13.036	0.970181	0.970181		13.036	0.970181	0.970181		13.036	1.25837	1.25837		13.036	0.366237	0.366237		13.036	1.79116	1.79116
	13.039	0.970272	0.970272		13.039	0.970272	0.970272		13.039	1.25844	1.25844		13.039	0.366317	0.366317		13.039	1.79136	1.79136
	13.042	0.970363	0.970363		13.042	0.970363	0.970363		13.042	1.25852	1.25852		13.042	0.366398	0.366398		13.042	1.79157	1.79157
	13.045	0.970454	0.970454		13.045	0.970454	0.970454		13.045	1.25859	1.25859		13.045	0.366479	0.366479		13.045	1.79177	1.79177
	13.048	0.970544	0.970544		13.048	0.970544	0.970544		13.048	1.25867	1.25867		13.048	0.36656	0.36656		13.048	1.79197	1.79197
	13.051	0.970635	0.970635		13.051	0.970635	0.970635		13.051	1.25875	1.25875		13.051	0.36664	0.36664		13.051	1.79218	1.79218
	13.054	0.970726	0.970726		13.054	0.970726	0.970726		13.054	1.25882	1.25882		13.054	0.366721	0.366721		13.054	1.79238	1.79238
	13.057	0.970817	0.970817		13.057	0.970817	0.970817		13.057	1.2589	1.2589		13.057	0.366802	0.366802		13.057	1.79258	1.79258
	13.06	0.970908	0.970908		13.06	0.970908	0.970908		13.06	1.25897	1.25897		13.06	0.366882	0.366882		13.06	1.79278	1.79278
	13.063	0.970999	0.970999		13.063	0.970999	0.970999		13.063	1.25905	1.25905		13.063	0.366963	0.366963		13.063	1.79299	1.79299
	13.066	0.97109	0.97109		13.066	0.97109	0.97109		13.066	1.25912	1.25912		13.066	0.367044	0.367044		13.066	1.79319	1.79319
	13.069	0.971181	0.971181		13.069	0.971181	0.971181		13.069	1.2592	1.2592		13.069	0.367124	0.367124		13.069	1.79339	1.79339
	13.072	0.971272	0.971272		13.072	0.971272	0.971272		13.072	1.25928	1.25928		13.072	0.367205	0.367205		13.072	1.79359	1.79359
	13.075	0.971363	0.971363		13.075	0.971363	0.971363		13.075	1.25935	1.25935		13.075	0.367286	0.367286		13.075	1.7938	1.7938
	13.078	0.971454	0.971454		13.078	0.971454	0.971454		13.078	1.25943	1.25943		13.078	0.367367	0.367367		13.078	1.794	1.794
	13.081	0.971545	0.971545		13.081	0.971545	0.971545		13.081	1.2595	1.2595		13.081	0.367447	0.367447		13.081	1.7942	1.7942
	13.084	0.971635	0.971635		13.084	0.971635	0.971635		13.084	1.25958	1.25958		13.084	0.367528	0.367528		13.084	1.79441	1.79441
	13.087	0.971726	0.971726		13.087	0.971726	0.971726		13.087	1.25965	1.25965		13.087	0.367609	0.367609		13.087	1.79461	1.79461
	13.09	0.971817	0.971817		13.09	0.971817	0.971817		13.09	1.25973	1.25973		13.09	0.367689	0.367689		13.09	1.79481	1.79481
	13.093	0.971908	0.971908		13.093	0.971908	0.971908		13.093	1.25981	1.25981		13.093	0.36777	0.36777		13.093	1.79501	1.79501
	13.096	0.971999	0.971999		13.096	0.971999	0.971999		13.096	1.25988	1.25988		13.096	0.367851	0.367851		13.096	1.79522	1.79522
	13.099	0.97209	0.97209		13.099	0.97209	0.97209		13.099	1.25996	1.25996		13.099	0.367931	0.367931		13.099	1.79542	1.79542
	13.102	0.972181	0.972181		13.102	0.972181	0.972181		13.102	1.26003	1.26003		13.102	0.368012	0.368012		13.102	1.79562	1.79562
	13.105	0.972272	0.972272		13.105	0.972272	0.972272		13.105	1.26011	1.26011		13.105	0.368093	0.368093		13.105	1.79582	1.79582
	13.108	0.972363	0.972363		13.108	0.972363	0.972363		13.108	1.26019	1.26019		13.108	0.368173	0.368173		13.108	1.79603	1.79603
	13.111	0.972454	0.972454		13.111	0.972454	0.972454		13.111	1.26026	1.26026		13.111	0.368254	0.368254		13.111	1.79623	1.79623
	13.114	0.972544	0.972544		13.114	0.972544	0.972544		13.114	1.26034	1.26034		13.114	0.368335	0.368335		13.114	1.79643	1.79643
	13.117	0.972635	0.972635		13.117	0.972635	0.972635		13.117	1.26041	1.26041		13.117	0.368415	0.368415		13.117	1.79663	1.79663
	13.12	0.972726	0.972726		13.12	0.972726	0.972726		13.12	1.26049	1.26049		13.12	0.368496	0.368496		13.12	1.79684	1.79684
	13.123	0.972817	0.972817		13.123	0.972817	0.972817		13.123	1.26056	1.26056		13.123	0.368577	0.368577		13.123	1.79704	1.79704
	13.126	0.972908	0.972908		13.126	0.972908	0.972908		13.126	1.26064	1.26064		13.126	0.368657	0.368657		13.126	1.79724	1.79724
	13.129	0.972999	0.972999		13.129	0.972999	0.972999		13.129	1.26072	1.26072		13.129	0.368738	0.368738		13.129	1.79744	1.79744
	13.132	0.97309	0.97309		13.132	0.97309	0.97309		13.132	1.26079	1.26079		13.132	0.368819	0.368819		13.132	1.79765	1.79765
	13.135	0.973181	0.973181		13.135	0.973181	0.973181		13.135	1.26087	1.26087		13.135	0.368899	0.368899		13.135	1.79785	1.79785
	13.138	0.973272	0.973272		13.138	0.973272	0.973272		13.138	1.26094	1.26094		13.138	0.36898	0.36898		13.138	1.79805	1.79805
	13.141	0.973362	0.973362		13.141	0.973362	0.973362		13.141	1.26102	1.26102		13.141	0.369061	0.369061		13.141	1.79825	1.79825
	13.144	0.973453	0.973453		13.144	0.973453	0.973453		13.144	1.2611	1.2611		13.144	0.369141	0.369141		13.144	1.79846	1.79846
	13.147	0.973544	0.973544		13.147	0.973544	0.973544		13.147	1.26117	1.26117		13.147	0.369222	0.369222		13.147	1.79866	1.79866
	13.15	0.973635	0.973635		13.15	0.973635	0.973635		13.15	1.26125	1.26125		13.15	0.369303	0.369303		13.15	1.79886	1.79886
	13.153	0.973726	0.973726		13.153	0.973726	0.973726		13.153	1.26132	1.26132		13.153	0.369383	0.369383		13.153	1.79906	1.79906
	13.156	0.973817	0.973817		13.156	0.973817	0.973817		13.156	1.2614	1.2614		13.156	0.369464	0.369464		13.156	1.79927	1.79927
	13.159	0.973908	0.973908		13.159	0.973908	0.973908		13.159	1.26147	1.26147		13.159	0.369545	0.369545		13.159	1.79947	1.79947
	13.162	0.973999	0.973999		13.162	0.973999	0.973999		13.162	1.26155	1.26155		13.162	0.369625	0.369625		13.162	1.79967	1.79967
	13.165	0.974089	0.974089		13.165	0.974089	0.974089		13.165	1.26163	1.26163		13.165	0.369706	0.369706		13.165	1.79987	1.79987
	13.168	0.97418	0.97418		13.168	0.97418	0.97418		13.168	1.2617	1.2617		13.168	0.369787	0.369787		13.168	1.80008	1.80008
	13.171	0.974271	0.974271		13.171	0.974271	0.974271		13.171	1.26178	1.26178		13.171	0.369867	0.369867		13.171	1.80028	1.80028
	13.174	0.974362	0.974362		13.174	0.974362	0.974362		13.174	1.26185	1.26185		13.174	0.369948	0.369948		13.174	1.80048	1.80048
	13.177	0.974453	0.974453		13.177	0.974453	0.974453		13.177	1.26193	1.26193		13.177	0.370029	0.370029		13.177	1.80069	1.80069
	13.18	0.974544	0.974544		13.18	0.974544	0.974544		13.18	1.26201	1.26201		13.18	0.370109	0.370109		13.18	1.80089	1.80089
	13.183	0.974635	0.974635		13.183	0.974635	0.974635		13.183	1.26208	1.26208		13.183	0.37019	0.37019		13.183	1.80109	1.80109
	13.186	0.974725	0.974725		13.186	0.974725	0.974725		13.186	1.26216	1.26216		13.186	0.370271	0.370271		13.186	1.80129	1.80129
	13.189	0.974816	0.974816		13.189	0.974816	0.974816		13.189	1.26223	1.26223		13.189	0.370351	0.370351		13.189	1.8015	1.8015
	13.192	0.974907	0.974907		13.192	0.974907	0.974907		13.192	1.26231	1.26231		13.192	0.370432	0.370432		13.192	1.8017	1.8017
	13.195	0.974998	0.974998		13.195	0.974998	0.974998		13.195	1.26238	1.26238		13.195	0.370513	0.370513		13.195	1.8019	1.8019
	13.198	0.975089	0.975089		13.198	0.975089	0.975089		13.198	1.26246	1.26246		13.198	0.370593	0.370593		13.198	1.8021	1.8021
	13.201	0.97518	0.97518		13.201	0.97518	0.97518		13.201	1.26253	1.26253		13.201	0.370674	0.370674		13.201	1.8023	1.8023
	13.204	0.975271	0.975271		13.204	0.975271	0.975271		13.204	1.26261	1.26261		13.204	0.370755	0.370755		13.204	1.80251	1.80251
	13.207	0.975361	0.975361		13.207	0.975361	0.975361		13.207	1.26269	1.26269		13.207	0.370835	0.370835		13.207	1.80271	1.80271
	13.21	0.975452	0.975452		13.21	0.975452	0.975452		13.21	1.26276	1.26276		13.21	0.370916	0.370916		13.21	1.80291	1.80291
	13.213	0.975543	0.975543		13.213	0.975543	0.975543		13.213	1.26284	1.26284		13.213	0.370996	0.370996		13.213	1.80311	1.80311
	13.216	0.975634	0.975634		13.216	0.975634	0.975634		13.216	1.26291	1.26291		13.216	0.371077	0.371077		13.216	1.80332	1.80332
	13.219	0.975725	0.975725		13.219	0.975725	0.975725		13.219	1.26299	1.26299		13.219	0.371158	0.371158		13.219	1.80352	1.80352
	13.222	0.975816	0.975816		13.222	0.975816	0.975816		13.222	1.26307	1.26307		13.222	0.371238	0.371238		13.222	1.80372	1.80372
	13.225	0.975906	0.975906		13.225	0.975906	0.975906		13.225	1.26314	1.26314		13.225	0.371319	0.371319		13.225	1.80392	1.80392
	13.228	0.975997	0.975997		13.228	0.975997	0.975997		13.228	1.26322	1.26322		13.228	0.3714	0.3714		13.228	1.80413	1.80413
	13.231	0.976088	0.976088		13.231	0.976088	0.976088		13.231	1.26329	1.26329		13.231	0.37148	0.37148		13.231	1.80433	1.80433
	13.234	0.976179	0.976179		13.234	0.976179	0.976179		13.234	1.26337	1.26337		13.234	0.371561	0.371561		13.234	1.80453	1.80453
	13.237	0.97627	0.97627		13.237	0.97627	0.97627		13.237	1.26344	1.26344		13.237	0.371642	0.371642		13.237	1.80473	1.80473
	13.24	0.976361	0.976361		13.24	0.976361	0.976361		13.24	1.26352	1.26352		13.24	0.371722	0.371722		13.24	1.80493	1.80493
	13.243	0.976451	0.976451		13.243	0.976451	0.976451		13.243	1.2636	1.2636		13.243	0.371803	0.371803		13.243	1.80514	1.80514
	13.246	0.976542	0.976542		13.246	0.976542	0.976542		13.246	1.26367	1.26367		13.246	0.371883	0.371883		13.246	1.80534	1.80534
	13.249	0.976633	0.976633		13.249	0.976633	0.976633		13.249	1.26375	1.26375		13.249	0.371964	0.371964		13.249	1.80554	1.80554
	13.252	0.976724	0.976724		13.252	0.976724	0.976724		13.252	1.26382	1.26382		13.252	0.372045	0.372045		13.252	1.80574	1.80574
	13.255	0.976815	0.976815		13.255	0.976815	0.976815		13.255	1.2639	1.2639		13.255	0.372125	0.372125		13.255	1.80595	1.80595
	13.258	0.976906	0.976906		13.258	0.976906	0.976906		13.258	1.26397	1.26397		13.258	0.372206	0.372206		13.258	1.80615	1.80615
	13.261	0.976996	0.976996		13.261	0.976996	0.976996		13.261	1.26405	1.26405		13.261	0.372287	0.372287		13.261	1.80635	1.80635
	13.264	0.977087	0.977087		13.264	0.977087	0.977087		13.264	1.26413	1.26413		13.264	0.372367	0.372367		13.264	1.80655	1.80655
	13.267	0.977178	0.977178		13.267	0.977178	0.977178		13.267	1.2642	1.2642		13.267	0.372448	0.372448		13.267	1.80676	1.80676
	13.27	0.977269	0.977269		13.27	0.977269	0.977269		13.27	1.26428	1.26428		13.27	0.372528	0.372528		13.27	1.80696	1.80696
	13.273	0.97736	0.97736		13.273	0.97736	0.97736		13.273	1.26435	1.26435		13.273	0.372609	0.372609		13.273	1.80716	1.80716
	13.276	0.97745	0.97745		13.276	0.97745	0.97745		13.276	1.26443	1.26443		13.276	0.37269	0.37269		13.276	1.80736	1.80736
	13.279	0.977541	0.977541		13.279	0.977541	0.977541		13.279	1.2645	1.2645		13.279	0.37277	0.37277		13.279	1.80756	1.80756
	13.282	0.977632	0.977632		13.282	0.977632	0.977632		13.282	1.26458	1.26458		13.282	0.372851	0.372851		13.282	1.80777	1.80777
	13.285	0.977723	0.977723		13.285	0.977723	0.977723		13.285	1.26466	1.26466		13.285	0.372931	0.372931		13.285	1.80797	1.80797
	13.288	0.977814	0.977814		13.288	0.977814	0.977814		13.288	1.26473	1.26473		13.288	0.373012	0.373012		13.288	1.80817	1.80817
	13.291	0.977905	0.977905		13.291	0.977905	0.977905		13.291	1.26481	1.26481		13.291	0.373093	0.373093		13.291	1.80837	1.80837
	13.294	0.977995	0.977995		13.294	0.977995	0.977995		13.294	1.26488	1.26488		13.294	0.373173	0.373173		13.294	1.80858	1.80858
	13.297	0.978086	0.978086		13.297	0.978086	0.978086		13.297	1.26496	1.26496		13.297	0.373254	0.373254		13.297	1.80878	1.80878
	13.3	0.978177	0.978177		13.3	0.978177	0.978177		13.3	1.26503	1.26503		13.3	0.373335	0.373335		13.3	1.80898	1.80898
	13.303	0.978268	0.978268		13.303	0.978268	0.978268		13.303	1.26511	1.26511		13.303	0.373415	0.373415		13.303	1.80918	1.80918
	13.306	0.978359	0.978359		13.306	0.978359	0.978359		13.306	1.26519	1.26519		13.306	0.373496	0.373496		13.306	1.80938	1.80938
	13.309	0.978449	0.978449		13.309	0.978449	0.978449		13.309	1.26526	1.26526		13.309	0.373576	0.373576		13.309	1.80958	1.80958
	13.312	0.97854	0.97854		13.312	0.97854	0.97854		13.312	1.26534	1.26534		13.312	0.373657	0.373657		13.312	1.80979	1.80979
	13.315	0.978631	0.978631		13.315	0.978631	0.978631		13.315	1.26541	1.26541		13.315	0.373738	0.373738		13.315	1.80999	1.80999
	13.318	0.978722	0.978722		13.318	0.978722	0.978722		13.318	1.26549	1.26549		13.318	0.373818	0.373818		13.318	1.81019	1.81019
	13.321	0.978813	0.978813		13.321	0.978813	0.978813		13.321	1.26557	1.26557		13.321	0.373899	0.373899		13.321	1.81039	1.81039
	13.324	0.978903	0.978903		13.324	0.978903	0.978903		13.324	1.26564	1.26564		13.324	0.373979	0.373979		13.324	1.8106	1.8106
	13.327	0.978994	0.978994		13.327	0.978994	0.978994		13.327	1.26572	1.26572		13.327	0.37406	0.37406		13.327	1.8108	1.8108
	13.33	0.979085	0.979085		13.33	0.979085	0.979085		13.33	1.26579	1.26579		13.33	0.374141	0.374141		13.33	1.811	1.811
	13.333	0.979176	0.979176		13.333	0.979176	0.979176		13.333	1.26587	1.26587		13.333	0.374221	0.374221		13.333	1.8112	1.8112
	13.336	0.979266	0.979266		13.336	0.979266	0.979266		13.336	1.26594	1.26594		13.336	0.374302	0.374302		13.336	1.8114	1.8114
	13.339	0.979357	0.979357		13.339	0.979357	0.979357		13.339	1.26602	1.26602		13.339	0.374382	0.374382		13.339	1.81161	1.81161
	13.342	0.979448	0.979448		13.342	0.979448	0.979448		13.342	1.26609	1.26609		13.342	0.374463	0.374463		13.342	1.81181	1.81181
	13.345	0.979539	0.979539		13.345	0.979539	0.979539		13.345	1.26617	1.26617		13.345	0.374544	0.374544		13.345	1.81201	1.81201
	13.348	0.97963	0.97963		13.348	0.97963	0.97963		13.348	1.26625	1.26625		13.348	0.374624	0.374624		13.348	1.81221	1.81221
	13.351	0.97972	0.97972		13.351	0.97972	0.97972		13.351	1.26632	1.26632		13.351	0.374705	0.374705		13.351	1.81241	1.81241
	13.354	0.979811	0.979811		13.354	0.979811	0.979811		13.354	1.2664	1.2664		13.354	0.374785	0.374785		13.354	1.81262	1.81262
	13.357	0.979902	0.979902		13.357	0.979902	0.979902		13.357	1.26647	1.26647		13.357	0.374866	0.374866		13.357	1.81282	1.81282
	13.36	0.979993	0.979993		13.36	0.979993	0.979993		13.36	1.26655	1.26655		13.36	0.374946	0.374946		13.36	1.81302	1.81302
	13.363	0.980083	0.980083		13.363	0.980083	0.980083		13.363	1.26662	1.26662		13.363	0.375027	0.375027		13.363	1.81322	1.81322
	13.366	0.980174	0.980174		13.366	0.980174	0.980174		13.366	1.2667	1.2667		13.366	0.375108	0.375108		13.366	1.81342	1.81342
	13.369	0.980265	0.980265		13.369	0.980265	0.980265		13.369	1.26678	1.26678		13.369	0.375188	0.375188		13.369	1.81363	1.81363
	13.372	0.980356	0.980356		13.372	0.980356	0.980356		13.372	1.26685	1.26685		13.372	0.375269	0.375269		13.372	1.81383	1.81383
	13.375	0.980447	0.980447		13.375	0.980447	0.980447		13.375	1.26693	1.26693		13.375	0.375349	0.375349		13.375	1.81403	1.81403
	13.378	0.980537	0.980537		13.378	0.980537	0.980537		13.378	1.267	1.267		13.378	0.37543	0.37543		13.378	1.81423	1.81423
	13.381	0.980628	0.980628		13.381	0.980628	0.980628		13.381	1.26708	1.26708		13.381	0.375511	0.375511		13.381	1.81443	1.81443
	13.384	0.980719	0.980719		13.384	0.980719	0.980719		13.384	1.26716	1.26716		13.384	0.375591	0.375591		13.384	1.81464	1.81464
	13.387	0.98081	0.98081		13.387	0.98081	0.98081		13.387	1.26723	1.26723		13.387	0.375672	0.375672		13.387	1.81484	1.81484
	13.39	0.9809	0.9809		13.39	0.9809	0.9809		13.39	1.26731	1.26731		13.39	0.375752	0.375752		13.39	1.81504	1.81504
	13.393	0.980991	0.980991		13.393	0.980991	0.980991		13.393	1.26738	1.26738		13.393	0.375833	0.375833		13.393	1.81524	1.81524
	13.396	0.981082	0.981082		13.396	0.981082	0.981082		13.396	1.26746	1.26746		13.396	0.375913	0.375913		13.396	1.81544	1.81544
	13.399	0.981173	0.981173		13.399	0.981173	0.981173		13.399	1.26753	1.26753		13.399	0.375994	0.375994		13.399	1.81564	1.81564
	13.402	0.981263	0.981263		13.402	0.981263	0.981263		13.402	1.26761	1.26761		13.402	0.376075	0.376075		13.402	1.81585	1.81585
	13.405	0.981354	0.981354		13.405	0.981354	0.981354		13.405	1.26768	1.26768		13.405	0.376155	0.376155		13.405	1.81605	1.81605
	13.408	0.981445	0.981445		13.408	0.981445	0.981445		13.408	1.26776	1.26776		13.408	0.376236	0.376236		13.408	1.81625	1.81625
	13.411	0.981536	0.981536		13.411	0.981536	0.981536		13.411	1.26784	1.26784		13.411	0.376316	0.376316		13.411	1.81645	1.81645
	13.414	0.981626	0.981626		13.414	0.981626	0.981626		13.414	1.26791	1.26791		13.414	0.376397	0.376397		13.414	1.81665	1.81665
	13.417	0.981717	0.981717		13.417	0.981717	0.981717		13.417	1.26799	1.26799		13.417	0.376477	0.376477		13.417	1.81686	1.81686
	13.42	0.981808	0.981808		13.42	0.981808	0.981808		13.42	1.26806	1.26806		13.42	0.376558	0.376558		13.42	1.81706	1.81706
	13.423	0.981899	0.981899		13.423	0.981899	0.981899		13.423	1.26814	1.26814		13.423	0.376639	0.376639		13.423	1.81726	1.81726
	13.426	0.981989	0.981989		13.426	0.981989	0.981989		13.426	1.26822	1.26822		13.426	0.376719	0.376719		13.426	1.81746	1.81746
	13.429	0.98208	0.98208		13.429	0.98208	0.98208		13.429	1.26829	1.26829		13.429	0.3768	0.3768		13.429	1.81766	1.81766
	13.432	0.982171	0.982171		13.432	0.982171	0.982171		13.432	1.26837	1.26837		13.432	0.37688	0.37688		13.432	1.81787	1.81787
	13.435	0.982262	0.982262		13.435	0.982262	0.982262		13.435	1.26844	1.26844		13.435	0.376961	0.376961		13.435	1.81807	1.81807
	13.438	0.982352	0.982352		13.438	0.982352	0.982352		13.438	1.26852	1.26852		13.438	0.377041	0.377041		13.438	1.81827	1.81827
	13.441	0.982443	0.982443		13.441	0.982443	0.982443		13.441	1.26859	1.26859		13.441	0.377122	0.377122		13.441	1.81847	1.81847
	13.444	0.982534	0.982534		13.444	0.982534	0.982534		13.444	1.26867	1.26867		13.444	0.377202	0.377202		13.444	1.81867	1.81867
	13.447	0.982624	0.982624		13.447	0.982624	0.982624		13.447	1.26875	1.26875		13.447	0.377283	0.377283		13.447	1.81887	1.81887
	13.45	0.982715	0.982715		13.45	0.982715	0.982715		13.45	1.26882	1.26882		13.45	0.377364	0.377364		13.45	1.81908	1.81908
	13.453	0.982806	0.982806		13.453	0.982806	0.982806		13.453	1.2689	1.2689		13.453	0.377444	0.377444		13.453	1.81928	1.81928
	13.456	0.982897	0.982897		13.456	0.982897	0.982897		13.456	1.26897	1.26897		13.456	0.377525	0.377525		13.456	1.81948	1.81948
	13.459	0.982987	0.982987		13.459	0.982987	0.982987		13.459	1.26905	1.26905		13.459	0.377605	0.377605		13.459	1.81968	1.81968
	13.462	0.983078	0.983078		13.462	0.983078	0.983078		13.462	1.26912	1.26912		13.462	0.377686	0.377686		13.462	1.81988	1.81988
	13.465	0.983169	0.983169		13.465	0.983169	0.983169		13.465	1.2692	1.2692		13.465	0.377766	0.377766		13.465	1.82008	1.82008
	13.468	0.983259	0.983259		13.468	0.983259	0.983259		13.468	1.26927	1.26927		13.468	0.377847	0.377847		13.468	1.82029	1.82029
	13.471	0.98335	0.98335		13.471	0.98335	0.98335		13.471	1.26935	1.26935		13.471	0.377927	0.377927		13.471	1.82049	1.82049
	13.474	0.983441	0.983441		13.474	0.983441	0.983441		13.474	1.26943	1.26943		13.474	0.378008	0.378008		13.474	1.82069	1.82069
	13.477	0.983532	0.983532		13.477	0.983532	0.983532		13.477	1.2695	1.2695		13.477	0.378088	0.378088		13.477	1.82089	1.82089
	13.48	0.983622	0.983622		13.48	0.983622	0.983622		13.48	1.26958	1.26958		13.48	0.378169	0.378169		13.48	1.82109	1.82109
	13.483	0.983713	0.983713		13.483	0.983713	0.983713		13.483	1.26965	1.26965		13.483	0.37825	0.37825		13.483	1.82129	1.82129
	13.486	0.983804	0.983804		13.486	0.983804	0.983804		13.486	1.26973	1.26973		13.486	0.37833	0.37833		13.486	1.8215	1.8215
	13.489	0.983894	0.983894		13.489	0.983894	0.983894		13.489	1.2698	1.2698		13.489	0.378411	0.378411		13.489	1.8217	1.8217
	13.492	0.983985	0.983985		13.492	0.983985	0.983985		13.492	1.26988	1.26988		13.492	0.378491	0.378491		13.492	1.8219	1.8219
	13.495	0.984076	0.984076		13.495	0.984076	0.984076		13.495	1.26995	1.26995		13.495	0.378572	0.378572		13.495	1.8221	1.8221
	13.498	0.984167	0.984167		13.498	0.984167	0.984167		13.498	1.27003	1.27003		13.498	0.378652	0.378652		13.498	1.8223	1.8223
	13.501	0.984257	0.984257		13.501	0.984257	0.984257		13.501	1.27011	1.27011		13.501	0.378733	0.378733		13.501	1.8225	1.8225
	13.504	0.984348	0.984348		13.504	0.984348	0.984348		13.504	1.27018	1.27018		13.504	0.378813	0.378813		13.504	1.82271	1.82271
	13.507	0.984439	0.984439		13.507	0.984439	0.984439		13.507	1.27026	1.27026		13.507	0.378894	0.378894		13.507	1.82291	1.82291
	13.51	0.984529	0.984529		13.51	0.984529	0.984529		13.51	1.27033	1.27033		13.51	0.378974	0.378974		13.51	1.82311	1.82311
	13.513	0.98462	0.98462		13.513	0.98462	0.98462		13.513	1.27041	1.27041		13.513	0.379055	0.379055		13.513	1.82331	1.82331
	13.516	0.984711	0.984711		13.516	0.984711	0.984711		13.516	1.27049	1.27049		13.516	0.379135	0.379135		13.516	1.82351	1.82351
	13.519	0.984802	0.984802		13.519	0.984802	0.984802		13.519	1.27056	1.27056		13.519	0.379216	0.379216		13.519	1.82371	1.82371
	13.522	0.984892	0.984892		13.522	0.984892	0.984892		13.522	1.27064	1.27064		13.522	0.379297	0.379297		13.522	1.82391	1.82391
	13.525	0.984983	0.984983		13.525	0.984983	0.984983		13.525	1.27071	1.27071		13.525	0.379377	0.379377		13.525	1.82412	1.82412
	13.528	0.985074	0.985074		13.528	0.985074	0.985074		13.528	1.27079	1.27079		13.528	0.379458	0.379458		13.528	1.82432	1.82432
	13.531	0.985164	0.985164		13.531	0.985164	0.985164		13.531	1.27086	1.27086		13.531	0.379538	0.379538		13.531	1.82452	1.82452
	13.534	0.985255	0.985255		13.534	0.985255	0.985255		13.534	1.27094	1.27094		13.534	0.379619	0.379619		13.534	1.82472	1.82472
	13.537	0.985346	0.985346		13.537	0.985346	0.985346		13.537	1.27101	1.27101		13.537	0.379699	0.379699		13.537	1.82492	1.82492
	13.54	0.985436	0.985436		13.54	0.985436	0.985436		13.54	1.27109	1.27109		13.54	0.37978	0.37978		13.54	1.82512	1.82512
	13.543	0.985527	0.985527		13.543	0.985527	0.985527		13.543	1.27117	1.27117		13.543	0.37986	0.37986		13.543	1.82533	1.82533
	13.546	0.985618	0.985618		13.546	0.985618	0.985618		13.546	1.27124	1.27124		13.546	0.379941	0.379941		13.546	1.82553	1.82553
	13.549	0.985708	0.985708		13.549	0.985708	0.985708		13.549	1.27132	1.27132		13.549	0.380021	0.380021		13.549	1.82573	1.82573
	13.552	0.985799	0.985799		13.552	0.985799	0.985799		13.552	1.27139	1.27139		13.552	0.380102	0.380102		13.552	1.82593	1.82593
	13.555	0.98589	0.98589		13.555	0.98589	0.98589		13.555	1.27147	1.27147		13.555	0.380182	0.380182		13.555	1.82613	1.82613
	13.558	0.98598	0.98598		13.558	0.98598	0.98598		13.558	1.27154	1.27154		13.558	0.380263	0.380263		13.558	1.82633	1.82633
	13.561	0.986071	0.986071		13.561	0.986071	0.986071		13.561	1.27162	1.27162		13.561	0.380343	0.380343		13.561	1.82653	1.82653
	13.564	0.986162	0.986162		13.564	0.986162	0.986162		13.564	1.2717	1.2717		13.564	0.380424	0.380424		13.564	1.82674	1.82674
	13.567	0.986252	0.986252		13.567	0.986252	0.986252		13.567	1.27177	1.27177		13.567	0.380504	0.380504		13.567	1.82694	1.82694
	13.57	0.986343	0.986343		13.57	0.986343	0.986343		13.57	1.27185	1.27185		13.57	0.380585	0.380585		13.57	1.82714	1.82714
	13.573	0.986434	0.986434		13.573	0.986434	0.986434		13.573	1.27192	1.27192		13.573	0.380665	0.380665		13.573	1.82734	1.82734
	13.576	0.986524	0.986524		13.576	0.986524	0.986524		13.576	1.272	1.272		13.576	0.380746	0.380746		13.576	1.82754	1.82754
	13.579	0.986615	0.986615		13.579	0.986615	0.986615		13.579	1.27207	1.27207		13.579	0.380826	0.380826		13.579	1.82774	1.82774
	13.582	0.986706	0.986706		13.582	0.986706	0.986706		13.582	1.27215	1.27215		13.582	0.380907	0.380907		13.582	1.82794	1.82794
	13.585	0.986796	0.986796		13.585	0.986796	0.986796		13.585	1.27222	1.27222		13.585	0.380987	0.380987		13.585	1.82815	1.82815
	13.588	0.986887	0.986887		13.588	0.986887	0.986887		13.588	1.2723	1.2723		13.588	0.381068	0.381068		13.588	1.82835	1.82835
	13.591	0.986978	0.986978		13.591	0.986978	0.986978		13.591	1.27238	1.27238		13.591	0.381148	0.381148		13.591	1.82855	1.82855
	13.594	0.987068	0.987068		13.594	0.987068	0.987068		13.594	1.27245	1.27245		13.594	0.381229	0.381229		13.594	1.82875	1.82875
	13.597	0.987159	0.987159		13.597	0.987159	0.987159		13.597	1.27253	1.27253		13.597	0.381309	0.381309		13.597	1.82895	1.82895
	13.6	0.98725	0.98725		13.6	0.98725	0.98725		13.6	1.2726	1.2726		13.6	0.38139	0.38139		13.6	1.82915	1.82915
	13.603	0.98734	0.98734		13.603	0.98734	0.98734		13.603	1.27268	1.27268		13.603	0.38147	0.38147		13.603	1.82935	1.82935
	13.606	0.987431	0.987431		13.606	0.987431	0.987431		13.606	1.27275	1.27275		13.606	0.381551	0.381551		13.606	1.82956	1.82956
	13.609	0.987522	0.987522		13.609	0.987522	0.987522		13.609	1.27283	1.27283		13.609	0.381631	0.381631		13.609	1.82976	1.82976
	13.612	0.987612	0.987612		13.612	0.987612	0.987612		13.612	1.2729	1.2729		13.612	0.381712	0.381712		13.612	1.82996	1.82996
	13.615	0.987703	0.987703		13.615	0.987703	0.987703		13.615	1.27298	1.27298		13.615	0.381792	0.381792		13.615	1.83016	1.83016
	13.618	0.987794	0.987794		13.618	0.987794	0.987794		13.618	1.27306	1.27306		13.618	0.381873	0.381873		13.618	1.83036	1.83036
	13.621	0.987884	0.987884		13.621	0.987884	0.987884		13.621	1.27313	1.27313		13.621	0.381953	0.381953		13.621	1.83056	1.83056
	13.624	0.987975	0.987975		13.624	0.987975	0.987975		13.624	1.27321	1.27321		13.624	0.382034	0.382034		13.624	1.83076	1.83076
	13.627	0.988066	0.988066		13.627	0.988066	0.988066		13.627	1.27328	1.27328		13.627	0.382114	0.382114		13.627	1.83096	1.83096
	13.63	0.988156	0.988156		13.63	0.988156	0.988156		13.63	1.27336	1.27336		13.63	0.382195	0.382195		13.63	1.83117	1.83117
	13.633	0.988247	0.988247		13.633	0.988247	0.988247		13.633	1.27344	1.27344		13.633	0.382275	0.382275		13.633	1.83137	1.83137
	13.636	0.988337	0.988337		13.636	0.988337	0.988337		13.636	1.27351	1.27351		13.636	0.382356	0.382356		13.636	1.83157	1.83157
	13.639	0.988428	0.988428		13.639	0.988428	0.988428		13.639	1.27359	1.27359		13.639	0.382436	0.382436		13.639	1.83177	1.83177
	13.642	0.988519	0.988519		13.642	0.988519	0.988519		13.642	1.27366	1.27366		13.642	0.382517	0.382517		13.642	1.83197	1.83197
	13.645	0.988609	0.988609		13.645	0.988609	0.988609		13.645	1.27374	1.27374		13.645	0.382597	0.382597		13.645	1.83217	1.83217
	13.648	0.9887	0.9887		13.648	0.9887	0.9887		13.648	1.27381	1.27381		13.648	0.382678	0.382678		13.648	1.83237	1.83237
	13.651	0.988791	0.988791		13.651	0.988791	0.988791		13.651	1.27389	1.27389		13.651	0.382758	0.382758		13.651	1.83257	1.83257
	13.654	0.988881	0.988881		13.654	0.988881	0.988881		13.654	1.27396	1.27396		13.654	0.382839	0.382839		13.654	1.83278	1.83278
	13.657	0.988972	0.988972		13.657	0.988972	0.988972		13.657	1.27404	1.27404		13.657	0.382919	0.382919		13.657	1.83298	1.83298
	13.66	0.989062	0.989062		13.66	0.989062	0.989062		13.66	1.27412	1.27412		13.66	0.383	0.383		13.66	1.83318	1.83318
	13.663	0.989153	0.989153		13.663	0.989153	0.989153		13.663	1.27419	1.27419		13.663	0.38308	0.38308		13.663	1.83338	1.83338
	13.666	0.989244	0.989244		13.666	0.989244	0.989244		13.666	1.27427	1.27427		13.666	0.383161	0.383161		13.666	1.83358	1.83358
	13.669	0.989334	0.989334		13.669	0.989334	0.989334		13.669	1.27434	1.27434		13.669	0.383241	0.383241		13.669	1.83378	1.83378
	13.672	0.989425	0.989425		13.672	0.989425	0.989425		13.672	1.27442	1.27442		13.672	0.383321	0.383321		13.672	1.83398	1.83398
	13.675	0.989516	0.989516		13.675	0.989516	0.989516		13.675	1.27449	1.27449		13.675	0.383402	0.383402		13.675	1.83418	1.83418
	13.678	0.989606	0.989606		13.678	0.989606	0.989606		13.678	1.27457	1.27457		13.678	0.383482	0.383482		13.678	1.83438	1.83438
	13.681	0.989697	0.989697		13.681	0.989697	0.989697		13.681	1.27464	1.27464		13.681	0.383563	0.383563		13.681	1.83459	1.83459
	13.684	0.989787	0.989787		13.684	0.989787	0.989787		13.684	1.27472	1.27472		13.684	0.383643	0.383643		13.684	1.83479	1.83479
	13.687	0.989878	0.989878		13.687	0.989878	0.989878		13.687	1.2748	1.2748		13.687	0.383724	0.383724		13.687	1.83499	1.83499
	13.69	0.989969	0.989969		13.69	0.989969	0.989969		13.69	1.27487	1.27487		13.69	0.383804	0.383804		13.69	1.83519	1.83519
	13.693	0.990059	0.990059		13.693	0.990059	0.990059		13.693	1.27495	1.27495		13.693	0.383885	0.383885		13.693	1.83539	1.83539
	13.696	0.99015	0.99015		13.696	0.99015	0.99015		13.696	1.27502	1.27502		13.696	0.383965	0.383965		13.696	1.83559	1.83559
	13.699	0.99024	0.99024		13.699	0.99024	0.99024		13.699	1.2751	1.2751		13.699	0.384046	0.384046		13.699	1.83579	1.83579
	13.702	0.990331	0.990331		13.702	0.990331	0.990331		13.702	1.27517	1.27517		13.702	0.384126	0.384126		13.702	1.83599	1.83599
	13.705	0.990422	0.990422		13.705	0.990422	0.990422		13.705	1.27525	1.27525		13.705	0.384207	0.384207		13.705	1.8362	1.8362
	13.708	0.990512	0.990512		13.708	0.990512	0.990512		13.708	1.27533	1.27533		13.708	0.384287	0.384287		13.708	1.8364	1.8364
	13.711	0.990603	0.990603		13.711	0.990603	0.990603		13.711	1.2754	1.2754		13.711	0.384368	0.384368		13.711	1.8366	1.8366
	13.714	0.990693	0.990693		13.714	0.990693	0.990693		13.714	1.27548	1.27548		13.714	0.384448	0.384448		13.714	1.8368	1.8368
	13.717	0.990784	0.990784		13.717	0.990784	0.990784		13.717	1.27555	1.27555		13.717	0.384528	0.384528		13.717	1.837	1.837
	13.72	0.990875	0.990875		13.72	0.990875	0.990875		13.72	1.27563	1.27563		13.72	0.384609	0.384609		13.72	1.8372	1.8372
	13.723	0.990965	0.990965		13.723	0.990965	0.990965		13.723	1.2757	1.2757		13.723	0.384689	0.384689		13.723	1.8374	1.8374
	13.726	0.991056	0.991056		13.726	0.991056	0.991056		13.726	1.27578	1.27578		13.726	0.38477	0.38477		13.726	1.8376	1.8376
	13.729	0.991146	0.991146		13.729	0.991146	0.991146		13.729	1.27585	1.27585		13.729	0.38485	0.38485		13.729	1.8378	1.8378
	13.732	0.991237	0.991237		13.732	0.991237	0.991237		13.732	1.27593	1.27593		13.732	0.384931	0.384931		13.732	1.838	1.838
	13.735	0.991328	0.991328		13.735	0.991328	0.991328		13.735	1.27601	1.27601		13.735	0.385011	0.385011		13.735	1.83821	1.83821
	13.738	0.991418	0.991418		13.738	0.991418	0.991418		13.738	1.27608	1.27608		13.738	0.385092	0.385092		13.738	1.83841	1.83841
	13.741	0.991509	0.991509		13.741	0.991509	0.991509		13.741	1.27616	1.27616		13.741	0.385172	0.385172		13.741	1.83861	1.83861
	13.744	0.991599	0.991599		13.744	0.991599	0.991599		13.744	1.27623	1.27623		13.744	0.385252	0.385252		13.744	1.83881	1.83881
	13.747	0.99169	0.99169		13.747	0.99169	0.99169		13.747	1.27631	1.27631		13.747	0.385333	0.385333		13.747	1.83901	1.83901
	13.75	0.991781	0.991781		13.75	0.991781	0.991781		13.75	1.27638	1.27638		13.75	0.385413	0.385413		13.75	1.83921	1.83921
	13.753	0.991871	0.991871		13.753	0.991871	0.991871		13.753	1.27646	1.27646		13.753	0.385494	0.385494		13.753	1.83941	1.83941
	13.756	0.991962	0.991962		13.756	0.991962	0.991962		13.756	1.27653	1.27653		13.756	0.385574	0.385574		13.756	1.83961	1.83961
	13.759	0.992052	0.992052		13.759	0.992052	0.992052		13.759	1.27661	1.27661		13.759	0.385655	0.385655		13.759	1.83981	1.83981
	13.762	0.992143	0.992143		13.762	0.992143	0.992143		13.762	1.27669	1.27669		13.762	0.385735	0.385735		13.762	1.84001	1.84001
	13.765	0.992233	0.992233		13.765	0.992233	0.992233		13.765	1.27676	1.27676		13.765	0.385816	0.385816		13.765	1.84021	1.84021
	13.768	0.992324	0.992324		13.768	0.992324	0.992324		13.768	1.27684	1.27684		13.768	0.385896	0.385896		13.768	1.84041	1.84041
	13.771	0.992415	0.992415		13.771	0.992415	0.992415		13.771	1.27691	1.27691		13.771	0.385976	0.385976		13.771	1.84062	1.84062
	13.774	0.992505	0.992505		13.774	0.992505	0.992505		13.774	1.27699	1.27699		13.774	0.386057	0.386057		13.774	1.84082	1.84082
	13.777	0.992596	0.992596		13.777	0.992596	0.992596		13.777	1.27706	1.27706		13.777	0.386137	0.386137		13.777	1.84102	1.84102
	13.78	0.992686	0.992686		13.78	0.992686	0.992686		13.78	1.27714	1.27714		13.78	0.386218	0.386218		13.78	1.84122	1.84122
	13.783	0.992777	0.992777		13.783	0.992777	0.992777		13.783	1.27721	1.27721		13.783	0.386298	0.386298		13.783	1.84142	1.84142
	13.786	0.992867	0.992867		13.786	0.992867	0.992867		13.786	1.27729	1.27729		13.786	0.386379	0.386379		13.786	1.84162	1.84162
	13.789	0.992958	0.992958		13.789	0.992958	0.992958		13.789	1.27737	1.27737		13.789	0.386459	0.386459		13.789	1.84182	1.84182
	13.792	0.993049	0.993049		13.792	0.993049	0.993049		13.792	1.27744	1.27744		13.792	0.386539	0.386539		13.792	1.84202	1.84202
	13.795	0.993139	0.993139		13.795	0.993139	0.993139		13.795	1.27752	1.27752		13.795	0.38662	0.38662		13.795	1.84222	1.84222
	13.798	0.99323	0.99323		13.798	0.99323	0.99323		13.798	1.27759	1.27759		13.798	0.3867	0.3867		13.798	1.84242	1.84242
	13.801	0.99332	0.99332		13.801	0.99332	0.99332		13.801	1.27767	1.27767		13.801	0.386781	0.386781		13.801	1.84262	1.84262
	13.804	0.993411	0.993411		13.804	0.993411	0.993411		13.804	1.27774	1.27774		13.804	0.386861	0.386861		13.804	1.84283	1.84283
	13.807	0.993501	0.993501		13.807	0.993501	0.993501		13.807	1.27782	1.27782		13.807	0.386942	0.386942		13.807	1.84303	1.84303
	13.81	0.993592	0.993592		13.81	0.993592	0.993592		13.81	1.27789	1.27789		13.81	0.387022	0.387022		13.81	1.84323	1.84323
	13.813	0.993682	0.993682		13.813	0.993682	0.993682		13.813	1.27797	1.27797		13.813	0.387102	0.387102		13.813	1.84343	1.84343
	13.816	0.993773	0.993773		13.816	0.993773	0.993773		13.816	1.27805	1.27805		13.816	0.387183	0.387183		13.816	1.84363	1.84363
	13.819	0.993864	0.993864		13.819	0.993864	0.993864		13.819	1.27812	1.27812		13.819	0.387263	0.387263		13.819	1.84383	1.84383
	13.822	0.993954	0.993954		13.822	0.993954	0.993954		13.822	1.2782	1.2782		13.822	0.387344	0.387344		13.822	1.84403	1.84403
	13.825	0.994045	0.994045		13.825	0.994045	0.994045		13.825	1.27827	1.27827		13.825	0.387424	0.387424		13.825	1.84423	1.84423
	13.828	0.994135	0.994135		13.828	0.994135	0.994135		13.828	1.27835	1.27835		13.828	0.387505	0.387505		13.828	1.84443	1.84443
	13.831	0.994226	0.994226		13.831	0.994226	0.994226		13.831	1.27842	1.27842		13.831	0.387585	0.387585		13.831	1.84463	1.84463
	13.834	0.994316	0.994316		13.834	0.994316	0.994316		13.834	1.2785	1.2785		13.834	0.387665	0.387665		13.834	1.84483	1.84483
	13.837	0.994407	0.994407		13.837	0.994407	0.994407		13.837	1.27857	1.27857		13.837	0.387746	0.387746		13.837	1.84503	1.84503
	13.84	0.994497	0.994497		13.84	0.994497	0.994497		13.84	1.27865	1.27865		13.84	0.387826	0.387826		13.84	1.84523	1.84523
	13.843	0.994588	0.994588		13.843	0.994588	0.994588		13.843	1.27872	1.27872		13.843	0.387907	0.387907		13.843	1.84544	1.84544
	13.846	0.994678	0.994678		13.846	0.994678	0.994678		13.846	1.2788	1.2788		13.846	0.387987	0.387987		13.846	1.84564	1.84564
	13.849	0.994769	0.994769		13.849	0.994769	0.994769		13.849	1.27888	1.27888		13.849	0.388067	0.388067		13.849	1.84584	1.84584
	13.852	0.994859	0.994859		13.852	0.994859	0.994859		13.852	1.27895	1.27895		13.852	0.388148	0.388148		13.852	1.84604	1.84604
	13.855	0.99495	0.99495		13.855	0.99495	0.99495		13.855	1.27903	1.27903		13.855	0.388228	0.388228		13.855	1.84624	1.84624
	13.858	0.99504	0.99504		13.858	0.99504	0.99504		13.858	1.2791	1.2791		13.858	0.388309	0.388309		13.858	1.84644	1.84644
	13.861	0.995131	0.995131		13.861	0.995131	0.995131		13.861	1.27918	1.27918		13.861	0.388389	0.388389		13.861	1.84664	1.84664
	13.864	0.995222	0.995222		13.864	0.995222	0.995222		13.864	1.27925	1.27925		13.864	0.388469	0.388469		13.864	1.84684	1.84684
	13.867	0.995312	0.995312		13.867	0.995312	0.995312		13.867	1.27933	1.27933		13.867	0.38855	0.38855		13.867	1.84704	1.84704
	13.87	0.995403	0.995403		13.87	0.995403	0.995403		13.87	1.2794	1.2794		13.87	0.38863	0.38863		13.87	1.84724	1.84724
	13.873	0.995493	0.995493		13.873	0.995493	0.995493		13.873	1.27948	1.27948		13.873	0.388711	0.388711		13.873	1.84744	1.84744
	13.876	0.995584	0.995584		13.876	0.995584	0.995584		13.876	1.27956	1.27956		13.876	0.388791	0.388791		13.876	1.84764	1.84764
	13.879	0.995674	0.995674		13.879	0.995674	0.995674		13.879	1.27963	1.27963		13.879	0.388871	0.388871		13.879	1.84784	1.84784
	13.882	0.995765	0.995765		13.882	0.995765	0.995765		13.882	1.27971	1.27971		13.882	0.388952	0.388952		13.882	1.84804	1.84804
	13.885	0.995855	0.995855		13.885	0.995855	0.995855		13.885	1.27978	1.27978		13.885	0.389032	0.389032		13.885	1.84824	1.84824
	13.888	0.995946	0.995946		13.888	0.995946	0.995946		13.888	1.27986	1.27986		13.888	0.389113	0.389113		13.888	1.84844	1.84844
	13.891	0.996036	0.996036		13.891	0.996036	0.996036		13.891	1.27993	1.27993		13.891	0.389193	0.389193		13.891	1.84865	1.84865
	13.894	0.996127	0.996127		13.894	0.996127	0.996127		13.894	1.28001	1.28001		13.894	0.389273	0.389273		13.894	1.84885	1.84885
	13.897	0.996217	0.996217		13.897	0.996217	0.996217		13.897	1.28008	1.28008		13.897	0.389354	0.389354		13.897	1.84905	1.84905
	13.9	0.996308	0.996308		13.9	0.996308	0.996308		13.9	1.28016	1.28016		13.9	0.389434	0.389434		13.9	1.84925	1.84925
	13.903	0.996398	0.996398		13.903	0.996398	0.996398		13.903	1.28024	1.28024		13.903	0.389515	0.389515		13.903	1.84945	1.84945
	13.906	0.996489	0.996489		13.906	0.996489	0.996489		13.906	1.28031	1.28031		13.906	0.389595	0.389595		13.906	1.84965	1.84965
	13.909	0.996579	0.996579		13.909	0.996579	0.996579		13.909	1.28039	1.28039		13.909	0.389675	0.389675		13.909	1.84985	1.84985
	13.912	0.99667	0.99667		13.912	0.99667	0.99667		13.912	1.28046	1.28046		13.912	0.389756	0.389756		13.912	1.85005	1.85005
	13.915	0.99676	0.99676		13.915	0.99676	0.99676		13.915	1.28054	1.28054		13.915	0.389836	0.389836		13.915	1.85025	1.85025
	13.918	0.996851	0.996851		13.918	0.996851	0.996851		13.918	1.28061	1.28061		13.918	0.389916	0.389916		13.918	1.85045	1.85045
	13.921	0.996941	0.996941		13.921	0.996941	0.996941		13.921	1.28069	1.28069		13.921	0.389997	0.389997		13.921	1.85065	1.85065
	13.924	0.997032	0.997032		13.924	0.997032	0.997032		13.924	1.28076	1.28076		13.924	0.390077	0.390077		13.924	1.85085	1.85085
	13.927	0.997122	0.997122		13.927	0.997122	0.997122		13.927	1.28084	1.28084		13.927	0.390158	0.390158		13.927	1.85105	1.85105
	13.93	0.997213	0.997213		13.93	0.997213	0.997213		13.93	1.28092	1.28092		13.93	0.390238	0.390238		13.93	1.85125	1.85125
	13.933	0.997303	0.997303		13.933	0.997303	0.997303		13.933	1.28099	1.28099		13.933	0.390318	0.390318		13.933	1.85145	1.85145
	13.936	0.997394	0.997394		13.936	0.997394	0.997394		13.936	1.28107	1.28107		13.936	0.390399	0.390399		13.936	1.85165	1.85165
	13.939	0.997484	0.997484		13.939	0.997484	0.997484		13.939	1.28114	1.28114		13.939	0.390479	0.390479		13.939	1.85185	1.85185
	13.942	0.997575	0.997575		13.942	0.997575	0.997575		13.942	1.28122	1.28122		13.942	0.390559	0.390559		13.942	1.85206	1.85206
	13.945	0.997665	0.997665		13.945	0.997665	0.997665		13.945	1.28129	1.28129		13.945	0.39064	0.39064		13.945	1.85225	1.85225
	13.948	0.997756	0.997756		13.948	0.997756	0.997756		13.948	1.28137	1.28137		13.948	0.39072	0.39072		13.948	1.85246	1.85246
	13.951	0.997846	0.997846		13.951	0.997846	0.997846		13.951	1.28144	1.28144		13.951	0.390801	0.390801		13.951	1.85266	1.85266
	13.954	0.997937	0.997937		13.954	0.997937	0.997937		13.954	1.28152	1.28152		13.954	0.390881	0.390881		13.954	1.85286	1.85286
	13.957	0.998027	0.998027		13.957	0.998027	0.998027		13.957	1.2816	1.2816		13.957	0.390961	0.390961		13.957	1.85306	1.85306
	13.96	0.998118	0.998118		13.96	0.998118	0.998118		13.96	1.28167	1.28167		13.96	0.391042	0.391042		13.96	1.85326	1.85326
	13.963	0.998208	0.998208		13.963	0.998208	0.998208		13.963	1.28175	1.28175		13.963	0.391122	0.391122		13.963	1.85346	1.85346
	13.966	0.998299	0.998299		13.966	0.998299	0.998299		13.966	1.28182	1.28182		13.966	0.391202	0.391202		13.966	1.85366	1.85366
	13.969	0.998389	0.998389		13.969	0.998389	0.998389		13.969	1.2819	1.2819		13.969	0.391283	0.391283		13.969	1.85386	1.85386
	13.972	0.998479	0.998479		13.972	0.998479	0.998479		13.972	1.28197	1.28197		13.972	0.391363	0.391363		13.972	1.85406	1.85406
	13.975	0.99857	0.99857		13.975	0.99857	0.99857		13.975	1.28205	1.28205		13.975	0.391444	0.391444		13.975	1.85426	1.85426
	13.978	0.99866	0.99866		13.978	0.99866	0.99866		13.978	1.28212	1.28212		13.978	0.391524	0.391524		13.978	1.85446	1.85446
	13.981	0.998751	0.998751		13.981	0.998751	0.998751		13.981	1.2822	1.2822		13.981	0.391604	0.391604		13.981	1.85466	1.85466
	13.984	0.998841	0.998841		13.984	0.998841	0.998841		13.984	1.28228	1.28228		13.984	0.391685	0.391685		13.984	1.85486	1.85486
	13.987	0.998932	0.998932		13.987	0.998932	0.998932		13.987	1.28235	1.28235		13.987	0.391765	0.391765		13.987	1.85506	1.85506
	13.99	0.999022	0.999022		13.99	0.999022	0.999022		13.99	1.28243	1.28243		13.99	0.391845	0.391845		13.99	1.85526	1.85526
	13.993	0.999113	0.999113		13.993	0.999113	0.999113		13.993	1.2825	1.2825		13.993	0.391926	0.391926		13.993	1.85546	1.85546
	13.996	0.999203	0.999203		13.996	0.999203	0.999203		13.996	1.28258	1.28258		13.996	0.392006	0.392006		13.996	1.85566	1.85566
	13.999	0.999294	0.999294		13.999	0.999294	0.999294		13.999	1.28265	1.28265		13.999	0.392086	0.392086		13.999	1.85586	1.85586
	14.002	0.999384	0.999384		14.002	0.999384	0.999384		14.002	1.28273	1.28273		14.002	0.392167	0.392167		14.002	1.85606	1.85606
	14.005	0.999475	0.999475		14.005	0.999475	0.999475		14.005	1.2828	1.2828		14.005	0.392247	0.392247		14.005	1.85626	1.85626
	14.008	0.999565	0.999565		14.008	0.999565	0.999565		14.008	1.28288	1.28288		14.008	0.392327	0.392327		14.008	1.85646	1.85646
	14.011	0.999655	0.999655		14.011	0.999655	0.999655		14.011	1.28295	1.28295		14.011	0.392408	0.392408		14.011	1.85666	1.85666
	14.014	0.999746	0.999746		14.014	0.999746	0.999746		14.014	1.28303	1.28303		14.014	0.392488	0.392488		14.014	1.85686	1.85686
	14.017	0.999836	0.999836		14.017	0.999836	0.999836		14.017	1.2831	1.2831		14.017	0.392568	0.392568		14.017	1.85706	1.85706
	14.02	0.999927	0.999927		14.02	0.999927	0.999927		14.02	1.28318	1.28318		14.02	0.392649	0.392649		14.02	1.85726	1.85726
	14.023	1.00002	1.00002		14.023	1.00002	1.00002		14.023	1.28326	1.28326		14.023	0.392729	0.392729		14.023	1.85746	1.85746
	14.026	1.00011	1.00011		14.026	1.00011	1.00011		14.026	1.28333	1.28333		14.026	0.392809	0.392809		14.026	1.85766	1.85766
	14.029	1.0002	1.0002		14.029	1.0002	1.0002		14.029	1.28341	1.28341		14.029	0.39289	0.39289		14.029	1.85787	1.85787
	14.032	1.00029	1.00029		14.032	1.00029	1.00029		14.032	1.28348	1.28348		14.032	0.39297	0.39297		14.032	1.85807	1.85807
	14.035	1.00038	1.00038		14.035	1.00038	1.00038		14.035	1.28356	1.28356		14.035	0.39305	0.39305		14.035	1.85827	1.85827
	14.038	1.00047	1.00047		14.038	1.00047	1.00047		14.038	1.28363	1.28363		14.038	0.393131	0.393131		14.038	1.85847	1.85847
	14.041	1.00056	1.00056		14.041	1.00056	1.00056		14.041	1.28371	1.28371		14.041	0.393211	0.393211		14.041	1.85867	1.85867
	14.044	1.00065	1.00065		14.044	1.00065	1.00065		14.044	1.28378	1.28378		14.044	0.393292	0.393292		14.044	1.85887	1.85887
	14.047	1.00074	1.00074		14.047	1.00074	1.00074		14.047	1.28386	1.28386		14.047	0.393372	0.393372		14.047	1.85907	1.85907
	14.05	1.00083	1.00083		14.05	1.00083	1.00083		14.05	1.28394	1.28394		14.05	0.393452	0.393452		14.05	1.85927	1.85927
	14.053	1.00092	1.00092		14.053	1.00092	1.00092		14.053	1.28401	1.28401		14.053	0.393533	0.393533		14.053	1.85947	1.85947
	14.056	1.00101	1.00101		14.056	1.00101	1.00101		14.056	1.28409	1.28409		14.056	0.393613	0.393613		14.056	1.85967	1.85967
	14.059	1.0011	1.0011		14.059	1.0011	1.0011		14.059	1.28416	1.28416		14.059	0.393693	0.393693		14.059	1.85987	1.85987
	14.062	1.00119	1.00119		14.062	1.00119	1.00119		14.062	1.28424	1.28424		14.062	0.393774	0.393774		14.062	1.86007	1.86007
	14.065	1.00128	1.00128		14.065	1.00128	1.00128		14.065	1.28431	1.28431		14.065	0.393854	0.393854		14.065	1.86027	1.86027
	14.068	1.00137	1.00137		14.068	1.00137	1.00137		14.068	1.28439	1.28439		14.068	0.393934	0.393934		14.068	1.86047	1.86047
	14.071	1.00146	1.00146		14.071	1.00146	1.00146		14.071	1.28446	1.28446		14.071	0.394014	0.394014		14.071	1.86067	1.86067
	14.074	1.00155	1.00155		14.074	1.00155	1.00155		14.074	1.28454	1.28454		14.074	0.394095	0.394095		14.074	1.86087	1.86087
	14.077	1.00164	1.00164		14.077	1.00164	1.00164		14.077	1.28462	1.28462		14.077	0.394175	0.394175		14.077	1.86107	1.86107
	14.08	1.00174	1.00174		14.08	1.00174	1.00174		14.08	1.28469	1.28469		14.08	0.394255	0.394255		14.08	1.86127	1.86127
	14.083	1.00183	1.00183		14.083	1.00183	1.00183		14.083	1.28476	1.28476		14.083	0.394336	0.394336		14.083	1.86147	1.86147
	14.086	1.00192	1.00192		14.086	1.00192	1.00192		14.086	1.28484	1.28484		14.086	0.394416	0.394416		14.086	1.86167	1.86167
	14.089	1.00201	1.00201		14.089	1.00201	1.00201		14.089	1.28492	1.28492		14.089	0.394496	0.394496		14.089	1.86187	1.86187
	14.092	1.0021	1.0021		14.092	1.0021	1.0021		14.092	1.28499	1.28499		14.092	0.394577	0.394577		14.092	1.86207	1.86207
	14.095	1.00219	1.00219		14.095	1.00219	1.00219		14.095	1.28507	1.28507		14.095	0.394657	0.394657		14.095	1.86227	1.86227
	14.098	1.00228	1.00228		14.098	1.00228	1.00228		14.098	1.28514	1.28514		14.098	0.394737	0.394737		14.098	1.86247	1.86247
	14.101	1.00237	1.00237		14.101	1.00237	1.00237		14.101	1.28522	1.28522		14.101	0.394818	0.394818		14.101	1.86267	1.86267
	14.104	1.00246	1.00246		14.104	1.00246	1.00246		14.104	1.28529	1.28529		14.104	0.394898	0.394898		14.104	1.86287	1.86287
	14.107	1.00255	1.00255		14.107	1.00255	1.00255		14.107	1.28537	1.28537		14.107	0.394978	0.394978		14.107	1.86307	1.86307
	14.11	1.00264	1.00264		14.11	1.00264	1.00264		14.11	1.28544	1.28544		14.11	0.395059	0.395059		14.11	1.86327	1.86327
	14.113	1.00273	1.00273		14.113	1.00273	1.00273		14.113	1.28552	1.28552		14.113	0.395139	0.395139		14.113	1.86347	1.86347
	14.116	1.00282	1.00282		14.116	1.00282	1.00282		14.116	1.2856	1.2856		14.116	0.395219	0.395219		14.116	1.86367	1.86367
	14.119	1.00291	1.00291		14.119	1.00291	1.00291		14.119	1.28567	1.28567		14.119	0.3953	0.3953		14.119	1.86387	1.86387
	14.122	1.003	1.003		14.122	1.003	1.003		14.122	1.28575	1.28575		14.122	0.39538	0.39538		14.122	1.86407	1.86407
	14.125	1.00309	1.00309		14.125	1.00309	1.00309		14.125	1.28582	1.28582		14.125	0.39546	0.39546		14.125	1.86427	1.86427
	14.128	1.00318	1.00318		14.128	1.00318	1.00318		14.128	1.2859	1.2859		14.128	0.39554	0.39554		14.128	1.86447	1.86447
	14.131	1.00327	1.00327		14.131	1.00327	1.00327		14.131	1.28597	1.28597		14.131	0.395621	0.395621		14.131	1.86467	1.86467
	14.134	1.00336	1.00336		14.134	1.00336	1.00336		14.134	1.28605	1.28605		14.134	0.395701	0.395701		14.134	1.86487	1.86487
	14.137	1.00345	1.00345		14.137	1.00345	1.00345		14.137	1.28612	1.28612		14.137	0.395781	0.395781		14.137	1.86507	1.86507
	14.14	1.00354	1.00354		14.14	1.00354	1.00354		14.14	1.2862	1.2862		14.14	0.395862	0.395862		14.14	1.86527	1.86527
	14.143	1.00363	1.00363		14.143	1.00363	1.00363		14.143	1.28627	1.28627		14.143	0.395942	0.395942		14.143	1.86547	1.86547
	14.146	1.00372	1.00372		14.146	1.00372	1.00372		14.146	1.28635	1.28635		14.146	0.396022	0.396022		14.146	1.86567	1.86567
	14.149	1.00381	1.00381		14.149	1.00381	1.00381		14.149	1.28642	1.28642		14.149	0.396103	0.396103		14.149	1.86587	1.86587
	14.152	1.00391	1.00391		14.152	1.00391	1.00391		14.152	1.2865	1.2865		14.152	0.396183	0.396183		14.152	1.86607	1.86607
	14.155	1.004	1.004		14.155	1.004	1.004		14.155	1.28658	1.28658		14.155	0.396263	0.396263		14.155	1.86627	1.86627
	14.158	1.00409	1.00409		14.158	1.00409	1.00409		14.158	1.28665	1.28665		14.158	0.396343	0.396343		14.158	1.86647	1.86647
	14.161	1.00418	1.00418		14.161	1.00418	1.00418		14.161	1.28673	1.28673		14.161	0.396424	0.396424		14.161	1.86667	1.86667
	14.164	1.00427	1.00427		14.164	1.00427	1.00427		14.164	1.2868	1.2868		14.164	0.396504	0.396504		14.164	1.86687	1.86687
	14.167	1.00436	1.00436		14.167	1.00436	1.00436		14.167	1.28688	1.28688		14.167	0.396584	0.396584		14.167	1.86707	1.86707
	14.17	1.00445	1.00445		14.17	1.00445	1.00445		14.17	1.28695	1.28695		14.17	0.396665	0.396665		14.17	1.86727	1.86727
	14.173	1.00454	1.00454		14.173	1.00454	1.00454		14.173	1.28703	1.28703		14.173	0.396745	0.396745		14.173	1.86747	1.86747
	14.176	1.00463	1.00463		14.176	1.00463	1.00463		14.176	1.2871	1.2871		14.176	0.396825	0.396825		14.176	1.86767	1.86767
	14.179	1.00472	1.00472		14.179	1.00472	1.00472		14.179	1.28718	1.28718		14.179	0.396905	0.396905		14.179	1.86787	1.86787
	14.182	1.00481	1.00481		14.182	1.00481	1.00481		14.182	1.28726	1.28726		14.182	0.396986	0.396986		14.182	1.86807	1.86807
	14.185	1.0049	1.0049		14.185	1.0049	1.0049		14.185	1.28733	1.28733		14.185	0.397066	0.397066		14.185	1.86827	1.86827
	14.188	1.00499	1.00499		14.188	1.00499	1.00499		14.188	1.28741	1.28741		14.188	0.397146	0.397146		14.188	1.86847	1.86847
	14.191	1.00508	1.00508		14.191	1.00508	1.00508		14.191	1.28748	1.28748		14.191	0.397227	0.397227		14.191	1.86867	1.86867
	14.194	1.00517	1.00517		14.194	1.00517	1.00517		14.194	1.28756	1.28756		14.194	0.397307	0.397307		14.194	1.86886	1.86886
	14.197	1.00526	1.00526		14.197	1.00526	1.00526		14.197	1.28763	1.28763		14.197	0.397387	0.397387		14.197	1.86906	1.86906
	14.2	1.00535	1.00535		14.2	1.00535	1.00535		14.2	1.28771	1.28771		14.2	0.397467	0.397467		14.2	1.86926	1.86926
	14.203	1.00544	1.00544		14.203	1.00544	1.00544		14.203	1.28778	1.28778		14.203	0.397548	0.397548		14.203	1.86946	1.86946
	14.206	1.00553	1.00553		14.206	1.00553	1.00553		14.206	1.28786	1.28786		14.206	0.397628	0.397628		14.206	1.86966	1.86966
	14.209	1.00562	1.00562		14.209	1.00562	1.00562		14.209	1.28793	1.28793		14.209	0.397708	0.397708		14.209	1.86986	1.86986
	14.212	1.00571	1.00571		14.212	1.00571	1.00571		14.212	1.28801	1.28801		14.212	0.397789	0.397789		14.212	1.87006	1.87006
	14.215	1.0058	1.0058		14.215	1.0058	1.0058		14.215	1.28808	1.28808		14.215	0.397869	0.397869		14.215	1.87026	1.87026
	14.218	1.00589	1.00589		14.218	1.00589	1.00589		14.218	1.28816	1.28816		14.218	0.397949	0.397949		14.218	1.87046	1.87046
	14.221	1.00598	1.00598		14.221	1.00598	1.00598		14.221	1.28824	1.28824		14.221	0.398029	0.398029		14.221	1.87066	1.87066
	14.224	1.00607	1.00607		14.224	1.00607	1.00607		14.224	1.28831	1.28831		14.224	0.39811	0.39811		14.224	1.87086	1.87086
	14.227	1.00616	1.00616		14.227	1.00616	1.00616		14.227	1.28839	1.28839		14.227	0.39819	0.39819		14.227	1.87106	1.87106
	14.23	1.00625	1.00625		14.23	1.00625	1.00625		14.23	1.28846	1.28846		14.23	0.39827	0.39827		14.23	1.87126	1.87126
	14.233	1.00635	1.00635		14.233	1.00635	1.00635		14.233	1.28854	1.28854		14.233	0.39835	0.39835		14.233	1.87146	1.87146
	14.236	1.00643	1.00643		14.236	1.00643	1.00643		14.236	1.28861	1.28861		14.236	0.398431	0.398431		14.236	1.87166	1.87166
	14.239	1.00653	1.00653		14.239	1.00653	1.00653		14.239	1.28869	1.28869		14.239	0.398511	0.398511		14.239	1.87186	1.87186
	14.242	1.00662	1.00662		14.242	1.00662	1.00662		14.242	1.28876	1.28876		14.242	0.398591	0.398591		14.242	1.87206	1.87206
	14.245	1.00671	1.00671		14.245	1.00671	1.00671		14.245	1.28884	1.28884		14.245	0.398672	0.398672		14.245	1.87226	1.87226
	14.248	1.0068	1.0068		14.248	1.0068	1.0068		14.248	1.28891	1.28891		14.248	0.398752	0.398752		14.248	1.87246	1.87246
	14.251	1.00689	1.00689		14.251	1.00689	1.00689		14.251	1.28899	1.28899		14.251	0.398832	0.398832		14.251	1.87266	1.87266
	14.254	1.00698	1.00698		14.254	1.00698	1.00698		14.254	1.28906	1.28906		14.254	0.398912	0.398912		14.254	1.87286	1.87286
	14.257	1.00707	1.00707		14.257	1.00707	1.00707		14.257	1.28914	1.28914		14.257	0.398993	0.398993		14.257	1.87306	1.87306
	14.26	1.00716	1.00716		14.26	1.00716	1.00716		14.26	1.28922	1.28922		14.26	0.399073	0.399073		14.26	1.87326	1.87326
	14.263	1.00725	1.00725		14.263	1.00725	1.00725		14.263	1.28929	1.28929		14.263	0.399153	0.399153		14.263	1.87346	1.87346
	14.266	1.00734	1.00734		14.266	1.00734	1.00734		14.266	1.28937	1.28937		14.266	0.399233	0.399233		14.266	1.87366	1.87366
	14.269	1.00743	1.00743		14.269	1.00743	1.00743		14.269	1.28944	1.28944		14.269	0.399314	0.399314		14.269	1.87386	1.87386
	14.272	1.00752	1.00752		14.272	1.00752	1.00752		14.272	1.28952	1.28952		14.272	0.399394	0.399394		14.272	1.87406	1.87406
	14.275	1.00761	1.00761		14.275	1.00761	1.00761		14.275	1.28959	1.28959		14.275	0.399474	0.399474		14.275	1.87426	1.87426
	14.278	1.0077	1.0077		14.278	1.0077	1.0077		14.278	1.28967	1.28967		14.278	0.399554	0.399554		14.278	1.87446	1.87446
	14.281	1.00779	1.00779		14.281	1.00779	1.00779		14.281	1.28974	1.28974		14.281	0.399635	0.399635		14.281	1.87466	1.87466
	14.284	1.00788	1.00788		14.284	1.00788	1.00788		14.284	1.28982	1.28982		14.284	0.399715	0.399715		14.284	1.87486	1.87486
	14.287	1.00797	1.00797		14.287	1.00797	1.00797		14.287	1.28989	1.28989		14.287	0.399795	0.399795		14.287	1.87505	1.87505
	14.29	1.00806	1.00806		14.29	1.00806	1.00806		14.29	1.28997	1.28997		14.29	0.399875	0.399875		14.29	1.87525	1.87525
	14.293	1.00815	1.00815		14.293	1.00815	1.00815		14.293	1.29005	1.29005		14.293	0.399956	0.399956		14.293	1.87545	1.87545
	14.296	1.00824	1.00824		14.296	1.00824	1.00824		14.296	1.29012	1.29012		14.296	0.400036	0.400036		14.296	1.87565	1.87565
	14.299	1.00833	1.00833		14.299	1.00833	1.00833		14.299	1.2902	1.2902		14.299	0.400116	0.400116		14.299	1.87585	1.87585
	14.302	1.00842	1.00842		14.302	1.00842	1.00842		14.302	1.29027	1.29027		14.302	0.400196	0.400196		14.302	1.87605	1.87605
	14.305	1.00851	1.00851		14.305	1.00851	1.00851		14.305	1.29035	1.29035		14.305	0.400277	0.400277		14.305	1.87625	1.87625
	14.308	1.0086	1.0086		14.308	1.0086	1.0086		14.308	1.29042	1.29042		14.308	0.400357	0.400357		14.308	1.87645	1.87645
	14.311	1.00869	1.00869		14.311	1.00869	1.00869		14.311	1.2905	1.2905		14.311	0.400437	0.400437		14.311	1.87665	1.87665
	14.314	1.00878	1.00878		14.314	1.00878	1.00878		14.314	1.29057	1.29057		14.314	0.400517	0.400517		14.314	1.87685	1.87685
	14.317	1.00887	1.00887		14.317	1.00887	1.00887		14.317	1.29065	1.29065		14.317	0.400598	0.400598		14.317	1.87705	1.87705
	14.32	1.00896	1.00896		14.32	1.00896	1.00896		14.32	1.29072	1.29072		14.32	0.400678	0.400678		14.32	1.87725	1.87725
	14.323	1.00906	1.00906		14.323	1.00906	1.00906		14.323	1.2908	1.2908		14.323	0.400758	0.400758		14.323	1.87745	1.87745
	14.326	1.00914	1.00914		14.326	1.00914	1.00914		14.326	1.29087	1.29087		14.326	0.400838	0.400838		14.326	1.87765	1.87765
	14.329	1.00924	1.00924		14.329	1.00924	1.00924		14.329	1.29095	1.29095		14.329	0.400918	0.400918		14.329	1.87785	1.87785
	14.332	1.00933	1.00933		14.332	1.00933	1.00933		14.332	1.29103	1.29103		14.332	0.400999	0.400999		14.332	1.87805	1.87805
	14.335	1.00942	1.00942		14.335	1.00942	1.00942		14.335	1.2911	1.2911		14.335	0.401079	0.401079		14.335	1.87825	1.87825
	14.338	1.00951	1.00951		14.338	1.00951	1.00951		14.338	1.29118	1.29118		14.338	0.401159	0.401159		14.338	1.87845	1.87845
	14.341	1.0096	1.0096		14.341	1.0096	1.0096		14.341	1.29125	1.29125		14.341	0.401239	0.401239		14.341	1.87865	1.87865
	14.344	1.00969	1.00969		14.344	1.00969	1.00969		14.344	1.29133	1.29133		14.344	0.40132	0.40132		14.344	1.87885	1.87885
	14.347	1.00978	1.00978		14.347	1.00978	1.00978		14.347	1.2914	1.2914		14.347	0.4014	0.4014		14.347	1.87905	1.87905
	14.35	1.00987	1.00987		14.35	1.00987	1.00987		14.35	1.29148	1.29148		14.35	0.40148	0.40148		14.35	1.87924	1.87924
	14.353	1.00996	1.00996		14.353	1.00996	1.00996		14.353	1.29155	1.29155		14.353	0.40156	0.40156		14.353	1.87944	1.87944
	14.356	1.01005	1.01005		14.356	1.01005	1.01005		14.356	1.29163	1.29163		14.356	0.40164	0.40164		14.356	1.87964	1.87964
	14.359	1.01014	1.01014		14.359	1.01014	1.01014		14.359	1.2917	1.2917		14.359	0.401721	0.401721		14.359	1.87984	1.87984
	14.362	1.01023	1.01023		14.362	1.01023	1.01023		14.362	1.29178	1.29178		14.362	0.401801	0.401801		14.362	1.88004	1.88004
	14.365	1.01032	1.01032		14.365	1.01032	1.01032		14.365	1.29185	1.29185		14.365	0.401881	0.401881		14.365	1.88024	1.88024
	14.368	1.01041	1.01041		14.368	1.01041	1.01041		14.368	1.29193	1.29193		14.368	0.401961	0.401961		14.368	1.88044	1.88044
	14.371	1.0105	1.0105		14.371	1.0105	1.0105		14.371	1.29201	1.29201		14.371	0.402042	0.402042		14.371	1.88064	1.88064
	14.374	1.01059	1.01059		14.374	1.01059	1.01059		14.374	1.29208	1.29208		14.374	0.402122	0.402122		14.374	1.88084	1.88084
	14.377	1.01068	1.01068		14.377	1.01068	1.01068		14.377	1.29215	1.29215		14.377	0.402202	0.402202		14.377	1.88104	1.88104
	14.38	1.01077	1.01077		14.38	1.01077	1.01077		14.38	1.29223	1.29223		14.38	0.402282	0.402282		14.38	1.88124	1.88124
	14.383	1.01086	1.01086		14.383	1.01086	1.01086		14.383	1.29231	1.29231		14.383	0.402362	0.402362		14.383	1.88144	1.88144
	14.386	1.01095	1.01095		14.386	1.01095	1.01095		14.386	1.29238	1.29238		14.386	0.402443	0.402443		14.386	1.88164	1.88164
	14.389	1.01104	1.01104		14.389	1.01104	1.01104		14.389	1.29246	1.29246		14.389	0.402523	0.402523		14.389	1.88184	1.88184
	14.392	1.01113	1.01113		14.392	1.01113	1.01113		14.392	1.29253	1.29253		14.392	0.402603	0.402603		14.392	1.88203	1.88203
	14.395	1.01122	1.01122		14.395	1.01122	1.01122		14.395	1.29261	1.29261		14.395	0.402683	0.402683		14.395	1.88223	1.88223
	14.398	1.01131	1.01131		14.398	1.01131	1.01131		14.398	1.29268	1.29268		14.398	0.402763	0.402763		14.398	1.88243	1.88243
	14.401	1.0114	1.0114		14.401	1.0114	1.0114		14.401	1.29276	1.29276		14.401	0.402844	0.402844		14.401	1.88263	1.88263
	14.404	1.01149	1.01149		14.404	1.01149	1.01149		14.404	1.29283	1.29283		14.404	0.402924	0.402924		14.404	1.88283	1.88283
	14.407	1.01158	1.01158		14.407	1.01158	1.01158		14.407	1.29291	1.29291		14.407	0.403004	0.403004		14.407	1.88303	1.88303
	14.41	1.01167	1.01167		14.41	1.01167	1.01167		14.41	1.29298	1.29298		14.41	0.403084	0.403084		14.41	1.88323	1.88323
	14.413	1.01176	1.01176		14.413	1.01176	1.01176		14.413	1.29306	1.29306		14.413	0.403164	0.403164		14.413	1.88343	1.88343
	14.416	1.01185	1.01185		14.416	1.01185	1.01185		14.416	1.29313	1.29313		14.416	0.403245	0.403245		14.416	1.88363	1.88363
	14.419	1.01194	1.01194		14.419	1.01194	1.01194		14.419	1.29321	1.29321		14.419	0.403325	0.403325		14.419	1.88383	1.88383
	14.422	1.01203	1.01203		14.422	1.01203	1.01203		14.422	1.29329	1.29329		14.422	0.403405	0.403405		14.422	1.88403	1.88403
	14.425	1.01212	1.01212		14.425	1.01212	1.01212		14.425	1.29336	1.29336		14.425	0.403485	0.403485		14.425	1.88423	1.88423
	14.428	1.01221	1.01221		14.428	1.01221	1.01221		14.428	1.29344	1.29344		14.428	0.403565	0.403565		14.428	1.88443	1.88443
	14.431	1.01231	1.01231		14.431	1.01231	1.01231		14.431	1.29351	1.29351		14.431	0.403646	0.403646		14.431	1.88462	1.88462
	14.434	1.01239	1.01239		14.434	1.01239	1.01239		14.434	1.29359	1.29359		14.434	0.403726	0.403726		14.434	1.88482	1.88482
	14.437	1.01249	1.01249		14.437	1.01249	1.01249		14.437	1.29366	1.29366		14.437	0.403806	0.403806		14.437	1.88502	1.88502
	14.44	1.01258	1.01258		14.44	1.01258	1.01258		14.44	1.29374	1.29374		14.44	0.403886	0.403886		14.44	1.88522	1.88522
	14.443	1.01267	1.01267		14.443	1.01267	1.01267		14.443	1.29381	1.29381		14.443	0.403966	0.403966		14.443	1.88542	1.88542
	14.446	1.01276	1.01276		14.446	1.01276	1.01276		14.446	1.29389	1.29389		14.446	0.404047	0.404047		14.446	1.88562	1.88562
	14.449	1.01285	1.01285		14.449	1.01285	1.01285		14.449	1.29396	1.29396		14.449	0.404127	0.404127		14.449	1.88582	1.88582
	14.452	1.01294	1.01294		14.452	1.01294	1.01294		14.452	1.29404	1.29404		14.452	0.404207	0.404207		14.452	1.88602	1.88602
	14.455	1.01303	1.01303		14.455	1.01303	1.01303		14.455	1.29411	1.29411		14.455	0.404287	0.404287		14.455	1.88622	1.88622
	14.458	1.01312	1.01312		14.458	1.01312	1.01312		14.458	1.29419	1.29419		14.458	0.404367	0.404367		14.458	1.88642	1.88642
	14.461	1.01321	1.01321		14.461	1.01321	1.01321		14.461	1.29426	1.29426		14.461	0.404448	0.404448		14.461	1.88662	1.88662
	14.464	1.0133	1.0133		14.464	1.0133	1.0133		14.464	1.29434	1.29434		14.464	0.404528	0.404528		14.464	1.88682	1.88682
	14.467	1.01339	1.01339		14.467	1.01339	1.01339		14.467	1.29442	1.29442		14.467	0.404608	0.404608		14.467	1.88702	1.88702
	14.47	1.01348	1.01348		14.47	1.01348	1.01348		14.47	1.29449	1.29449		14.47	0.404688	0.404688		14.47	1.88721	1.88721
	14.473	1.01357	1.01357		14.473	1.01357	1.01357		14.473	1.29457	1.29457		14.473	0.404768	0.404768		14.473	1.88741	1.88741
	14.476	1.01366	1.01366		14.476	1.01366	1.01366		14.476	1.29464	1.29464		14.476	0.404848	0.404848		14.476	1.88761	1.88761
	14.479	1.01375	1.01375		14.479	1.01375	1.01375		14.479	1.29472	1.29472		14.479	0.404929	0.404929		14.479	1.88781	1.88781
	14.482	1.01384	1.01384		14.482	1.01384	1.01384		14.482	1.29479	1.29479		14.482	0.405009	0.405009		14.482	1.88801	1.88801
	14.485	1.01393	1.01393		14.485	1.01393	1.01393		14.485	1.29487	1.29487		14.485	0.405089	0.405089		14.485	1.88821	1.88821
	14.488	1.01402	1.01402		14.488	1.01402	1.01402		14.488	1.29494	1.29494		14.488	0.405169	0.405169		14.488	1.88841	1.88841
	14.491	1.01411	1.01411		14.491	1.01411	1.01411		14.491	1.29502	1.29502		14.491	0.405249	0.405249		14.491	1.88861	1.88861
	14.494	1.0142	1.0142		14.494	1.0142	1.0142		14.494	1.29509	1.29509		14.494	0.40533	0.40533		14.494	1.88881	1.88881
	14.497	1.01429	1.01429		14.497	1.01429	1.01429		14.497	1.29517	1.29517		14.497	0.40541	0.40541		14.497	1.88901	1.88901
	14.5	1.01438	1.01438		14.5	1.01438	1.01438		14.5	1.29524	1.29524		14.5	0.40549	0.40549		14.5	1.8892	1.8892
	14.503	1.01447	1.01447		14.503	1.01447	1.01447		14.503	1.29532	1.29532		14.503	0.40557	0.40557		14.503	1.8894	1.8894
	14.506	1.01456	1.01456		14.506	1.01456	1.01456		14.506	1.2954	1.2954		14.506	0.40565	0.40565		14.506	1.8896	1.8896
	14.509	1.01465	1.01465		14.509	1.01465	1.01465		14.509	1.29547	1.29547		14.509	0.40573	0.40573		14.509	1.8898	1.8898
	14.512	1.01474	1.01474		14.512	1.01474	1.01474		14.512	1.29554	1.29554		14.512	0.405811	0.405811		14.512	1.89	1.89
	14.515	1.01483	1.01483		14.515	1.01483	1.01483		14.515	1.29562	1.29562		14.515	0.405891	0.405891		14.515	1.8902	1.8902
	14.518	1.01492	1.01492		14.518	1.01492	1.01492		14.518	1.2957	1.2957		14.518	0.405971	0.405971		14.518	1.8904	1.8904
	14.521	1.01501	1.01501		14.521	1.01501	1.01501		14.521	1.29577	1.29577		14.521	0.406051	0.406051		14.521	1.8906	1.8906
	14.524	1.0151	1.0151		14.524	1.0151	1.0151		14.524	1.29585	1.29585		14.524	0.406131	0.406131		14.524	1.8908	1.8908
	14.527	1.01519	1.01519		14.527	1.01519	1.01519		14.527	1.29592	1.29592		14.527	0.406211	0.406211		14.527	1.89099	1.89099
	14.53	1.01528	1.01528		14.53	1.01528	1.01528		14.53	1.296	1.296		14.53	0.406291	0.406291		14.53	1.89119	1.89119
	14.533	1.01537	1.01537		14.533	1.01537	1.01537		14.533	1.29607	1.29607		14.533	0.406372	0.406372		14.533	1.89139	1.89139
	14.536	1.01546	1.01546		14.536	1.01546	1.01546		14.536	1.29615	1.29615		14.536	0.406452	0.406452		14.536	1.89159	1.89159
	14.539	1.01555	1.01555		14.539	1.01555	1.01555		14.539	1.29622	1.29622		14.539	0.406532	0.406532		14.539	1.89179	1.89179
	14.542	1.01564	1.01564		14.542	1.01564	1.01564		14.542	1.2963	1.2963		14.542	0.406612	0.406612		14.542	1.89199	1.89199
	14.545	1.01573	1.01573		14.545	1.01573	1.01573		14.545	1.29637	1.29637		14.545	0.406692	0.406692		14.545	1.89219	1.89219
	14.548	1.01582	1.01582		14.548	1.01582	1.01582		14.548	1.29645	1.29645		14.548	0.406772	0.406772		14.548	1.89239	1.89239
	14.551	1.01591	1.01591		14.551	1.01591	1.01591		14.551	1.29652	1.29652		14.551	0.406853	0.406853		14.551	1.89259	1.89259
	14.554	1.016	1.016		14.554	1.016	1.016		14.554	1.2966	1.2966		14.554	0.406933	0.406933		14.554	1.89278	1.89278
	14.557	1.01609	1.01609		14.557	1.01609	1.01609		14.557	1.29668	1.29668		14.557	0.407013	0.407013		14.557	1.89298	1.89298
	14.56	1.01618	1.01618		14.56	1.01618	1.01618		14.56	1.29675	1.29675		14.56	0.407093	0.407093		14.56	1.89318	1.89318
	14.563	1.01627	1.01627		14.563	1.01627	1.01627		14.563	1.29683	1.29683		14.563	0.407173	0.407173		14.563	1.89338	1.89338
	14.566	1.01636	1.01636		14.566	1.01636	1.01636		14.566	1.2969	1.2969		14.566	0.407253	0.407253		14.566	1.89358	1.89358
	14.569	1.01645	1.01645		14.569	1.01645	1.01645		14.569	1.29698	1.29698		14.569	0.407333	0.407333		14.569	1.89378	1.89378
	14.572	1.01655	1.01655		14.572	1.01655	1.01655		14.572	1.29705	1.29705		14.572	0.407414	0.407414		14.572	1.89398	1.89398
	14.575	1.01663	1.01663		14.575	1.01663	1.01663		14.575	1.29713	1.29713		14.575	0.407494	0.407494		14.575	1.89418	1.89418
	14.578	1.01673	1.01673		14.578	1.01673	1.01673		14.578	1.2972	1.2972		14.578	0.407574	0.407574		14.578	1.89438	1.89438
	14.581	1.01682	1.01682		14.581	1.01682	1.01682		14.581	1.29728	1.29728		14.581	0.407654	0.407654		14.581	1.89457	1.89457
	14.584	1.0169	1.0169		14.584	1.0169	1.0169		14.584	1.29735	1.29735		14.584	0.407734	0.407734		14.584	1.89477	1.89477
	14.587	1.017	1.017		14.587	1.017	1.017		14.587	1.29743	1.29743		14.587	0.407814	0.407814		14.587	1.89497	1.89497
	14.59	1.01709	1.01709		14.59	1.01709	1.01709		14.59	1.2975	1.2975		14.59	0.407894	0.407894		14.59	1.89517	1.89517
	14.593	1.01718	1.01718		14.593	1.01718	1.01718		14.593	1.29758	1.29758		14.593	0.407975	0.407975		14.593	1.89537	1.89537
	14.596	1.01727	1.01727		14.596	1.01727	1.01727		14.596	1.29765	1.29765		14.596	0.408055	0.408055		14.596	1.89557	1.89557
	14.599	1.01736	1.01736		14.599	1.01736	1.01736		14.599	1.29773	1.29773		14.599	0.408135	0.408135		14.599	1.89577	1.89577
	14.602	1.01745	1.01745		14.602	1.01745	1.01745		14.602	1.2978	1.2978		14.602	0.408215	0.408215		14.602	1.89597	1.89597
	14.605	1.01754	1.01754		14.605	1.01754	1.01754		14.605	1.29788	1.29788		14.605	0.408295	0.408295		14.605	1.89617	1.89617
	14.608	1.01763	1.01763		14.608	1.01763	1.01763		14.608	1.29795	1.29795		14.608	0.408375	0.408375		14.608	1.89636	1.89636
	14.611	1.01772	1.01772		14.611	1.01772	1.01772		14.611	1.29803	1.29803		14.611	0.408455	0.408455		14.611	1.89656	1.89656
	14.614	1.01781	1.01781		14.614	1.01781	1.01781		14.614	1.29811	1.29811		14.614	0.408535	0.408535		14.614	1.89676	1.89676
	14.617	1.0179	1.0179		14.617	1.0179	1.0179		14.617	1.29818	1.29818		14.617	0.408616	0.408616		14.617	1.89696	1.89696
	14.62	1.01799	1.01799		14.62	1.01799	1.01799		14.62	1.29826	1.29826		14.62	0.408696	0.408696		14.62	1.89716	1.89716
	14.623	1.01808	1.01808		14.623	1.01808	1.01808		14.623	1.29833	1.29833		14.623	0.408776	0.408776		14.623	1.89736	1.89736
	14.626	1.01817	1.01817		14.626	1.01817	1.01817		14.626	1.29841	1.29841		14.626	0.408856	0.408856		14.626	1.89756	1.89756
	14.629	1.01826	1.01826		14.629	1.01826	1.01826		14.629	1.29848	1.29848		14.629	0.408936	0.408936		14.629	1.89776	1.89776
	14.632	1.01835	1.01835		14.632	1.01835	1.01835		14.632	1.29856	1.29856		14.632	0.409016	0.409016		14.632	1.89795	1.89795
	14.635	1.01844	1.01844		14.635	1.01844	1.01844		14.635	1.29863	1.29863		14.635	0.409096	0.409096		14.635	1.89815	1.89815
	14.638	1.01853	1.01853		14.638	1.01853	1.01853		14.638	1.29871	1.29871		14.638	0.409176	0.409176		14.638	1.89835	1.89835
	14.641	1.01862	1.01862		14.641	1.01862	1.01862		14.641	1.29878	1.29878		14.641	0.409257	0.409257		14.641	1.89855	1.89855
	14.644	1.01871	1.01871		14.644	1.01871	1.01871		14.644	1.29886	1.29886		14.644	0.409337	0.409337		14.644	1.89875	1.89875
	14.647	1.0188	1.0188		14.647	1.0188	1.0188		14.647	1.29893	1.29893		14.647	0.409417	0.409417		14.647	1.89895	1.89895
	14.65	1.01889	1.01889		14.65	1.01889	1.01889		14.65	1.29901	1.29901		14.65	0.409497	0.409497		14.65	1.89915	1.89915
	14.653	1.01898	1.01898		14.653	1.01898	1.01898		14.653	1.29908	1.29908		14.653	0.409577	0.409577		14.653	1.89934	1.89934
	14.656	1.01907	1.01907		14.656	1.01907	1.01907		14.656	1.29916	1.29916		14.656	0.409657	0.409657		14.656	1.89954	1.89954
	14.659	1.01916	1.01916		14.659	1.01916	1.01916		14.659	1.29923	1.29923		14.659	0.409737	0.409737		14.659	1.89974	1.89974
	14.662	1.01925	1.01925		14.662	1.01925	1.01925		14.662	1.29931	1.29931		14.662	0.409817	0.409817		14.662	1.89994	1.89994
	14.665	1.01934	1.01934		14.665	1.01934	1.01934		14.665	1.29939	1.29939		14.665	0.409898	0.409898		14.665	1.90014	1.90014
	14.668	1.01943	1.01943		14.668	1.01943	1.01943		14.668	1.29946	1.29946		14.668	0.409978	0.409978		14.668	1.90034	1.90034
	14.671	1.01952	1.01952		14.671	1.01952	1.01952		14.671	1.29954	1.29954		14.671	0.410058	0.410058		14.671	1.90054	1.90054
	14.674	1.01961	1.01961		14.674	1.01961	1.01961		14.674	1.29961	1.29961		14.674	0.410138	0.410138		14.674	1.90073	1.90073
	14.677	1.0197	1.0197		14.677	1.0197	1.0197		14.677	1.29969	1.29969		14.677	0.410218	0.410218		14.677	1.90093	1.90093
	14.68	1.01979	1.01979		14.68	1.01979	1.01979		14.68	1.29976	1.29976		14.68	0.410298	0.410298		14.68	1.90113	1.90113
	14.683	1.01988	1.01988		14.683	1.01988	1.01988		14.683	1.29984	1.29984		14.683	0.410378	0.410378		14.683	1.90133	1.90133
	14.686	1.01997	1.01997		14.686	1.01997	1.01997		14.686	1.29991	1.29991		14.686	0.410458	0.410458		14.686	1.90153	1.90153
	14.689	1.02006	1.02006		14.689	1.02006	1.02006		14.689	1.29999	1.29999		14.689	0.410538	0.410538		14.689	1.90173	1.90173
	14.692	1.02015	1.02015		14.692	1.02015	1.02015		14.692	1.30006	1.30006		14.692	0.410618	0.410618		14.692	1.90193	1.90193
	14.695	1.02024	1.02024		14.695	1.02024	1.02024		14.695	1.30014	1.30014		14.695	0.410699	0.410699		14.695	1.90212	1.90212
	14.698	1.02033	1.02033		14.698	1.02033	1.02033		14.698	1.30021	1.30021		14.698	0.410779	0.410779		14.698	1.90232	1.90232
	14.701	1.02042	1.02042		14.701	1.02042	1.02042		14.701	1.30029	1.30029		14.701	0.410859	0.410859		14.701	1.90252	1.90252
	14.704	1.02051	1.02051		14.704	1.02051	1.02051		14.704	1.30036	1.30036		14.704	0.410939	0.410939		14.704	1.90272	1.90272
	14.707	1.0206	1.0206		14.707	1.0206	1.0206		14.707	1.30044	1.30044		14.707	0.411019	0.411019		14.707	1.90292	1.90292
	14.71	1.02069	1.02069		14.71	1.02069	1.02069		14.71	1.30051	1.30051		14.71	0.411099	0.411099		14.71	1.90312	1.90312
	14.713	1.02078	1.02078		14.713	1.02078	1.02078		14.713	1.30059	1.30059		14.713	0.411179	0.411179		14.713	1.90332	1.90332
	14.716	1.02087	1.02087		14.716	1.02087	1.02087		14.716	1.30066	1.30066		14.716	0.411259	0.411259		14.716	1.90351	1.90351
	14.719	1.02096	1.02096		14.719	1.02096	1.02096		14.719	1.30074	1.30074		14.719	0.411339	0.411339		14.719	1.90371	1.90371
	14.722	1.02105	1.02105		14.722	1.02105	1.02105		14.722	1.30082	1.30082		14.722	0.411419	0.411419		14.722	1.90391	1.90391
	14.725	1.02114	1.02114		14.725	1.02114	1.02114		14.725	1.30089	1.30089		14.725	0.411499	0.411499		14.725	1.90411	1.90411
	14.728	1.02123	1.02123		14.728	1.02123	1.02123		14.728	1.30096	1.30096		14.728	0.41158	0.41158		14.728	1.90431	1.90431
	14.731	1.02132	1.02132		14.731	1.02132	1.02132		14.731	1.30104	1.30104		14.731	0.41166	0.41166		14.731	1.9045	1.9045
	14.734	1.02141	1.02141		14.734	1.02141	1.02141		14.734	1.30112	1.30112		14.734	0.41174	0.41174		14.734	1.9047	1.9047
	14.737	1.0215	1.0215		14.737	1.0215	1.0215		14.737	1.30119	1.30119		14.737	0.41182	0.41182		14.737	1.9049	1.9049
	14.74	1.02159	1.02159		14.74	1.02159	1.02159		14.74	1.30127	1.30127		14.74	0.4119	0.4119		14.74	1.9051	1.9051
	14.743	1.02168	1.02168		14.743	1.02168	1.02168		14.743	1.30134	1.30134		14.743	0.41198	0.41198		14.743	1.9053	1.9053
	14.746	1.02177	1.02177		14.746	1.02177	1.02177		14.746	1.30142	1.30142		14.746	0.41206	0.41206		14.746	1.9055	1.9055
	14.749	1.02186	1.02186		14.749	1.02186	1.02186		14.749	1.30149	1.30149		14.749	0.41214	0.41214		14.749	1.9057	1.9057
	14.752	1.02195	1.02195		14.752	1.02195	1.02195		14.752	1.30157	1.30157		14.752	0.41222	0.41222		14.752	1.90589	1.90589
	14.755	1.02204	1.02204		14.755	1.02204	1.02204		14.755	1.30164	1.30164		14.755	0.4123	0.4123		14.755	1.90609	1.90609
	14.758	1.02213	1.02213		14.758	1.02213	1.02213		14.758	1.30172	1.30172		14.758	0.41238	0.41238		14.758	1.90629	1.90629
	14.761	1.02222	1.02222		14.761	1.02222	1.02222		14.761	1.30179	1.30179		14.761	0.41246	0.41246		14.761	1.90649	1.90649
	14.764	1.02231	1.02231		14.764	1.02231	1.02231		14.764	1.30187	1.30187		14.764	0.412541	0.412541		14.764	1.90669	1.90669
	14.767	1.0224	1.0224		14.767	1.0224	1.0224		14.767	1.30194	1.30194		14.767	0.412621	0.412621		14.767	1.90689	1.90689
	14.77	1.02249	1.02249		14.77	1.02249	1.02249		14.77	1.30202	1.30202		14.77	0.412701	0.412701		14.77	1.90708	1.90708
	14.773	1.02258	1.02258		14.773	1.02258	1.02258		14.773	1.30209	1.30209		14.773	0.412781	0.412781		14.773	1.90728	1.90728
	14.776	1.02267	1.02267		14.776	1.02267	1.02267		14.776	1.30217	1.30217		14.776	0.412861	0.412861		14.776	1.90748	1.90748
	14.779	1.02276	1.02276		14.779	1.02276	1.02276		14.779	1.30224	1.30224		14.779	0.412941	0.412941		14.779	1.90768	1.90768
	14.782	1.02285	1.02285		14.782	1.02285	1.02285		14.782	1.30232	1.30232		14.782	0.413021	0.413021		14.782	1.90788	1.90788
	14.785	1.02294	1.02294		14.785	1.02294	1.02294		14.785	1.30239	1.30239		14.785	0.413101	0.413101		14.785	1.90808	1.90808
	14.788	1.02303	1.02303		14.788	1.02303	1.02303		14.788	1.30247	1.30247		14.788	0.413181	0.413181		14.788	1.90827	1.90827
	14.791	1.02312	1.02312		14.791	1.02312	1.02312		14.791	1.30255	1.30255		14.791	0.413261	0.413261		14.791	1.90847	1.90847
	14.794	1.02321	1.02321		14.794	1.02321	1.02321		14.794	1.30262	1.30262		14.794	0.413341	0.413341		14.794	1.90867	1.90867
	14.797	1.0233	1.0233		14.797	1.0233	1.0233		14.797	1.30269	1.30269		14.797	0.413421	0.413421		14.797	1.90887	1.90887
	14.8	1.02339	1.02339		14.8	1.02339	1.02339		14.8	1.30277	1.30277		14.8	0.413501	0.413501		14.8	1.90907	1.90907
	14.803	1.02348	1.02348		14.803	1.02348	1.02348		14.803	1.30285	1.30285		14.803	0.413581	0.413581		14.803	1.90926	1.90926
	14.806	1.02357	1.02357		14.806	1.02357	1.02357		14.806	1.30292	1.30292		14.806	0.413661	0.413661		14.806	1.90946	1.90946
	14.809	1.02366	1.02366		14.809	1.02366	1.02366		14.809	1.303	1.303		14.809	0.413741	0.413741		14.809	1.90966	1.90966
	14.812	1.02375	1.02375		14.812	1.02375	1.02375		14.812	1.30307	1.30307		14.812	0.413822	0.413822		14.812	1.90986	1.90986
	14.815	1.02384	1.02384		14.815	1.02384	1.02384		14.815	1.30315	1.30315		14.815	0.413902	0.413902		14.815	1.91006	1.91006
	14.818	1.02393	1.02393		14.818	1.02393	1.02393		14.818	1.30322	1.30322		14.818	0.413982	0.413982		14.818	1.91026	1.91026
	14.821	1.02402	1.02402		14.821	1.02402	1.02402		14.821	1.3033	1.3033		14.821	0.414062	0.414062		14.821	1.91045	1.91045
	14.824	1.02411	1.02411		14.824	1.02411	1.02411		14.824	1.30337	1.30337		14.824	0.414142	0.414142		14.824	1.91065	1.91065
	14.827	1.02421	1.02421		14.827	1.02421	1.02421		14.827	1.30345	1.30345		14.827	0.414222	0.414222		14.827	1.91085	1.91085
	14.83	1.02429	1.02429		14.83	1.02429	1.02429		14.83	1.30352	1.30352		14.83	0.414302	0.414302		14.83	1.91105	1.91105
	14.833	1.02439	1.02439		14.833	1.02439	1.02439		14.833	1.3036	1.3036		14.833	0.414382	0.414382		14.833	1.91125	1.91125
	14.836	1.02448	1.02448		14.836	1.02448	1.02448		14.836	1.30367	1.30367		14.836	0.414462	0.414462		14.836	1.91145	1.91145
	14.839	1.02456	1.02456		14.839	1.02456	1.02456		14.839	1.30375	1.30375		14.839	0.414542	0.414542		14.839	1.91164	1.91164
[truncated: 6,720 more rows]

## Sheet: Incidence primary
	INDIA
[truncated: 211 more rows]

## Sheet: Incidence secondary
	INDIA 1
[truncated: 264 more rows]

## Sheet: Mortality primary
	Country	Mortality without Covid19	Mortality with Covid19	Difference
[truncated: 1,999 more rows]

## Sheet: Mortality secondary
	Country	Mortality without Covid19	Mortality with Covid19	Difference
[truncated: 2,997 more rows]
